# Supplementary material for: Metabolic Reprogramming in the Opportunistic Yeast Candida albicans in Response to Hypoxia
Source: mSphere. 2020 Feb 26;5(1):e00913-19. doi: 10.1128/mSphere.00913-19 (PMC7045390; doi:10.1128/mSphere.00913-19)
Supplement: TABLE S1 [file mSphere.00913-19-st001.xlsx]

## Sheet: Explanation
	Table S1	List of metabolites that were statistically altered during the exposure of C. albicans to hypoxia.
	Legend:
	Pathway Heat Map		This is the heat map associated with the statistical analysis of the data.
			Indicates ratios, p- and q-values for each comparison.
			0.55	Green: indicates significant difference (p≤0.05) between the groups shown, metabolite ratio of < 1.00
			0.76	Light Green: narrowly missed statistical cutoff for significance 0.05<p<0.10, metabolite ratio of < 1.00
			1.71	Red: indicates significant difference (p≤0.05) between the groups shown; metabolite ratio of ≥ 1.00
			1.32	Light Red: narrowly missed statistical cutoff for significance 0.05<p<0.10, metabolite ratio of ≥ 1.00
			1.2	Non-colored text and cell: mean values are not significantly different for that comparison
	Biochemical Name*		Indicates a compound that has not been confirmed based on a standard, but we are confident in its identity.
	Biochemical Name**		Indicates a compound for which a standard is not available, but we are reasonably confident in its identity or the information provided.
	Biochemical Name (#) or [#]		Indicates a compound that is a structural isomer of another compound in the Metabolon spectral library.
			For example, a steroid that may be sulfated at one of several positions that are indistinguishable by the mass spectrometry data or a diacylglycerol for which more than one stereospecific molecule exists.

## Sheet: Table S1
											Fold of Change
	Heat map of statistically significant biochemicals profiled in this study.						Data Normalization: Bradford Protein Concentration				Welch's Two-Sample t-Test
											WT Hypoxia WT Normoxia T0
	Pathway Sort Order	Super Pathway	Sub Pathway	Biochemical Name	Platform	Comp ID	KEGG	HMDB	PubChem
											T10	T20	T60	T180
	2	Amino Acid	Glycine, Serine and Threonine Metabolism	N-acetylglycine	LC/MS pos early	27710		HMDB00532	10972		1.79	4.53	1.8	1.09
	5			dimethylglycine	LC/MS pos early	5086	C01026	HMDB00092	673		1.36	1.5	1.15	0.72
	6			betaine	LC/MS pos early	3141	C00719	HMDB00043	247		1.45	1.85	1.73	1.36
	9			serine	LC/MS pos early	1648	C00065	HMDB00187	5951		1	1.27	1.1	0.82
	10			N-acetylserine	LC/MS pos early	37076		HMDB02931	65249		0.97	1.81	0.85	0.3
	11			N-carbamoylserine	LC/MS polar	54727			3687740		0.88	1.1	0.98	0.63
	15			2-methylserine	LC/MS pos early	53229	C02115		94309		1.1	1.09	1.05	0.58
	16			threonine	LC/MS pos early	1284	C00188	HMDB00167	6288		1.2	1.51	1.39	1.09
	17			N-acetylthreonine	LC/MS neg	33939		HMDB62557	152204		1.39	1.84	1.54	1.2
	18			allo-threonine	LC/MS polar	15142	C05519	HMDB04041	99289		1.07	1.61	1.02	1.28
	21			homoserine	LC/MS polar	18351	C00263	HMDB00719	12647		1.74	1.56	1.44	1
	22			O-acetylhomoserine	LC/MS neg	31539	C01077		439389		1.47	2.06	1.63	2.23
	30		Alanine and Aspartate Metabolism	N-acetylalanine	LC/MS neg	1585	C02847	HMDB00766	88064		1.44	1.77	1.54	0.92
	31			N-methylalanine	LC/MS pos early	37069	C02721	HMDB01906	5288725		1.22	1.32	0.94	0.52
	34			N-carbamoylalanine	LC/MS pos early	52340			426409		0.97	1.4	0.98	0.68
	35			aspartate	LC/MS pos early	443	C00049	HMDB00191	5960		0.85	1.08	1.07	0.77
	36			N-acetylaspartate (NAA)	LC/MS polar	22185	C01042	HMDB00812	65065		1.54	2.19	1.37	0.73
	39			asparagine	LC/MS pos early	512	C00152	HMDB00168	6267		0.68	0.71	0.62	0.44
	40			N-acetylasparagine	LC/MS pos early	33942		HMDB06028	99715		1.06	1.39	1.11	0.4
	42		Glutamate Metabolism	glutamate	LC/MS pos early	57	C00025	HMDB00148	611		1.04	1.2	0.93	0.52
	43			glutamine	LC/MS pos early	53	C00064	HMDB00641	5961		1.32	1.45	1.16	1.19
	44			alpha-ketoglutaramate*	LC/MS polar	62101					1.4	1.26	1.35	1.42
	45			N-acetylglutamate	LC/MS pos early	15720	C00624	HMDB01138	70914		2.88	2.62	2.35	0.55
	46			N-acetylglutamine	LC/MS polar	33943	C02716	HMDB06029	182230		1.66	1.38	1.67	0.63
	48			4-hydroxyglutamate	LC/MS pos early	40499	C03079	HMDB01344	439902		1.15	0.46	0.87	0.08
	51			glutamate, gamma-methyl ester	LC/MS pos early	33487		HMDB61715	68662		1.27	1.6	1.42	1.35
	52			pyroglutamine*	LC/MS pos early	46225			134508		0.9	0.62	0.75	0.3
	56			carboxyethyl-GABA	LC/MS pos early	40007		HMDB02201	2572		2.26	3.34	2.66	2.96
	57			N-methyl-GABA	LC/MS pos early	39577	C15987		70703		4.45	4.54	4	4.89
	58			2-pyrrolidinone	LC/MS pos early	31675		HMDB02039	12025		1.11	1.6	1.35	1.22
	61			citramalate	LC/MS polar	22158	C00815	HMDB00426	1081		3.26	3.41	2.48	1.82
	63			butyrylglutamine/isobutyrylglutamine	LC/MS neg	54934					1.06	1.1	0.94	0.61
	66		Histidine Metabolism	histidine	LC/MS neg	59	C00135	HMDB00177	6274		1.38	1.52	1.69	1.14
	68			3-methylhistidine	LC/MS pos early	15677	C01152	HMDB00479	64969		1.36	1.17	1.27	0.76
	72			hydantoin-5-propionate	LC/MS polar	40473	C05565	HMDB01212	782		1.53	1.73	1.65	1.15
	76			formiminoglutamate	LC/MS pos early	43493	C00439	HMDB00854	439233		0.36	1.2	0.73	0.55
	77			imidazole lactate	LC/MS pos early	15716	C05568	HMDB02320	440129		1.27	1.49	0.84	0.55
	81			anserine	LC/MS pos early	15747	C01262	HMDB00194	112072		1.81	1.97	2.02	1.82
	82			histamine	LC/MS pos early	1574	C00388	HMDB00870	774		1.46	1.76	1.55	1.3
	89			4-imidazoleacetate	LC/MS pos early	32349	C02835	HMDB02024	96215		0.83	2.04	0.57	1.04
	97		Lysine Metabolism	lysine	LC/MS pos early	1301	C00047	HMDB00182	5962		1.42	1.52	1.58	0.89
	99			N6-acetyllysine	LC/MS neg	36752	C02727	HMDB00206	92832		1.26	1.14	1.62	0.79
	104			N6-formyllysine	LC/MS pos early	17895			70923		1.29	1.77	1.55	1.28
	105			N6-carboxyethyllysine	LC/MS pos early	37458					1.53	1.67	1.62	1.7
	106			N6-methyllysine	LC/MS pos early	62860	C02728	HMDB02038	164795		1.47	1.75	1.55	1.34
	107			N6,N6-dimethyllysine	LC/MS pos early	62862	C05545	HMDB13287	193344		1.43	1.64	1.53	1.44
	108			N6,N6,N6-trimethyllysine	LC/MS pos early	1498	C03793	HMDB01325	440120		1.61	2.13	2.33	2.54
	109			hydroxy-N6,N6,N6-trimethyllysine*	LC/MS pos early	62959					0.69	0.76	1.06	0.52
	110			5-hydroxylysine	LC/MS pos early	15685	C16741	HMDB00450	1029		1.39	1.42	1.26	0.69
	111			5-(galactosylhydroxy)-L-lysine	LC/MS pos early	43582					1.31	1.03	1.25	0.58
	112			fructosyllysine	LC/MS pos early	46227			123708		1.38	1.62	1.39	1.08
	113			saccharopine	LC/MS pos early	1495	C00449	HMDB00279	160556		1.22	1.17	1.12	0.49
	114			2-aminoadipate	LC/MS polar	6146	C00956	HMDB00510	469		2.11	4.52	1.75	3.89
	122			pipecolate	LC/MS pos early	1444	C00408	HMDB00070	849		1.22	2.02	1.2	1.16
	123			6-oxopiperidine-2-carboxylate	LC/MS neg	43231		HMDB61705	3014237		1.36	1.58	1.31	1.01
	125			N-acetyl-cadaverine	LC/MS pos early	43530		HMDB02284	189087		1.42	1.08	1.31	0.69
	126			5-aminovalerate	LC/MS pos early	18319	C00431	HMDB03355	138		1.11	1.03	1.03	0.7
	127			N,N-dimethyl-5-aminovalerate	LC/MS pos early	62819					0.98	0.73	0.77	0.33
	128			N,N,N-trimethyl-5-aminovalerate	LC/MS pos early	57687					1.28	1.57	1.42	1.16
	129		Phenylalanine Metabolism	phenylalanine	LC/MS pos early	64	C00079	HMDB00159	6140		1.3	1.49	1.37	0.94
	130			N-acetylphenylalanine	LC/MS neg	33950	C03519	HMDB00512	74839		1.27	1.45	1.4	1.06
	135			1-carboxyethylphenylalanine	LC/MS neg	62566					1.34	1.52	1.49	0.9
	139			phenylpyruvate	LC/MS neg	566	C00166	HMDB00205	997		1.46	1.34	1.71	2.06
	140			phenyllactate (PLA)	LC/MS neg	22130	C05607	HMDB00779	3848		1.36	1.48	1.31	0.89
	143			phenethylamine	LC/MS pos early	12142	C05332	HMDB02017	1001		1.98	2.18	2.06	1.32
	144			phenylacetate	LC/MS neg	57745	C07086	HMDB00209	999		0.71	1.89	0.74	1.58
	145			2-hydroxyphenylacetate	LC/MS neg	1432	C05852	HMDB00669	11970		1.39	1.66	1.46	1.22
	151		Tyrosine Metabolism	tyrosine	LC/MS pos early	1299	C00082	HMDB00158	6057		1.4	1.81	1.73	1.06
	152			N-acetyltyrosine	LC/MS neg	32390		HMDB00866	68310		1.6	1.97	1.73	0.8
	153			1-carboxyethyltyrosine	LC/MS neg	62564					1.52	1.7	1.62	1.16
	157			tyramine	LC/MS pos early	1603	C00483	HMDB00306	5610		1.55	1.95	1.87	1.16
	162			4-hydroxyphenylpyruvate	LC/MS neg	1669	C01179	HMDB00707	979		1.67	1.64	2.06	1.99
	163			tyrosol	LC/MS neg	41515	C06044	HMDB04284	10393		2.15	2.31	1.42	1.03
	167			3-(4-hydroxyphenyl)lactate	LC/MS neg	32197	C03672	HMDB00755	9378		1.89	1.8	1.56	0.88
	186			3-methoxytyramine	LC/MS pos early	38630	C05587	HMDB00022	1669		1.55	1.85	1.69	1.15
	197			o-Tyrosine	LC/MS pos early	43392		HMDB06050	91482		0.87	1.7	0.82	1.12
	198			O-methyltyrosine	LC/MS pos early	37451			76957		1.76	2.01	1.99	1.89
	201			5-hydroxymethyl-2-furoic acid	LC/MS neg	42040	C20448	HMDB02432	80642		13.92	16.51	14.36	7.59
	208			N-formylphenylalanine	LC/MS neg	48433			759256		1.56	1.78	1.68	1.21
	228		Tryptophan Metabolism	tryptophan	LC/MS pos early	54	C00078	HMDB00929	6305		1.23	1.3	1.35	0.82
	229			N-acetyltryptophan	LC/MS neg	33959	C03137	HMDB13713	700653		0.91	0.87	0.94	0.58
	243			kynurenate	LC/MS neg	1417	C01717	HMDB00715	3845		1.29	2.17	1.28	1.67
	251			indole-3-acetaldehyde	LC/MS polar	63054	C00637	HMDB01190	800		1.33	2.07	1.57	1.97
	252			3-hydroxyanthranilate	LC/MS pos early	32353	C00632	HMDB01476	86		1.88	2.44	2.93	2.73
	253			picolinate	LC/MS pos early	1512	C10164	HMDB02243	1018		1.67	1.86	1.71	1.13
	263			tryptamine	LC/MS pos early	6104	C00398	HMDB00303	1150		1.56	1.1	1.29	1.15
	265			indolelactate	LC/MS neg	18349	C02043	HMDB00671	92904		0.91	0.8	0.75	0.41
	274			indole-3-carboxylate	LC/MS neg	38116	C19837	HMDB03320	69867		0.81	1.08	0.81	1
	288		Leucine, Isoleucine and Valine Metabolism	leucine	LC/MS pos early	60	C00123	HMDB00687	6106		1.29	1.47	1.39	0.89
	290			N-butyryl-leucine	LC/MS neg	63415					1.13	1.31	1.36	0.88
	291			N-isobutyryl-leucine	LC/MS neg	63594					1.15	1.18	1.41	0.97
	293			1-carboxyethylleucine	LC/MS neg	62559					1.45	1.54	1.54	0.91
	295			4-methyl-2-oxopentanoate	LC/MS neg	22116	C00233	HMDB00695	70		1.78	1.8	2.8	1.76
	299			alpha-hydroxyisocaproate	LC/MS neg	22132	C03264	HMDB00746	83697		1.32	1.62	1.41	1.02
	303			isovalerate (i5:0)	LC/MS neg	44656	C08262	HMDB00718	10430		1.12	1.54	1.27	1.87
	304			isovalerylglycine	LC/MS neg	35107		HMDB00678	546304		1.57	1.74	1.66	1.18
	305			isovalerylcarnitine (C5)	LC/MS pos early	34407		HMDB00688	6426851		3.57	4.76	5.1	4.07
	328			isoleucine	LC/MS pos early	1125	C00407	HMDB00172	6306		1.23	1.44	1.22	0.84
	332			N-isobutyryl-isoleucine	LC/MS neg	63596					1.21	1.46	1.49	0.96
	334			1-carboxyethylisoleucine	LC/MS neg	62558					1.57	1.8	1.66	1.19
	336			2-hydroxy-3-methylvalerate	LC/MS neg	36746		HMDB00317	164623		1.37	1.46	1.3	0.95
	338			2-methylbutyrylcarnitine (C5)	LC/MS pos early	45095		HMDB00378	6426901		1.77	2.48	2.5	2.87
	345			butyryl/isobutyryl CoA	LC/MS neg	57383					1.88	1.48	1.85	0.67
	347			methylsuccinate	LC/MS polar	15745		HMDB01844	10349		2.17	2.7	2.32	1.64
	353			valine	LC/MS pos early	1649	C00183	HMDB00883	6287		1.11	1.3	1.17	0.83
	354			N-acetylvaline	LC/MS neg	1591		HMDB11757	66789		1.07	1.7	1.04	0.64
	356			N-carbamoylvaline	LC/MS neg	62852			5151292		1.07	1.33	1.1	0.8
	357			1-carboxyethylvaline	LC/MS neg	62562					1.64	1.81	1.7	1.08
	360			alpha-hydroxyisovalerate	LC/MS polar	46537		HMDB00407	99823		1.35	1.47	1.38	0.95
	362			isobutyrylcarnitine (C4)	LC/MS pos early	33441		HMDB00736	168379		1.35	0.73	1.32	0.71
	363			isobutyrylglycine	LC/MS neg	35437		HMDB00730	10855600		1.73	2.27	1.97	1.33
	368			2,3-dihydroxy-3-methylvalerate	LC/MS neg	63069	C04104		8		1.48	1.8	1.15	1.08
	370		Methionine, Cysteine, SAM and Taurine Metabolism	methionine	LC/MS pos early	1302	C00073	HMDB00696	6137		1.62	1.89	1.74	1.01
	371			N-acetylmethionine	LC/MS neg	1589	C02712	HMDB11745	448580		1.26	1.17	1.44	0.41
	372			N-formylmethionine	LC/MS neg	2829	C03145	HMDB01015	439750		1.17	2.46	1.83	0.75
	374			methionine sulfone	LC/MS pos early	44878			69961		3.22	4.36	4.09	3.23
	375			methionine sulfoxide	LC/MS pos early	18374	C02989	HMDB02005	158980		1.29	3.79	1.82	3.49
	376			N-acetylmethionine sulfoxide	LC/MS pos early	45428			193368		1.47	2.95	2.3	2.34
	380			S-adenosylmethionine (SAM)	LC/MS pos early	15915	C00019	HMDB01185	34756		1.54	2.43	2.8	1.95
	381			S-adenosylhomocysteine (SAH)	LC/MS neg	42382	C00021	HMDB00939	439155		1.13	1.85	1.76	3.56
	384			2-hydroxy-4-(methylthio)butanoic acid	LC/MS neg	63739					1.85	2.75	1.67	1.18
	385			homocysteine	LC/MS pos early	15128	C00155	HMDB00742	778		0.79	1.06	0.93	0.7
	388			cystathionine	LC/MS pos early	15705	C02291	HMDB00099	439258		1.19	1.31	1.18	0.67
	390			cysteine	LC/MS pos early	1868	C00097	HMDB00574	5862		1.23	1.74	1.51	1.19
	391			N-acetylcysteine	LC/MS neg	1586	C06809	HMDB01890	12035		0.74	0.95	0.66	0.28
	392			S-methylcysteine	LC/MS neg	39592		HMDB02108	24417		0.98	0.89	0.63	0.47
	402			cysteine sulfinic acid	LC/MS pos early	37443	C00606	HMDB00996	109		0.85	0.86	1.07	0.6
	404			hypotaurine	LC/MS pos early	590	C00519	HMDB00965	107812		1.25	1.18	1.26	0.74
	405			taurine	LC/MS polar	2125	C00245	HMDB00251	1123		1.35	1.96	1.61	1.87
	407			N-acetyltaurine	LC/MS neg	48187			159864		1.47	2.96	1.62	0.76
	413		Urea cycle; Arginine and Proline Metabolism	arginine	LC/MS pos early	1638	C00062	HMDB00517	232		1.47	2	1.62	1.05
	414			argininosuccinate	LC/MS neg	15497	C03406	HMDB00052	16950		1.47	1.56	1.73	1.37
	415			urea	LC/MS pos early	1670	C00086	HMDB00294	1176		1.32	1.63	1.23	0.17
	417			ornithine	LC/MS pos early	1493	C00077	HMDB03374	6262		1.35	1.84	1.57	0.7
	419			3-amino-2-piperidone	LC/MS pos early	62853		HMDB00323	5200225		1.38	1.56	1.5	1.02
	421			2-oxoarginine*	LC/MS pos early	55072	C03771	HMDB04225	558		1.94	2.89	3.13	1.67
	422			citrulline	LC/MS pos early	2132	C00327	HMDB00904	9750		2.91	3.33	3.17	1.52
	423			homoarginine	LC/MS pos early	22137	C01924	HMDB00670	9085		1.38	1.46	1.39	0.9
	424			homocitrulline	LC/MS polar	22138	C02427	HMDB00679	65072		1.36	1.77	1.45	1.23
	425			proline	LC/MS pos early	1898	C00148	HMDB00162	145742		1.38	1.54	1.87	1.45
	428			dimethylarginine (SDMA + ADMA)	LC/MS pos early	36808	C03626	HMDB01539	123831		1.35	1.21	1.31	0.87
	429			N-acetylarginine	LC/MS pos early	33953	C02562	HMDB04620	67427		1.27	1.4	1.37	1.02
	433			N-acetylcitrulline	LC/MS pos early	48434	C15532	HMDB00856	656979		3.31	2.5	5.24	0.5
	434			N-acetylproline	LC/MS neg	34387			322640		1.09	0.94	1.37	1.21
	435			N-delta-acetylornithine	LC/MS neg	43249			9920500		1.42	1.34	1.52	1.04
	436			N-alpha-acetylornithine	LC/MS pos early	32984	C00437	HMDB03357	439232		1.49	1.67	1.49	0.93
	440			trans-4-hydroxyproline	LC/MS pos early	32306	C01157	HMDB00725	5810		1.11	0.81	0.45	0.15
	445			N-methylproline	LC/MS pos early	37431			557		1.34	1.11	1.61	2.05
	446			N,N,N-trimethyl-alanylproline betaine (TMAP)	LC/MS pos early	62947					1.26	0.66	1.24	0.54
	448			N-monomethylarginine	LC/MS pos early	43586	C03884	HMDB29416	132862		1.31	1.43	1.46	1.22
	454		Creatine Metabolism	guanidinoacetate	LC/MS pos early	43802	C00581	HMDB00128	763		0.75	0.88	0.68	0.42
	455			creatine	LC/MS pos early	27718	C00300	HMDB00064	586		0.74	0.52	0.37	0.14
	456			creatinine	LC/MS pos early	513	C00791	HMDB00562	588		1.39	2.35	2.4	1.6
	458			N-methylhydantoin	LC/MS neg	40006	C02565	HMDB03646	69217		1.93	2.29	2.45	1.67
	461		Polyamine Metabolism	agmatine	LC/MS pos early	15496	C00179	HMDB01432	199		1.58	1.69	1.78	1.18
	463			putrescine	LC/MS pos early	1408	C00134	HMDB01414	1045		1.55	3.06	2.77	1.88
	464			N-acetylputrescine	LC/MS pos early	37496	C02714	HMDB02064	122356		1.21	1.48	1.24	0.86
	469			spermidine	LC/MS pos early	485	C00315	HMDB01257	1102		1.14	1.76	1.66	2.08
	474			(N(1) + N(8))-acetylspermidine	LC/MS pos early	57814					1.6	2.76	3.16	5.14
	479			5-methylthioadenosine (MTA)	LC/MS pos early	1419	C00170	HMDB01173	439176		1.69	2.74	3.01	3.59
	480			gamma-glutamyl-GABA	LC/MS pos early	54906			355553		0.83	1.2	0.94	0.25
	485		Guanidino and Acetamido Metabolism	4-guanidinobutanoate	LC/MS pos early	15681	C01035	HMDB03464	500		1.08	1.45	0.89	0.72
	488		Glutathione Metabolism	glutathione, reduced (GSH)	LC/MS pos early	2127	C00051	HMDB00125	124886		1.13	1.17	0.97	0.54
	489			glutathione, oxidized (GSSG)	LC/MS pos early	27727	C00127	HMDB03337	65359		1.71	2.07	2.17	2.14
	492			cysteine-glutathione disulfide	LC/MS pos early	35159		HMDB00656	4247235		1.94	2.35	2.09	2.14
	493			S-methylglutathione	LC/MS pos early	33944	C11347		3605667		1.02	1.5	1.88	4.13
	494			S-lactoylglutathione	LC/MS pos early	15731	C03451	HMDB01066	440018		1.94	1.64	1.64	0.47
	495			cysteinylglycine	LC/MS pos early	35637	C01419	HMDB00078	439498		1.14	1.39	1.14	0.57
	498			5-oxoproline	LC/MS neg	1494	C01879	HMDB00267	7405		1.53	1.71	1.66	1.11
	501			2-hydroxybutyrate/2-hydroxyisobutyrate	LC/MS polar	52281					1.51	1.54	1.49	1.07
	503			ophthalmate	LC/MS pos early	34592		HMDB05765	7018721		2.11	4.52	1.79	1.25
	509			CoA-glutathione*	LC/MS neg	62804	C00920		11953788		1.31	1.49	1.24	2.57
	548	Peptide	Gamma-glutamyl Amino Acid	gamma-glutamylcysteine	LC/MS pos early	1778	C00669	HMDB01049	842		1.27	2.55	0.99	0.29
	550			gamma-glutamylglutamine	LC/MS pos early	2730	C05283	HMDB11738	150914		1.17	0.67	1.03	0.23
	551			gamma-glutamylglycine	LC/MS pos early	33949		HMDB11667	165527		1.54	3.31	1.75	1.3
	552			gamma-glutamylhistidine	LC/MS pos early	18245			7017195		1.31	0.61	1.12	0.55
	553			gamma-glutamylisoleucine*	LC/MS pos early	34456		HMDB11170	14253342		1.21	1.3	1.17	0.55
	554			gamma-glutamylleucine	LC/MS pos early	18369		HMDB11171	151023		1.17	0.95	1.08	0.39
	555			gamma-glutamyl-alpha-lysine	LC/MS pos early	55015			65254		1.43	1.47	1.28	0.88
	557			gamma-glutamylmethionine	LC/MS pos early	44872		HMDB29155	7009567		1.12	4.99	2	1.75
	558			gamma-glutamylphenylalanine	LC/MS pos early	33422		HMDB00594	111299		1.2	1.03	1.18	0.55
	559			gamma-glutamylthreonine	LC/MS pos early	33364		HMDB29159	76078708		0.9	1.47	1.1	0.59
	560			gamma-glutamyltryptophan	LC/MS neg	33947		HMDB29160	3989307		1.23	0.6	1.23	0.43
	561			gamma-glutamyltyrosine	LC/MS neg	2734		HMDB11741	94340		1.17	0.71	1.14	0.42
	562			gamma-glutamylvaline	LC/MS pos early	43829		HMDB11172	7015683		1.15	1.41	1	0.27
	563			gamma-glutamylserine	LC/MS pos early	54914					1.26	2.14	1.31	0.65
	567		Dipeptide Derivative	isoleucylhydroxyproline*	LC/MS pos early	63051		HMDB28908			0.95	1.18	0.88	0.83
	568			leucylhydroxyproline*	LC/MS pos early	63052		HMDB28930			1.14	1.79	1.08	1.15
	654		Dipeptide	cyclo(gly-phe)	LC/MS pos early	37102			7076549		1.54	1.72	1.77	1.24
	655			cyclo(gly-pro)	LC/MS pos early	37077			126154		1.31	1.52	1.47	0.95
	659			cyclo(his-phe)	LC/MS pos early	52361			7408279		1.61	1.73	1.65	1.2
	679			cyclo(phe-pro)	LC/MS pos early	44875	C11847		9837725;443440		1.71	1.84	1.77	1.18
	680			cyclo(phe-pro) (L,D)*	LC/MS pos early	43787			6992198		1.53	1.62	1.54	1.04
	690			cyclo(pro-tyr)	LC/MS neg	43522					1.47	1.64	1.64	1.12
	691			cyclo(pro-tyr) (D,L)*	LC/MS neg	62872					1.47	1.58	1.47	1.09
	727			glycylisoleucine	LC/MS pos early	36659		HMDB28844	88079		0.99	1.06	1.07	0.42
	728			glycylleucine	LC/MS pos early	34398	C02155	HMDB00759	92843		1.04	1.15	1.21	0.49
	738			glycylvaline	LC/MS pos early	18357		HMDB28854	97417		1.23	1.27	1.17	0.5
	762			isoleucylglycine	LC/MS neg	40008		HMDB28907	342532		1	1.1	0.98	0.24
	776			leucylalanine	LC/MS pos early	40010		HMDB28922	259321		2.24	3.54	3.05	2.13
	781			leucylglycine	LC/MS pos early	40045		HMDB28929	79070		1.69	2.01	2.04	0.85
	830			phenylalanylalanine	LC/MS neg	41374			5488196		1.95	1.65	1.44	0.51
	835			phenylalanylglycine	LC/MS pos early	41370		HMDB28995	98207		1.09	1.08	1.03	0.6
	855			prolylglycine	LC/MS pos early	40703		HMDB11178	6426709		1.75	2.08	1.85	0.54
	893			threonylphenylalanine	LC/MS neg	31530		HMDB29068	4099799		1.44	1.23	1.69	0.55
	904			tryptophylglycine	LC/MS pos early	43028		HMDB29083	263471		1.35	1.39	2.24	0.92
	937			valylglutamine	LC/MS pos early	42079		HMDB29125	5253209		0.99	0.83	0.92	0.4
	938			valylglycine	LC/MS pos early	40475		HMDB29127	136487		0.82	0.95	1.05	0.4
	941			valylleucine	LC/MS pos early	39994		HMDB29131	352039		1.76	1.42	1.97	1.17
	1035		Acetylated Peptides	phenylacetylglutamine	LC/MS neg	35126	C04148	HMDB06344	92258		1.71	2.08	1.94	1.27
	1071	Carbohydrate	Glycolysis, Gluconeogenesis, and Pyruvate Metabolism	glucose	LC/MS polar	48152	C00031	HMDB00122	5793		3.01	1.79	4.27	7.92
	1072			glucose 6-phosphate	LC/MS polar	31260	C00668	HMDB01401	5958		3.58	3.01	3.26	2.17
	1073			glucose 1-phosphate	LC/MS polar	15561	C00103	HMDB01586	65533		3.93	4.38	4.09	2.9
	1077			fructose 1,6-bisphosphate	LC/MS neg	15926	C05378	HMDB01058	172313		2.42	1.57	1.93	2.13
	1084			2-phosphoglycerate	LC/MS polar	35629	C00631	HMDB03391	59		3.06	3.33	3.11	1.63
	1085			3-phosphoglycerate	LC/MS neg	1414	C00597	HMDB00807	724		2.44	3.13	2.91	1.6
	1086			phosphoenolpyruvate (PEP)	LC/MS neg	597	C00074	HMDB00263	1005		2.12	2.92	2.65	1.67
	1087			pyruvate	LC/MS neg	42582	C00022	HMDB00243	1060		1.54	1.8	1.98	1.49
	1091			glycerate	LC/MS polar	1572	C00258	HMDB00139	752		1.18	1.86	1.16	1.01
	1094		Pentose Phosphate Pathway	6-phosphogluconate	LC/MS neg	15442	C00345	HMDB01316	91493		3.56	3.03	3.7	1.82
	1102			5-phosphoribosyl diphosphate (PRPP)	LC/MS neg	36840	C00119	HMDB00280	7339		2.39	2.79	2.44	2.73
	1105			sedoheptulose-7-phosphate	LC/MS neg	35649	C05382	HMDB01068	616		2.31	2.41	2.63	2.17
	1110		Pentose Metabolism	ribitol	LC/MS polar	15772	C00474	HMDB00508	6912		1.45	1.26	1.56	2
	1112			ribulose/xylulose	LC/MS polar	54671			5289590		1.65	1.33	1.99	1.98
	1125			arabitol/xylitol	LC/MS polar	48885	C01904		6912		1.52	1.81	1.57	1.81
	1131			arabonate/xylonate	LC/MS polar	48255					2.03	2.48	1.56	1.33
	1134			sedoheptulose	LC/MS polar	53237		HMDB03219	5459879		1.34	1.39	1.18	0.97
	1135			ribulonate/xylulonate/lyxonate*	LC/MS polar	61858					1.37	1.46	1.54	1.42
	1170		Disaccharides and Oligosaccharides	sucrose	LC/MS polar	1519	C00089	HMDB00258	5988		1.41	1.37	3.13	6.29
	1172			trehalose	LC/MS polar	15573	C01083	HMDB00975	7427		0.64	0.26	0.58	1.44
	1173			trehalose 6-phosphate	LC/MS polar	36828	C00689	HMDB01124	122336		2.93	1.88	3.64	8.55
	1189		Fructose, Mannose and Galactose Metabolism	fructose	LC/MS polar	48195	C00095	HMDB00660	5984		6.84	2.25	9.06	5.31
	1194			mannitol/sorbitol	LC/MS polar	46142	C00794	HMDB00247	5780		1.67	1.64	1.53	1.21
	1196			mannose-6-phosphate	LC/MS polar	1469	C00275	HMDB01078	439198		3.79	3.62	3.63	2.16
	1206			galactose 1-phosphate	LC/MS polar	15706	C00446	HMDB00645	123912		3.03	2.71	2.84	2.32
	1222		Nucleotide Sugar	UDP-glucose	LC/MS polar	32344	C00029	HMDB00286	8629		3.07	4.11	4.96	2.54
	1226			UDP-galactose	LC/MS polar	15860	C00052	HMDB00302	18068		2.26	2.54	2.45	1.51
	1234			UDP-N-acetylglucosamine/galactosamine	LC/MS polar	46148					2.63	2.75	3.48	2.21
	1243		Aminosugar Metabolism	glucosamine-6-phosphate	LC/MS polar	580	C00352	HMDB01254	439217		3.47	3.19	3.41	2.59
	1252			N-acetylglucosamine 6-phosphate	LC/MS polar	15107	C00357	HMDB02817	439219		2.03	1.69	1.46	0.82
	1253			N-acetyl-glucosamine 1-phosphate	LC/MS polar	15741	C04256	HMDB01367	440364		1.86	1.12	0.87	0.39
	1259			N-acetylneuraminate	LC/MS pos early	32377	C00270	HMDB00230	439197		1.76	1.51	2.18	1.14
	1262			N-acetylmuramate	LC/MS pos early	33421	C02713	HMDB60493	5462244		2.9	2.87	1.7	0.72
	1271			erythronate*	LC/MS polar	42420		HMDB00613	2781043		1.17	2.21	1.11	1.72
	1273			N-acetylglucosamine/N-acetylgalactosamine	LC/MS pos early	46539		HMDB00215	24139		3.3	3.06	2.96	1.22
	1275		Advanced Glycation End-product	N6-carboxymethyllysine	LC/MS pos early	36713			123800		1.54	1.92	1.47	1.41
	1281	Energy	TCA Cycle	aconitate [cis or trans]	LC/MS neg	46173					1.59	1.24	1.43	0.87
	1283			isocitrate	LC/MS polar	12110	C00311	HMDB00193	1198		3.04	2.35	2.44	1.05
	1285			alpha-ketoglutarate	LC/MS polar	528	C00026	HMDB00208	51		0.99	1.12	0.81	0.47
	1288			succinate	LC/MS polar	1437	C00042	HMDB00254	1110		1.58	1.56	1.26	0.8
	1291			malate	LC/MS neg	1303	C00149	HMDB00156	525		1.27	1.31	1.12	1.09
	1298			2-methylcitrate	LC/MS polar	37483	C02225	HMDB00379	439681		3.22	5.24	2.75	0.59
	1300			citraconate/glutaconate	LC/MS polar	47076					2.43	4.17	2.56	2.83
	1304		Oxidative Phosphorylation	acetylphosphate	LC/MS polar	15488	C00227	HMDB01494	186		2.84	2.67	2.55	1.43
	1306			phosphate	LC/MS pos early	42109	C00009	HMDB01429	1061		1.58	2.09	1.73	0.89
	1309	Lipid	Fatty Acid Synthesis	malonate	LC/MS polar	15872	C00383	HMDB00691	867		1.49	1.85	1.7	1.38
	1311		Fatty Acid Metabolism	acetyl CoA	LC/MS neg	43840	C00024	HMDB01206	444493		2.29	2.49	1.47	0.59
	1323		Short Chain Fatty Acid	butyrate (4:0)	LC/MS neg	40605	C00246	HMDB00039	264		1.27	1.49	1.52	1.8
	1324			valerate (5:0)	LC/MS neg	33443	C00803	HMDB00892	7991		4.03	4.26	3.47	3.81
	1325		Medium Chain Fatty Acid	caproate (6:0)	LC/MS neg	32489	C01585	HMDB00535	8892		3.08	5.58	4.34	5.96
	1326			heptanoate (7:0)	LC/MS neg	1644	C17714	HMDB00666	8094		3.14	5.58	3.54	5.07
	1327			caprylate (8:0)	LC/MS neg	32492	C06423	HMDB00482	379		1.87	4.02	3.56	7.23
	1328			pelargonate (9:0)	LC/MS neg	12035	C01601	HMDB00847	8158		2.63	5.42	4.44	3.61
	1329			caprate (10:0)	LC/MS neg	1642	C01571	HMDB00511	2969		6.92	9.92	16.19	32.59
	1334			laurate (12:0)	LC/MS neg	1645	C02679	HMDB00638	3893		2.54	2.28	3.37	10.04
	1335			5-dodecenoate (12:1n7)	LC/MS neg	33968		HMDB00529	5312378		3.92	4.24	7.64	28.12
	1338		Long Chain Saturated Fatty Acid	myristate (14:0)	LC/MS neg	1365	C06424	HMDB00806	11005		3.29	2.52	4.24	11.55
	1339			pentadecanoate (15:0)	LC/MS neg	1361	C16537	HMDB00826	13849		3.47	2.58	4.1	3.68
	1340			palmitate (16:0)	LC/MS neg	1336	C00249	HMDB00220	985		3.08	2.68	3.91	3.39
	1341			margarate (17:0)	LC/MS neg	1121		HMDB02259	10465		3.85	2.45	4.51	2.96
	1342			stearate (18:0)	LC/MS neg	1358	C01530	HMDB00827	5281		2.52	2.47	3.05	2.19
	1343			nonadecanoate (19:0)	LC/MS neg	1356	C16535	HMDB00772	12591		3	2.98	3.42	2.66
	1344			arachidate (20:0)	LC/MS neg	1118	C06425	HMDB02212	10467		3.34	3.23	4.47	2.95
	1346			behenate (22:0)*	LC/MS neg	12125	C08281	HMDB00944	8215		4.89	3.73	5.42	4.08
	1351		Long Chain Monounsaturated Fatty Acid	myristoleate (14:1n5)	LC/MS neg	32418	C08322	HMDB02000	5281119		3.24	2.2	4.56	5.12
	1354			palmitoleate (16:1n7)	LC/MS neg	33447	C08362	HMDB03229	445638		4.62	1.96	4.27	2.26
	1356			10-heptadecenoate (17:1n7)	LC/MS neg	33971		HMDB60038	5312435		5.95	1.99	5.81	2.71
	1358			oleate/vaccenate (18:1)	LC/MS neg	52285					4.83	2.93	6.05	3.47
	1364			10-nonadecenoate (19:1n9)	LC/MS neg	33972		HMDB13622	5312513		4.43	2.81	5.94	4.1
	1367			eicosenoate (20:1)	LC/MS neg	33587	C16526	HMDB02231	5282768		4.34	4.05	6.02	5.34
	1371			erucate (22:1n9)	LC/MS neg	1552	C08316	HMDB02068	5281116		3.68	5.71	4.45	3.76
	1374		Long Chain Polyunsaturated Fatty Acid (n3 and n6)	tetradecadienoate (14:2)*	LC/MS neg	62850		HMDB00560	5312409		7.4	4.45	8.24	7.75
	1384			eicosapentaenoate (EPA; 20:5n3)	LC/MS neg	18467	C06428	HMDB01999	446284		11.96	6.06	15.23	11.16
	1386			docosapentaenoate (n3 DPA; 22:5n3)	LC/MS neg	32504	C16513	HMDB06528	6441454		16.65	11.49	28.93	14.38
	1387			docosahexaenoate (DHA; 22:6n3)	LC/MS neg	44675	C06429	HMDB02183	445580		25.06	19.68	46.42	20.43
	1391			linoleate (18:2n6)	LC/MS neg	1105	C01595	HMDB00673	5280450		5.75	2.81	5.88	3.54
	1393			linolenate [alpha or gamma; (18:3n3 or 6)]	LC/MS neg	34035	C06426	HMDB03073	5280934		5.23	2.42	4.39	2.84
	1394			dihomo-linoleate (20:2n6)	LC/MS neg	17805	C16525	HMDB05060	6439848		4.52	4.1	6.08	5.63
	1396			dihomo-linolenate (20:3n3 or n6)	LC/MS neg	35718	C03242	HMDB02925	5280581		9.38	6.9	12.9	10.6
	1397			arachidonate (20:4n6)	LC/MS neg	1110	C00219	HMDB01043	444899		29.38	14.32	41.33	25.51
	1480		Fatty Acid, Dicarboxylate	glutarate (C5-DC)	LC/MS polar	396	C00489	HMDB00661	743		1.64	1.82	1.31	1.28
	1484			2-hydroxyglutarate	LC/MS pos early	37253	C02630	HMDB0059655	43		1.86	1.91	1.89	1.42
	1488			2-hydroxyadipate	LC/MS polar	31934	C02360	HMDB00321	193530		3.21	4.08	2.6	3.84
	1489			3-hydroxyadipate*	LC/MS polar	62069		HMDB00345	151913		1.23	1.08	1.04	0.37
	1497			suberate (C8-DC)	LC/MS polar	15730	C08278	HMDB00893	10457		1.4	1.64	1.39	0.92
	1500			azelate (C9-DC)	LC/MS neg	18362	C08261	HMDB00784	2266		1.56	1.79	1.73	1.17
	1502			sebacate (C10-DC)	LC/MS neg	32398	C08277	HMDB00792	5192		2.37	3.47	2.18	1.67
	1512			tetradecanedioate (C14-DC)	LC/MS neg	35669		HMDB00872	13185		3.05	3.31	2.9	2.41
	1517			hexadecenedioate (C16:1-DC)*	LC/MS neg	61862					5.49	6.97	5.61	4.17
	1571		Fatty Acid, Amino	2-aminoheptanoate	LC/MS pos early	43761			227939		0.5	0.58	0.45	0.35
	1589		Fatty Acid Metabolism (also BCAA Metabolism)	butyrylcarnitine (C4)	LC/MS pos early	32412	C02862	HMDB02013	439829		0.99	0.63	0.87	0.47
	1592			propionylcarnitine (C3)	LC/MS pos early	32452	C03017	HMDB00824	107738		3.37	4.88	6.18	7.91
	1614		Fatty Acid Metabolism (Acyl Glycine)	N-octanoylglycine	LC/MS neg	43502		HMDB00832	84290		1.81	3.38	1.97	3.79
	1615			N-palmitoylglycine	LC/MS neg	42092		HMDB13034	151008		37.65	18.82	40.31	12.06
	1617			N-oleoylglycine	LC/MS neg	40467		HMDB13631	6436908		16.49	8.89	18.28	5.03
	1629		Fatty Acid Metabolism (Acyl Carnitine, Short Chain)	acetylcarnitine (C2)	LC/MS pos early	32198	C02571	HMDB00201	1		2.41	3.42	3.81	3.59
	1691		Fatty Acid Metabolism (Acyl Carnitine, Hydroxy)	(S)-3-hydroxybutyrylcarnitine	LC/MS pos early	52984		HMDB13127			1.2	0.1	1.16	0.1
	1698		Carnitine Metabolism	deoxycarnitine	LC/MS pos early	36747	C01181	HMDB01161	134		4.45	6.89	8.62	8.46
	1699			carnitine	LC/MS pos early	15500	C00318	HMDB00062	10917		0.94	1.09	1.36	1.33
	1705		Ketone Bodies	3-hydroxybutyrate (BHBA)	LC/MS polar	542	C01089	HMDB00357	441		1.35	1.67	1.61	1.32
	1706		Neurotransmitter	acetylcholine	LC/MS pos early	18790	C01996	HMDB00895			10.51	9.04	7.22	3.11
	1709		Fatty Acid Metabolism (Acyl Choline)	palmitoylcholine	LC/MS pos late	52944			151731		1.63	1.38	2.31	3.41
	1710			oleoylcholine	LC/MS pos late	53260					3.94	3.73	7.08	6.66
	1711			palmitoloelycholine	LC/MS pos late	53257					1.48	1.41	2.86	3.01
	1714			linoleoylcholine*	LC/MS pos late	57463					3.53	3.22	4.84	5.44
	1723		Fatty Acid, Monohydroxy	4-hydroxybutyrate (GHB)	LC/MS polar	34585	C00989	HMDB00710	10413		1.78	1.6	1.41	1.08
	1730			2-hydroxypalmitate	LC/MS neg	35675		HMDB31057	92836		5.02	6.03	18.7	10.14
	1731			2-hydroxyoleate	LC/MS neg	54920			9796304		2.99	2.04	5.02	5.3
	1732			2-hydroxystearate	LC/MS neg	17945	C03045		69417		4.51	2.93	4.74	1.6
	1739			3-hydroxyhexanoate	LC/MS neg	53230			151492		1.53	1.8	1.52	1.23
	1740			3-hydroxyoctanoate	LC/MS neg	22001		HMDB01954	26613		3.11	3.07	2.49	1.92
	1742			3-hydroxydecanoate	LC/MS neg	22053		HMDB02203	26612		5.72	6.02	5.32	4
	1745			3-hydroxylaurate	LC/MS neg	32457		HMDB00387	94216		2.48	1.75	2.29	4.21
	1749			3-hydroxyoleate*	LC/MS neg	61843					3.93	1.84	5.22	3.29
	1753			5-hydroxyhexanoate	LC/MS neg	31938		HMDB00525	170748		1.11	1.27	0.88	0.65
	1760			16-hydroxypalmitate	LC/MS neg	39609	C18218	HMDB06294	10466		5.7	6.2	7.87	9.64
	1764			13-HODE + 9-HODE	LC/MS neg	37752			43013		9.02	9.36	15.96	11.17
	1778			3-hydroxystearate	LC/MS neg	52938			5282907		4.99	3.79	4.78	3.24
	1792		Fatty Acid, Dihydroxy	2S,3R-dihydroxybutyrate	LC/MS polar	62950		HMDB02453	10964471		1.4	1.48	1.44	0.99
	1795			2,4-dihydroxybutyrate	LC/MS polar	62951		HMDB00360	192742		1.78	1.76	1.81	1.18
	1796			3,4-dihydroxybutyrate	LC/MS polar	62952					2.02	2.88	2.12	2.07
	1896		Endocannabinoid	oleoyl ethanolamide	LC/MS pos late	38102		HMDB02088	5283454		0.78	0.88	1.64	1.75
	1909			N-oleoyltaurine	LC/MS neg	39732			6437033		16.89	8.99	20.28	12.4
	1910			N-stearoyltaurine	LC/MS neg	39730			168274		14.42	10.76	18.66	11.02
	1911			N-palmitoyltaurine	LC/MS neg	39835					17.45	9.08	19.24	14.4
	1926			palmitoleoyl ethanolamide*	LC/MS pos late	57541		HMDB13648	9835868		1.14	1.13	1.51	1.6
	1936		Inositol Metabolism	myo-inositol	LC/MS polar	1124	C00137	HMDB00211	892		1.1	1.04	0.76	1.33
	1937			chiro-inositol	LC/MS polar	37112	C19891	HMDB34220			1.78	1.42	1.59	1.08
	1945			inositol 1-phosphate (I1P)	LC/MS polar	43849	C01177	HMDB00213	440194		2.48	2.49	2.21	1.56
	1965		Phospholipid Metabolism	choline	LC/MS pos early	15506	C00114	HMDB00097	305		2.33	2.5	2.35	1.79
	1966			choline phosphate	LC/MS pos early	34396	C00588	HMDB01565	1014		3.45	3.53	3.79	1.38
	1967			cytidine 5'-diphosphocholine	LC/MS pos early	34418	C00307	HMDB01413	13804		1.34	1.41	1.37	1.25
	1969			glycerophosphorylcholine (GPC)	LC/MS pos early	15990	C00670	HMDB00086	71920		1.34	1.69	1.52	1.47
	1970			ethanolamine	LC/MS pos early	1497	C00189	HMDB00149	700		18.24	21.29	26.72	31.23
	1971			phosphoethanolamine	LC/MS pos early	1600	C00346	HMDB00224	1015		2.66	3.56	3.85	1.9
	1972			cytidine-5'-diphosphoethanolamine	LC/MS polar	34410	C00570	HMDB01564	123727		1.84	1.6	2.12	2.58
	1973			glycerophosphoethanolamine	LC/MS polar	37455	C01233	HMDB00114	123874		1.06	1.5	1.32	1.61
	1974			glycerophosphoserine*	LC/MS pos early	57404			3081457		1.93	1.91	2.91	2.25
	1975			glycerophosphoinositol*	LC/MS polar	47155			167572		2.91	3.14	5.08	5.38
	1976			trimethylamine N-oxide	LC/MS pos early	40406	C01104	HMDB00925	1145		1.21	0.8	1.12	0.35
	1977		Phosphatidic acid (PA)	1-palmitoyl-2-oleoyl-GPA (16:0/18:1)	LC/MS pos late	19262	C13889		5283523		0.93	0.67	0.53	0.4
	1994		Phosphatidylcholine (PC)	1-myristoyl-2-palmitoyl-GPC (14:0/16:0)	LC/MS pos late	19258		HMDB07869	129657		1.81	2	2.58	5.82
	1998			1-myristoyl-2-arachidonoyl-GPC (14:0/20:4)*	LC/MS pos late	53195		HMDB07883			0.86	0.23	0.25	0.22
	2010			1,2-dipalmitoyl-GPC (16:0/16:0)	LC/MS pos late	19130		HMDB00564	452110		1.75	1.73	2.43	2.65
	2011			1-palmitoyl-2-palmitoleoyl-GPC (16:0/16:1)*	LC/MS pos late	52470		HMDB07969			1.86	2.12	2.04	2.12
	2012			1-palmitoyl-2-stearoyl-GPC (16:0/18:0)	LC/MS pos late	52616		HMDB07970			2.42	2.24	3.72	2.83
	2014			1-palmitoyl-2-oleoyl-GPC (16:0/18:1)	LC/MS pos late	52461		HMDB07972	6436017		1.6	1.7	1.62	1.29
	2019			1-palmitoyl-2-alpha-linolenoyl-GPC (16:0/18:3n3)*	LC/MS pos late	52684		HMDB07975			1	1	1	1.12
	2028			1-palmitoyl-2-arachidonoyl-GPC (16:0/20:4n6)	LC/MS pos late	52462		HMDB07982	10747814		1.05	0.72	0.7	0.33
	2035			1,2-dipalmitoleoyl-GPC (16:1/16:1)*	LC/MS pos late	52472					1.32	1.31	1.07	0.5
	2039			1-palmitoleoyl-2-oleoyl-GPC (16:1/18:1)*	LC/MS pos late	52458					1.34	1.35	1.09	0.27
	2040			1-palmitoleoyl-2-linoleoyl-GPC (16:1/18:2)*	LC/MS pos late	52683		HMDB08006			1.36	1.5	1.13	0.31
	2041			1-palmitoleoyl-2-linolenoyl-GPC (16:1/18:3)*	LC/MS pos late	53180		HMDB08008			1.43	1.61	1.11	0.36
	2051			1-stearoyl-2-oleoyl-GPC (18:0/18:1)	LC/MS pos late	52438		HMDB08038			1.5	1.45	1.46	0.93
	2054			1-stearoyl-2-linoleoyl-GPC (18:0/18:2)*	LC/MS pos late	52452		HMDB08039			1.71	1.85	1.78	1.41
	2073			1,2-dioleoyl-GPC (18:1/18:1)	LC/MS pos late	52457			10350317		1.27	1.23	0.97	0.35
	2076			1-oleoyl-2-linoleoyl-GPC (18:1/18:2)*	LC/MS pos late	52453					1.36	1.49	1.09	0.42
	2087			1,2-dilinoleoyl-GPC (18:2/18:2)	LC/MS pos late	52603		HMDB08138	5288075		1.33	1.5	1.02	0.34
	2088			1-linoleoyl-2-linolenoyl-GPC (18:2/18:3)*	LC/MS pos late	53176		HMDB08141			1.48	1.85	1.09	0.36
	2092			1-linoleoyl-2-arachidonoyl-GPC (18:2/20:4n6)*	LC/MS pos late	52710		HMDB08147			33.52	21.75	26.81	6.55
	2130		Phosphatidylethanolamine (PE)	1,2-dipalmitoyl-GPE (16:0/16:0)*	LC/MS pos late	57341		HMDB08923	445468		2.16	2.22	3.26	4.21
	2134			1-palmitoyl-2-oleoyl-GPE (16:0/18:1)	LC/MS pos late	19263		HMDB05320	5283496		1.46	1.4	1.14	0.69
	2136			1-palmitoyl-2-linoleoyl-GPE (16:0/18:2)	LC/MS pos late	42449		HMDB05322	9546747		1.74	2.2	1.33	1.02
	2142			1,2-dipalmitoleoyl-GPE (16:1/16:1)*	LC/MS pos late	52688		HMDB05342	9546809		1.54	1.53	1.42	0.66
	2143			1-palmitoleoyl-2-oleoyl-GPE (16:1/18:1)*	LC/MS pos late	52469					1.16	0.91	0.95	0.28
	2148			1-stearoyl-2-oleoyl-GPE (18:0/18:1)	LC/MS pos late	42448		HMDB08993			1.63	1.51	1.31	0.71
	2151			1-stearoyl-2-linoleoyl-GPE (18:0/18:2)*	LC/MS pos late	52446		HMDB08994	9546749		1.56	1.78	1.23	0.89
	2161			1,2-dioleoyl-GPE (18:1/18:1)	LC/MS pos late	52609			9546757		1.19	1.09	0.9	0.31
	2162			1-oleoyl-2-linoleoyl-GPE (18:1/18:2)*	LC/MS pos late	52687		HMDB05349	9546753		1.21	1.16	0.86	0.32
	2216		Phosphatidylserine (PS)	1-palmitoyl-2-oleoyl-GPS (16:0/18:1)	LC/MS pos late	19261	C13880	HMDB12357	5283499		1.09	0.99	0.9	0.45
	2227			1,2-dioleoyl-GPS (18:1/18:1)	LC/MS pos late	19191			6438639		0.96	0.87	0.62	0.29
	2230		Phosphatidylglycerol (PG)	1,2-dipalmitoyl-GPG (16:0/16:0)	LC/MS pos late	52625		HMDB10570	11846227		1.8	2.85	7.33	2.04
	2234			1-palmitoyl-2-oleoyl-GPG (16:0/18:1)	LC/MS pos late	52448			5283509		1.95	1.99	1.89	1.04
	2241			1-stearoyl-2-oleoyl-GPG (18:0/18:1)	LC/MS pos late	52623					4.36	2.68	2.51	1.5
	2248		Phosphatidylinositol (PI)	1-palmitoyl-2-oleoyl-GPI (16:0/18:1)*	LC/MS polar	52669		HMDB09783			1.28	1.42	1.16	0.64
	2255			1-stearoyl-2-oleoyl-GPI (18:0/18:1)*	LC/MS pos late	52726					1.5	1.31	1.31	0.6
	2257			1,2-dioleoyl-GPI (18:1/18:1)	LC/MS polar	52619		HMDB09837			1.34	1.61	1.19	0.57
	2305		Lysophospholipid	1-palmitoyl-GPC (16:0)	LC/MS pos late	33955		HMDB10382	86554		1.81	1.86	2.17	1.98
	2306			2-palmitoyl-GPC (16:0)*	LC/MS pos late	35253		HMDB61702	15061532		3.14	3.15	3.28	3.26
	2307			1-palmitoleoyl-GPC (16:1)*	LC/MS pos late	33230		HMDB10383	24779461		1.74	1.61	1.61	1.08
	2308			2-palmitoleoyl-GPC (16:1)*	LC/MS pos late	35819		HMDB10383			1.81	1.73	1.45	1
	2314			1-stearoyl-GPC (18:0)	LC/MS pos late	33961		HMDB10384	497299		2.88	3.03	4.11	3.57
	2316			1-oleoyl-GPC (18:1)	LC/MS pos late	48258		HMDB02815	16081932		1.69	1.55	1.52	1.14
	2319			1-linoleoyl-GPC (18:2)	LC/MS pos late	34419	C04100	HMDB10386	11988421		1.81	2.01	1.75	1.49
	2321			1-linolenoyl-GPC (18:3)*	LC/MS pos late	45951		HMDB10388			1.86	1.89	1.65	1.39
	2337			1-arachidonoyl-GPC (20:4n6)*	LC/MS pos late	33228	C05208	HMDB10395			2.33	1.07	2.34	1.13
	2359			1-palmitoyl-GPE (16:0)	LC/MS pos late	35631		HMDB11503	9547069		2.04	2.57	1.89	1.62
	2366			1-stearoyl-GPE (18:0)	LC/MS pos late	42398		HMDB11130	9547068		2.94	3.74	3.61	2.91
	2367			2-stearoyl-GPE (18:0)*	LC/MS neg	41220		HMDB11129			6.51	7.15	8.12	6.92
	2368			1-oleoyl-GPE (18:1)	LC/MS pos late	35628		HMDB11506	9547071		1.88	1.94	1.57	1.11
	2370			1-linoleoyl-GPE (18:2)*	LC/MS pos late	36600		HMDB11507	52925130		2.18	2.53	1.9	1.27
	2396			1-palmitoyl-GPS (16:0)*	LC/MS neg	46130			9547100		4.72	2.34	7.61	4.31
	2397			1-stearoyl-GPS (18:0)*	LC/MS neg	45966			9547101		5.97	2.96	11.73	6.39
	2400			1-linoleoyl-GPS (18:2)*	LC/MS neg	43676					3.14	1.3	2.55	2.49
	2403			1-palmitoyl-GPG (16:0)*	LC/MS neg	45970			3300276		7.16	5.74	8.81	5.95
	2405			1-stearoyl-GPG (18:0)	LC/MS neg	34437					8.52	7.26	12.19	8.73
	2407			1-oleoyl-GPG (18:1)*	LC/MS neg	45968					4.9	3.31	5.15	4.17
	2409			1-linoleoyl-GPG (18:2)*	LC/MS neg	54885					5.71	4.2	7.43	5.13
	2410			1-palmitoyl-GPI (16:0)	LC/MS neg	35305		HMDB61695			4.32	2.98	6.05	4.43
	2413			1-stearoyl-GPI (18:0)	LC/MS neg	19324		HMDB61696			9.16	6.71	12.48	6.65
	2415			1-oleoyl-GPI (18:1)	LC/MS neg	36602					4.27	3.05	3.47	1.98
	2417			1-linoleoyl-GPI (18:2)*	LC/MS neg	36594					4.82	3.42	3.58	2.19
	2531		Glycerolipid Metabolism	glycerol	LC/MS neg	15122	C00116	HMDB00131	753		3.54	4.08	3.42	3.1
	2532			glycerol 3-phosphate	LC/MS pos early	43847	C00093	HMDB00126	754		1.45	1.64	1.32	1.5
	2537			glycerophosphoglycerol	LC/MS polar	48857	C03274		439964		2.49	3.11	3.11	3.01
	2542		Monoacylglycerol	1-palmitoleoylglycerol (16:1)*	LC/MS neg	52431		HMDB11565			4.23	3.18	5.37	4.64
	2545			1-oleoylglycerol (18:1)	LC/MS neg	21184		HMDB11567	5283468		3.4	3.2	3.28	4.42
	2546			1-linoleoylglycerol (18:2)	LC/MS neg	27447			5283469		3.2	3.5	4.12	4.93
	2560			2-oleoylglycerol (18:1)	LC/MS neg	21232		HMDB11537	5319879		2.77	2.96	2.21	2.46
	2574		Diacylglycerol	diacylglycerol (12:0/18:1, 14:0/16:1, 16:0/14:1) [1]*	LC/MS pos late	55002					2	1.4	2.33	5.86
	2575			diacylglycerol (12:0/18:1, 14:0/16:1, 16:0/14:1) [2]*	LC/MS pos late	55001					1.89	1.43	1.99	3.24
	2576			diacylglycerol (14:0/18:1, 16:0/16:1) [1]*	LC/MS pos late	54953					1.71	1.51	1.99	3.01
	2577			diacylglycerol (14:0/18:1, 16:0/16:1) [2]*	LC/MS pos late	54954					1.73	1.5	1.79	1.7
	2578			diacylglycerol (16:1/18:2 [2], 16:0/18:3 [1])*	LC/MS pos late	54966					1.34	1.53	1.56	0.93
	2585			palmitoyl-myristoyl-glycerol (16:0/14:0) [1]*	LC/MS pos late	61709					3.45	2.53	7.03	7.74
	2586			palmitoyl-myristoyl-glycerol (16:0/14:0) [2]	LC/MS pos late	57364		HMDB07095			2.75	2.35	5.09	3.54
	2587			myristoyl-linoleoyl-glycerol (14:0/18:2) [1]*	LC/MS pos late	57407					1	1	1	23.62
	2588			myristoyl-linoleoyl-glycerol (14:0/18:2) [2]*	LC/MS pos late	57408					1.89	1.98	2.2	5.71
	2589			palmitoyl-palmitoyl-glycerol (16:0/16:0) [1]*	LC/MS pos late	54991		HMDB07098			3.98	3.24	5.46	1.95
	2590			palmitoyl-palmitoyl-glycerol (16:0/16:0) [2]*	LC/MS pos late	54990		HMDB07098			4.25	3.42	6.38	1.69
	2591			palmitoleoyl-palmitoleoyl-glycerol (16:1/16:1) [1]*	LC/MS pos late	57410					1.31	1.32	1.85	0.95
	2592			palmitoleoyl-palmitoleoyl-glycerol (16:1/16:1) [2]*	LC/MS pos late	57409					1.35	1.3	1.5	0.66
	2593			palmitoyl-oleoyl-glycerol (16:0/18:1) [1]*	LC/MS pos late	54943	C13861	HMDB07102			1.47	1.27	1.5	1.44
	2594			palmitoyl-oleoyl-glycerol (16:0/18:1) [2]*	LC/MS pos late	54942	C13861	HMDB07102			1.5	1.29	1.29	0.86
	2595			palmitoyl-linoleoyl-glycerol (16:0/18:2) [1]*	LC/MS pos late	52633		HMDB07103	9543695		2.26	2.23	1.04	2.44
	2596			palmitoyl-linoleoyl-glycerol (16:0/18:2) [2]*	LC/MS pos late	52634		HMDB07103			1.49	1.6	1.49	1.42
	2598			palmitoleoyl-oleoyl-glycerol (16:1/18:1) [1]*	LC/MS pos late	52632		HMDB07131	9543694		1.22	1.13	1.4	0.99
	2599			palmitoleoyl-oleoyl-glycerol (16:1/18:1) [2]*	LC/MS pos late	52631					1.29	1.16	1.04	0.42
	2600			palmitoleoyl-linoleoyl-glycerol (16:1/18:2) [1]*	LC/MS pos late	54967		HMDB07132			1.31	1.49	1.76	1.49
	2609			stearoyl-linoleoyl-glycerol (18:0/18:2) [2]*	LC/MS pos late	54947					2.01	1.9	1.85	1.73
	2612			oleoyl-oleoyl-glycerol (18:1/18:1) [2]*	LC/MS pos late	54946		HMDB07218			1.15	1.1	1.05	0.47
	2614			oleoyl-linoleoyl-glycerol (18:1/18:2) [1]	LC/MS pos late	46798		HMDB07219			1.22	1.37	1.44	1.41
	2615			oleoyl-linoleoyl-glycerol (18:1/18:2) [2]	LC/MS pos late	46799		HMDB07219			1.23	1.44	1.25	0.84
	2619			linoleoyl-linoleoyl-glycerol (18:2/18:2) [1]*	LC/MS pos late	54968		HMDB07248			1.25	1.81	1.63	1.71
	2620			linoleoyl-linoleoyl-glycerol (18:2/18:2) [2]*	LC/MS pos late	54969		HMDB07248			1.3	1.54	1.34	1.05
	2621			linoleoyl-linolenoyl-glycerol (18:2/18:3) [1]*	LC/MS pos late	54963		HMDB07249			1.32	1.78	1.61	1.74
	2622			linoleoyl-linolenoyl-glycerol (18:2/18:3) [2]*	LC/MS pos late	54964		HMDB07250			1.51	1.98	1.62	1.05
	2624			linolenoyl-linolenoyl-glycerol (18:3/18:3) [2]*	LC/MS pos late	54952		HMDB07278			1.41	1.8	1.37	0.98
	2627			oleoyl-arachidonoyl-glycerol (18:1/20:4) [1]*	LC/MS pos late	54960		HMDB07228			3.49	1	5.5	2.74
	2628			oleoyl-arachidonoyl-glycerol (18:1/20:4) [2]*	LC/MS pos late	54961		HMDB07228			9.05	4.92	9.5	2.81
	2683		Sphingolipid Synthesis	3-ketosphinganine	LC/MS pos late	34381	C02934	HMDB01480	631		1.23	1.43	2.33	0.64
	2684			sphinganine	LC/MS pos late	17769	C00836	HMDB00269	3126		3.74	9.19	26.34	40.23
	2687			phytosphingosine	LC/MS pos late	1510	C12144	HMDB04610	122121		1.29	2.08	4.44	4.22
	2690		Dihydroceramides	N-palmitoyl-sphinganine (d18:0/16:0)	LC/MS pos late	52604		HMDB11760	5283572		4.37	3.92	7.23	7.77
	2835		Sphingosines	sphingosine	LC/MS pos late	17747	C00319	HMDB00252	5353955		1.2	1.66	3.43	3.65
	2851		Mevalonate Metabolism	3-hydroxy-3-methylglutaryl CoA	LC/MS neg	48010	C00356	HMDB01375	84		2.41	3.05	7.93	9.97
	2853			3-hydroxy-3-methylglutarate	LC/MS polar	531	C03761	HMDB00355	1662		1.06	1.19	0.95	0.74
	2854			mevalonate	LC/MS polar	39583	C02104	HMDB00227	439230		2.01	3.3	2.9	2.64
	2855			mevalonolactone	LC/MS pos early	48118		HMDB06024	10428		2.14	3.49	2.87	2.49
	2899		Sterol	fucosterol	LC/MS pos late	21187	C08817	HMDB02374	5281328		2.55	1.04	0.95	0.95
	2900			ergosterol	LC/MS pos late	27553	C01694	HMDB00878	444679		1.25	1.33	1.01	0.66
	3074		Primary Bile Acid Metabolism	cholate	LC/MS neg	22842	C00695	HMDB00619	221493		1.35	1.53	1.47	1.03
	3075			glycocholate	LC/MS neg	18476	C01921	HMDB00138	10140		1.39	1.54	1.49	0.94
	3076			taurocholate	LC/MS neg	18497	C05122	HMDB00036	6675		1.41	1.63	1.52	0.97
	3082			glycochenodeoxycholate	LC/MS neg	32346	C05466	HMDB00637	12544		1.44	1.47	1.47	0.92
	3083			taurochenodeoxycholate	LC/MS neg	18494	C05465	HMDB00951	387316		1.42	1.53	1.44	0.9
	3105		Secondary Bile Acid Metabolism	glycodeoxycholate	LC/MS neg	18477	C05464	HMDB00631	3035026		1.43	1.66	1.56	1.03
	3106			taurodeoxycholate	LC/MS neg	12261	C05463	HMDB00896	2733768		1.42	1.61	1.57	1.06
	3109			6-beta-hydroxylithocholate	LC/MS neg	36807	C15515	HMDB00811	5283821		0.67	0.56	0.56	0.68
	3110			lithocholate	LC/MS neg	1483	C03990	HMDB00761	9903		3.11	2.42	4.15	1.49
	3115			glycolithocholate	LC/MS neg	31912	C15557	HMDB00698	115245		1.33	1.21	1.67	1.4
	3117			taurolithocholate	LC/MS neg	31889	C02592	HMDB00722	10595		2.88	2.76	2.77	1.99
	3132			tauroursodeoxycholate	LC/MS neg	39378		HMDB00874	9848818		1.24	1.27	1.35	0.73
	3138			7-ketolithocholate	LC/MS neg	43830		HMDB00467	444262		0.84	0.86	1.02	0.78
	3151			7-ketodeoxycholate	LC/MS neg	31904		HMDB00391	188292		1.34	1.51	1.47	1
	3729	Nucleotide	Purine Metabolism, (Hypo)Xanthine/Inosine containing	inosine	LC/MS neg	1123	C00294	HMDB00195	6021		2.07	3.28	2.92	3.97
	3730			hypoxanthine	LC/MS neg	3127	C00262	HMDB00157	790		2.21	3.05	2.57	1.77
	3731			xanthine	LC/MS polar	3147	C00385	HMDB00292	1188		1.35	1.68	1.33	1.09
	3736			N1-methylinosine	LC/MS pos early	48351		HMDB02721	65095		2.07	3.28	4.68	2.08
	3741			allantoin	LC/MS polar	1107	C02350	HMDB00462	204		0.91	0.9	0.8	0.38
	3746		Purine Metabolism, Adenine containing	adenosine 5'-diphosphate (ADP)	LC/MS polar	3108	C00008	HMDB01341	6022		3.7	3.57	1.87	0.69
	3747			adenosine 5'-monophosphate (AMP)	LC/MS neg	32342	C00020	HMDB00045	6083		0.78	0.75	0.26	0.11
	3748			adenosine 3'-monophosphate (3'-AMP)	LC/MS neg	35142	C01367	HMDB03540	41211		1.18	1.44	1.3	0.74
	3749			adenosine 2'-monophosphate (2'-AMP)	LC/MS neg	36815	C00946	HMDB11617	94136		1.5	1.59	1.29	0.71
	3752			adenosine 3',5'-diphosphate	LC/MS neg	15691	C00054	HMDB00061	159296		4.16	3.28	3.62	1.79
	3754			adenosine	LC/MS pos early	555	C00212	HMDB00050	60961		0.75	1.17	0.44	0.31
	3755			adenine	LC/MS pos early	554	C00147	HMDB00034	190		1.47	2.09	2.41	3.16
	3756			1-methyladenine	LC/MS pos early	1527	C02216	HMDB11599	78821		1.46	1.42	1.44	0.75
	3760			N1-methyladenosine	LC/MS pos early	15650	C02494	HMDB03331	27476		1.66	2.75	2.55	1.74
	3763			2'-O-methyladenosine	LC/MS pos early	42607			102213		1.85	1.94	1.45	0.97
	3771			N6-carbamoylthreonyladenosine	LC/MS neg	35157		HMDB41623	161466		1.28	0.82	1.07	0.48
	3773			2'-deoxyadenosine 5'-diphosphate	LC/MS neg	15116	C00206	HMDB01508	188966		1.22	0.32	0.96	0.44
	3774			2'-deoxyadenosine 5'-monophosphate	LC/MS neg	46333	C00360	HMDB00905	12599		1.15	0.99	0.85	0.21
	3776			2'-deoxyadenosine	LC/MS pos early	1553	C00559	HMDB00101	13730		0.96	0.79	0.96	0.47
	3781			N6-succinyladenosine	LC/MS neg	48130		HMDB00912	165243		1.14	1.38	0.83	0.49
	3784		Purine Metabolism, Guanine containing	guanosine 5'- monophosphate (5'-GMP)	LC/MS pos early	2849	C00144	HMDB01397	6804		1.03	1.06	0.86	0.48
	3785			guanosine 3'-monophosphate (3'-GMP)	LC/MS neg	39786			3522		1.24	1.5	1.37	0.66
	3789			guanosine	LC/MS neg	1573	C00387	HMDB00133	6802		1.46	1.45	1.73	0.72
	3790			guanine	LC/MS pos early	32352	C00242	HMDB00132	764		1.23	1.15	1.62	0.44
	3792			7-methylguanine	LC/MS pos early	35114	C02242	HMDB00897	11361		1.63	1.8	1.82	1.32
	3797			N2-methylguanosine	LC/MS neg	35133		HMDB05862	3035422		1.43	2.66	2.5	1.74
	3798			N2,N2-dimethylguanosine	LC/MS pos early	35137		HMDB04824	92919		1.08	1.37	1	0.62
	3806			2'-deoxyguanosine	LC/MS neg	1411	C00330	HMDB00085	187790		0.76	0.59	0.86	0.24
	3807			guanosine 2'-monophosphate (2'-GMP)*	LC/MS neg	52442			444571		1.75	1.74	1.5	0.81
	3809		Pyrimidine Metabolism, Orotate containing	N-carbamoylaspartate	LC/MS polar	1594	C00438	HMDB00828	93072		2.27	153	12.53	1
	3810			dihydroorotate	LC/MS polar	601	C00337	HMDB03349	648		11.82	548.81	70.02	1.38
	3811			orotate	LC/MS polar	1505	C00295	HMDB00226	967		28.08	103.82	54.63	1.18
	3813			orotidine	LC/MS polar	35172		HMDB00788	92751		2	2.19	2.07	1.15
	3816		Pyrimidine Metabolism, Uracil containing	uridine 5'-triphosphate (UTP)	LC/MS neg	33448	C00075	HMDB00285	6133		2.53	3.76	5.61	2.94
	3818			uridine 5'-monophosphate (UMP)	LC/MS pos early	2856	C00105	HMDB00288	6030		1.07	1.36	1.1	0.59
	3820			uridine 3'-monophosphate (3'-UMP)	LC/MS neg	39764	C01368		101543		1.19	1.53	1.39	0.76
	3822			uridine-2',3'-cyclic monophosphate	LC/MS neg	37137	C02355	HMDB11640	439715		2.5	3.08	2.34	1.07
	3823			uridine	LC/MS neg	606	C00299	HMDB00296	6029		0.81	0.83	2.02	1.05
	3824			uracil	LC/MS polar	605	C00106	HMDB00300	1174		0.79	1.39	1.51	1.32
	3826			5,6-dihydrouridine	LC/MS neg	61833			94312		1.18	0.9	1.06	0.49
	3827			2'-O-methyluridine	LC/MS neg	57655			102212		1.3	1.46	1.32	0.95
	3828			5-methyluridine (ribothymidine)	LC/MS neg	35136		HMDB00884	445408		1.36	1.34	1.63	0.87
	3839			2'-deoxyuridine	LC/MS neg	52602	C00526	HMDB00012	13712		1.06	1.65	1.02	0.54
	3842			3-ureidopropionate	LC/MS polar	3155	C02642	HMDB00026	111		1.3	1.4	1.33	0.51
	3843			beta-alanine	LC/MS pos early	55	C00099	HMDB00056	239		1.02	1.04	0.88	0.33
	3846			uridine 2'-monophosphate (2'-UMP)*	LC/MS neg	52444					1.57	1.72	1.5	0.91
	3848		Pyrimidine Metabolism, Cytidine containing	cytidine triphosphate	LC/MS neg	2844	C00063	HMDB00082	6176		2.93	2.83	2.94	2.16
	3849			cytidine diphosphate	LC/MS neg	2841	C00112	HMDB01546	6132		2.4	2.25	1.69	1.12
	3850			cytidine 5'-monophosphate (5'-CMP)	LC/MS pos early	2372	C00055	HMDB00095	6131		0.82	0.8	0.3	0.12
	3852			cytidine 2' or 3'-monophosphate (2' or 3'-CMP)	LC/MS pos early	61705					1.22	1.34	1.3	0.67
	3854			cytidine	LC/MS pos early	514	C00475	HMDB00089	6175		1.81	2.49	1.51	0.33
	3857			5-methylcytidine	LC/MS pos early	22119		HMDB00982	92918		2.18	3.05	1.85	1.85
	3862			2'-deoxycytidine 5'-monophosphate	LC/MS pos early	533	C00239	HMDB01202	13945		1.39	1.51	1.42	0.44
	3863			2'-deoxycytidine 3'-monophosphate	LC/MS pos early	40453			3274948		1.23	1.01	1.45	2.5
	3864			2'-deoxycytidine	LC/MS pos early	15949	C00881	HMDB00014	13711		1	1	1.12	2.45
	3871		Pyrimidine Metabolism, Thymine containing	thymidine 5'-monophosphate	LC/MS neg	12023	C00364	HMDB01227	9700		0.97	1.05	1.36	0.24
	3878			thymine	LC/MS neg	604	C00178	HMDB00262	1135		1.48	1.64	1.56	1.2
	3883		Dinucleotide	(3'-5')-adenylylcytidine	LC/MS neg	52753			10875494		1.61	1.81	1.6	1.31
	3884			(3'-5')-adenylylguanosine*	LC/MS neg	62760			444337		1.51	1.99	1.7	1.38
	3885			(3'-5')-adenylyluridine	LC/MS neg	52740			112074		1.65	2.06	1.58	1.45
	3886			(3'-5')-adenylyladenosine*	LC/MS neg	62396			94231		1.55	1.93	1.37	0.93
	3887			(3'-5')-cytidylyladenosine	LC/MS neg	52744			91519		1.24	1.39	1.08	0.5
	3888			(3'-5')-cytidylylcytidine*	LC/MS neg	62397			94237		1.42	1.54	1.35	0.92
	3889			(3'-5')-cytidylylguanosine	LC/MS neg	52745			65101		1.54	1.72	1.75	1.02
	3890			(3'-5')-cytidylyluridine*	LC/MS neg	62399					1.46	1.65	1.54	1.07
	3891			(3'-5')-guanylyladenosine*	LC/MS neg	62761					1.33	1.54	1.27	0.63
	3892			(3'-5')-guanylylcytidine	LC/MS neg	52746			107595		1.47	1.61	1.47	0.99
	3893			(3'-5')-guanylyluridine	LC/MS neg	52743					1.45	1.69	1.55	1.16
	3894			(3'-5')-uridylylcytidine*	LC/MS neg	62398					1.41	1.54	1.4	0.94
	3895			(3'-5')-uridylylguanosine	LC/MS neg	52742			107394		1.61	1.83	1.7	1.1
	3896			(3'-5')-uridylyluridine	LC/MS neg	52741			102258		1.53	1.67	1.53	1.1
	3897			(3'-5')-uridylyladenosine	LC/MS neg	52739			273124		1.34	1.51	1.27	0.67
	3898	Cofactors and Vitamins	Nicotinate and Nicotinamide Metabolism	quinolinate	LC/MS polar	1899	C03722	HMDB00232	1066		2.09	2.92	2.71	1.67
	3899			nicotinate	LC/MS pos early	1504	C00253	HMDB01488	938		1.51	1.68	1.37	0.73
	3900			nicotinate ribonucleoside	LC/MS pos early	33471	C05841	HMDB06809	161234		5.6	5.58	5.34	1.91
	3901			nicotinic acid mononucleotide (NaMN)	LC/MS pos early	32461	C01185	HMDB01132	5288991		1.11	0.8	0.81	0.69
	3904			nicotinamide ribonucleotide (NMN)	LC/MS pos early	22152	C00455	HMDB00229	14180		1.37	1.5	1.25	1
	3905			nicotinamide riboside	LC/MS pos early	33013	C03150	HMDB00855	439924		0.7	0.68	0.28	0.41
	3906			nicotinamide adenine dinucleotide (NAD+)	LC/MS neg	5278	C00003	HMDB00902	5893		1.73	1.65	1.91	1.64
	3907			nicotinamide adenine dinucleotide reduced (NADH)	LC/MS neg	31475	C00004	HMDB01487	439153		0.71	0.58	0.6	0.76
	3923			adenosine 5'-diphosphoribose (ADP-ribose)	LC/MS neg	558	C00301	HMDB01178	192		1.82	1.36	2.08	2.43
	3927		Riboflavin Metabolism	riboflavin (Vitamin B2)	LC/MS pos early	1827	C00255	HMDB00244	493570		1.98	1.79	1.69	1.2
	3929			flavin mononucleotide (FMN)	LC/MS neg	15797	C00061	HMDB01520	710		1.97	1.86	1.7	1.32
	3930		Pantothenate and CoA Metabolism	pantoate	LC/MS neg	63061	C00522		439251		1.76	1.65	1.62	1.64
	3931			pantothenate	LC/MS neg	1508	C00864	HMDB00210	6613		0.77	0.94	0.69	0.51
	3933			pantetheine	LC/MS neg	57555	C00831		439322		0.92	1.38	0.65	0.17
	3934			phosphopantetheine	LC/MS neg	15504	C01134	HMDB01416	987		0.83	0.85	0.75	0.34
	3935			3'-dephosphocoenzyme A	LC/MS neg	18289	C00882	HMDB01373	444485		1.18	1.02	0.56	0.19
	3936			3'-dephospho-acetyl-CoA	LC/MS neg	54675			193680		4.5	4.52	2.43	0.52
	3937			coenzyme A	LC/MS neg	46322	C00010	HMDB01423	317		0.71	0.72	0.57	0.57
	3946		Ascorbate and Aldarate Metabolism	threonate	LC/MS polar	27738	C01620	HMDB00943	151152		1.53	2.36	1.5	1.64
	3950			gulonate*	LC/MS polar	46957	C00257	HMDB03290	152304		1.1	1.78	1.04	1.01
	3976		Biotin Metabolism	biotin	LC/MS pos early	568	C00120	HMDB00030	171548		0.84	0.66	1.49	0.88
	3977			biocytin	LC/MS pos early	42971			7098660;83814		1.28	1.47	1.44	1.17
	3990		Hemoglobin and Porphyrin Metabolism	5-aminolevulinate	LC/MS pos early	2290	C00430	HMDB01149	137		0.83	1.76	1.33	0.56
	3997			bilirubin (Z,Z)	LC/MS pos late	43807	C00486	HMDB00054	5280352		0.97	1.33	1.12	0.66
	4000			biliverdin	LC/MS pos late	2137	C00500	HMDB01008	5353439		1.05	1.11	0.95	0.32
	4009		Thiamine Metabolism	thiamin (Vitamin B1)	LC/MS pos early	5341	C00378	HMDB00235	1130		1.3	1.71	1.41	1.13
	4010			thiamin monophosphate	LC/MS pos early	15798	C01081	HMDB02666	3382778		1.46	1.31	1.03	0.57
	4011			thiamin diphosphate	LC/MS neg	35670	C00068	HMDB01372	1132		1.62	1.23	1.45	1.11
	4012			5-(2-Hydroxyethyl)-4-methylthiazole	LC/MS pos early	27673	C04294		1136		1.8	2.06	2.02	1.58
	4013			hydroxymethylpyrimidine	LC/MS pos early	57565	C01279		777		1.99	2.33	2.27	1.57
	4031		Vitamin B6 Metabolism	pyridoxine (Vitamin B6)	LC/MS pos early	608	C00314	HMDB02075	1054		1.86	2.21	2.17	1.58
	4033			pyridoxamine	LC/MS pos early	2150	C00534	HMDB01431	1052		0.91	0.99	0.83	0.63
	4034			pyridoxamine phosphate	LC/MS pos early	3138	C00647	HMDB01555	1053		1.22	1.17	1.08	1
	4035			pyridoxal phosphate	LC/MS neg	5331	C00018	HMDB01491	1051		2	1.65	1.36	0.76
	4037			pyridoxate	LC/MS neg	31555	C00847	HMDB00017	6723		1.9	1.85	1.69	1.08
	4039	Xenobiotics	Benzoate Metabolism	hippurate	LC/MS neg	15753	C01586	HMDB00714	464		1.48	1.58	1.45	0.94
	4053			benzoate	LC/MS neg	15778	C00180	HMDB01870	243		1.65	2.4	1.89	2.34
	4063			4-hydroxybenzoate	LC/MS neg	21133	C00156	HMDB00500	135		6.52	6.99	1.51	1.44
	4116			p-cresol sulfate	LC/MS neg	36103		HMDB11635	4615423		1.95	1.36	1.86	1.13
	4131			3-(4-hydroxyphenyl)propionate	LC/MS neg	39587	C01744	HMDB02199	10394		1.36	1.85	1.57	1.08
	4132			3-phenylpropionate (hydrocinnamate)	LC/MS neg	15749	C05629	HMDB00764	107		1.94	2.38	2.19	1.71
	4223		Food Component/Plant	1-methyl-beta-carboline-3-carboxylic acid	LC/MS neg	43449			5406157		1.44	1.69	1.56	1.15
	4242			levulinate (4-oxovalerate)	LC/MS neg	22177		HMDB00720	11579		2.35	3.04	2.34	1.54
	4255			2,3-dihydroxyisovalerate	LC/MS polar	38276	C04039	HMDB12141	677		2.99	2.45	2.02	2.58
	4263			2-isopropylmalate	LC/MS polar	15667	C02504	HMDB00402	77		5.06	2.82	2.2	3.41
	4268			3-formylindole	LC/MS neg	62863	C08493	HMDB29737	10256		1.14	1.85	1.14	1.42
	4290			gluconate	LC/MS polar	587	C00257	HMDB00625	10690		2.5	2.66	2.16	0.84
	4337			cinnamoylglycine	LC/MS neg	38637		HMDB11621	709625		2.72	2.7	2.98	1.75
	4362			dihydroferulate	LC/MS neg	40481			14340		1.19	1.38	1.49	1
	4372			ergothioneine	LC/MS pos early	37459	C05570	HMDB03045	3032311		1.48	1.97	1.91	2.38
	4374			erythritol	LC/MS polar	20699	C00503	HMDB02994	222285		1.21	1.26	1.26	1.04
	4383			quinate	LC/MS polar	18335	C00296	HMDB03072	6508		1.17	1.38	0.6	0.42
	4409			histidinol	LC/MS pos early	15316	C00860	HMDB03431	165271		1.01	1.63	1.22	1.1
	4410			homocitrate	LC/MS polar	39601	C01251	HMDB03518	439459		8.86	17.35	5	11.41
	4433			mannonate*	LC/MS polar	62864			3246006		1.23	2.32	1.22	1.43
	4522			stachydrine	LC/MS pos early	34384	C10172	HMDB04827	115244		1.28	1.63	1.4	1.1
	4540			trihydroxybutane	LC/MS neg	38636			20497		0.76	1.31	0.58	0.67
	4546			ethyl alpha-glucopyranoside	LC/MS neg	63152			428040		1.06	1.61	0.87	0.6
	4563			harmane	LC/MS pos early	27536	C09209	HMDB35196	5281404		1.76	3.6	2.03	2.35
	4575			pyrraline	LC/MS neg	48428		HMDB33143	122228		2.1	2.47	2.47	1.98
	4584			2-keto-3-deoxy-gluconate	LC/MS polar	48141	C00204	HMDB01353	161227		2.08	2.56	2.18	2.41
	4660			N-carboxymethylalanine	LC/MS pos early	63155			2764308		1.88	2.88	1.4	2.15
	4661			(S)-a-amino-omega-caprolactam	LC/MS pos early	63339	C05328		439823		1.68	1.98	2.16	1.55
	4663			2-dimethylaminoethanol	LC/MS pos early	42562	D07777	HMDB32231			4.2	3.75	2.02	1.07
	4664			3-indoleglyoxylic acid	LC/MS neg	63583			73863		1.29	4.26	1.35	2.36
	4671		Bacterial/Fungal	3-deoxyoctulosonate	LC/MS polar	43805			4636210		1.7	2.52	1.81	0.91
	5182		Chemical	1,3-propanediol	LC/MS pos early	45434	C02457		10442		0.58	0.56	0.65	0.44
	5187			sulfate*	LC/MS neg	46960	C00059	HMDB01448	1118		1.48	1.72	1.41	0.67
	5295			succinimide	LC/MS polar	41888	C07273		11439		2.67	1.71	1.94	1.3
	5329			p-toluic acid	LC/MS neg	37499	C01454	HMDB29635	7470		1.61	2.11	2	0.94
	5336			2,2'-Methylenebis(6-tert-butyl-p-cresol)	LC/MS polar	62885			8398		1.99	3.04	2.59	1.95
	5426	Partially Characterized Molecules	Partially Characterized Molecules	pentose acid*	LC/MS polar	63264					1.15	1.28	1.48	1.08
	5432			branched-chain, straight-chain, or cyclopropyl 10:1 fatty acid (1)*	LC/MS neg	63615					21.5	52.82	56.11	50.11
	5434			branched-chain, straight-chain, or cyclopropyl 12:1 fatty acid*	LC/MS neg	63683					2.43	1.19	3.17	9.16
