# Supplementary material for: Metabolic Reprogramming in the Opportunistic Yeast Candida albicans in Response to Hypoxia
Source: mSphere. 2020 Feb 26;5(1):e00913-19. doi: 10.1128/mSphere.00913-19 (PMC7045390; doi:10.1128/mSphere.00913-19)
Supplement: TABLE S2 [file mSphere.00913-19-st002.xlsx]

## Sheet: Table S2
Table S2
List of differentially expressed transcript during the hypoxic time-course.
Transcripts differentially expressed in each time-point using a 1.5-fold change cut-off and a 5% false discovery rate.

## Sheet: 10 min hypoxia
Time (min)	10		20		60		180
Systematic	Normalized	t-test P-value	Normalized	t-test P-value	Normalized	t-test P-value	Normalized	t-test P-value	Common	Description	GO biological process	GO molecular function	GO cellular component
orf19.1868	33.4093	0.00244788	97.2633	0.0505466	2.00392	0.00963873	1.08321	0.665948	RNR22	Protein described as ribonucleoside diphosphate reductase; shows colony morphology-related gene regulation by Ssn6p; RNA abundance regulated by tyrosol and cell density	GO:0006260 DNA replication |	GO:0004748 ribonucleoside-diphosphate reductase activity |	GO:0005829 cytosol |
orf19.1354	31.6568	0.0262635	92.5487	0.00965222	0.532225	0.0599496	1.11866	0.300102	UCF1	Transcriptionally regulated by iron or by yeast-hyphal switch; expression greater in high iron, decreased upon yeast-hyphal switch; downregulation correlates with clinical development of fluconazole resistance; Ras1p-regulated			GO:0005634 nucleus | GO:0005737 cytoplasm |
orf19.5674	17.5748	0.000378033	20.963	0.000152169	30.6926	0.00193178	43.8339	0.000102524	PGA10	Plasma membrane protein involved in heme-iron utilization; allows utilization of hemin and hemoglobin as iron sources in host tissues; predicted GPI anchor; hypoxia, ketoconazole, ciclopirox, or hyphal-induced; upregulated by Rim101p at pH8	GO:0006879 cellular iron ion homeostasis | GO:0044011 single-species biofilm formation on inanimate substrate | GO:0020028 hemoglobin import |	GO:0020037 heme binding |	GO:0009986 cell surface | GO:0009277 fungal-type cell wall |
orf19.2655	14.7804	0.00460768	17.5676	0.000447232	0.577166	0.0423717	0.444144	0.00350446	BUB3	Protein similar to S. cerevisiae Bub3p, which is a kinetochore checkpoint component; induced under hydroxyurea treatment	GO:0007094 mitotic cell cycle spindle assembly checkpoint |		GO:0033597 mitotic checkpoint complex | GO:0000778 condensed nuclear chromosome kinetochore |
orf19.3707	14.4214	0.000778986	18.7156	0.0771355	0.245975	0.0185118	0.172414	0.0686903	YHB1	Nitric oxide dioxygenase; acts in nitric oxide scavenging/detoxification; role in virulence in mouse; not essential for viability; similar to S. cerevisiae Yhb1p; transcription activated by NO, macrophage interaction; hyphal downregulated	GO:0009405 pathogenesis | GO:0009636 response to toxin | GO:0046210 nitric oxide catabolic process | GO:0052565 response to defense-related host nitric oxide production | GO:0006950 response to stress |	GO:0008941 nitric oxide dioxygenase activity | GO:0016966 nitric oxide reductase activity |	GO:0005829 cytosol | GO:0005759 mitochondrial matrix |
orf19.2107.1	13.7129	0.0379889	43.5381	0.0762886	1.64193	0.474747	3.96673	0.00676248	STF2	Protein involved in ATP biosynthesis; decreased expression in hyphae compared to yeast-form cells; downregulated by Efg1p; transcription is upregulated in clinical isolates from HIV+ patients with oral candidiasis	GO:0006754 ATP biosynthetic process |		GO:0005634 nucleus | GO:0005737 cytoplasm | GO:0005840 ribosome |
orf19.3718	13.1523	0.0421809	4.20088	0.415239	0.585609	0.244811	0.712176	0.0144438		Gene fragment (probable assembly 19 error); 5' end of OPT4-2 allele (oligopeptide transporter); fungal-specific (no human or murine homolog); transcriptionally induced upon phagocytosis by macrophage; merged with orf19.176 in Assembly 20
orf19.5818	12.2828	0.00189916	11.7314	0.127034	3.25455	0.0175218	1.80556	0.0259563	SUR2	Protein described as similar to ceramide hydroxylase; predicted enzyme of sphingolipid biosynthesis; upregulated in biofilm; regulated by Tsa1p, Tsa1Bp under H2O2 stress conditions	GO:0006665 sphingolipid metabolic process |	GO:0000170 sphingosine hydroxylase activity |	GO:0005783 endoplasmic reticulum | GO:0005789 endoplasmic reticulum membrane |
orf19.3278	11.1426	0.00814236	18.5127	0.0159331	0.683973	0.106694	1.98311	0.0014629	GSY1	Protein described as glycogen synthase; enzyme of glycogen metabolism; transcription downregulated upon yeast-hyphal switch and regulated by Efg1p; strong oxidative stress induced; shows colony morphology-related gene regulation by Ssn6p	GO:0005978 glycogen biosynthetic process |	GO:0004373 glycogen (starch) synthase activity |	GO:0005739 mitochondrion |
orf19.5079	10.9532	0.00119503	14.1628	0.00132814	1.01592	0.951906	0.695058	0.153618	CDR4	Putative transporter of ATP-binding cassette (ABC) superfamily; fluconazole, Sfu1p, Hog1p, core stress response induced; caspofungin repressed; fluconazole resistance is not affected by mutation or correlated with expression	GO:0046618 drug export | GO:0006810 transport |	GO:0005215 transporter activity | GO:0042626 ATPase activity, coupled to transmembrane movement of substances | GO:0008559 xenobiotic-transporting ATPase activity | GO:0005524 ATP binding |	GO:0016021 integral to membrane | GO:0005886 plasma membrane |
orf19.3749	10.5876	0.0348231	1.96505	0.067925	0.807538	0.199305	0.612782	0.00428832	IFC3	Oligopeptide transporter; transcriptionally induced upon phagocytosis by macrophage; induced by BSA or peptides; fluconazole-induced; upregulated by Rim101p at pH 8; virulence-group-correlated expression; no human or murine homolog	GO:0006857 oligopeptide transport | GO:0019740 nitrogen utilization |	GO:0015198 oligopeptide transporter activity |
orf19.111	9.89926	0.00104327	14.6356	0.0484223	0.365337	0.0699512	2.20486	0.0209561	CAN2	Putative amino acid permease; transcription is regulated by Nrg1p and Tup1p; caspofungin induced; flucytosine induced; shows colony morphology-related gene regulation by Ssn6p; ; fungal-specific (no human or murine homolog)	GO:0015802 basic amino acid transport | GO:0055085 transmembrane transport |	GO:0015181 arginine transmembrane transporter activity |	GO:0045121 membrane raft | GO:0005739 mitochondrion | GO:0005886 plasma membrane |
orf19.734	8.27032	0.00432611	23.1202	0.00279169	1.57954	0.0035819	4.779	0.0749956	GLK1	Putative glucokinase; transcription is regulated upon yeast-hyphal switch; transcriptionally regulated by Efg1p; fluconazole-induced; induced in core stress response; shows colony morphology-related gene regulation by Ssn6p	GO:0006096 glycolysis | GO:0006013 mannose metabolic process | GO:0046323 glucose import |	GO:0004340 glucokinase activity |	GO:0005829 cytosol | GO:0001950 plasma membrane enriched fraction |
orf19.449	8.14619	0.00595687	16.7711	3.85759e-05	0.520054	0.215414	1.15295	0.0968877		Predicted ORF in Assemblies 19, 20 and 21; possible phosphatidyl synthase; transcription reduced upon yeast-hyphal switch; protein detected by mass spec in stationary phase cultures			GO:0005739 mitochondrion |
orf19.2223	8.08749	0.00699882	7.13264	0.000863131	0.986303	0.900249	0.790702	0.223865		Predicted ORF from Assembly 19; removed from Assembly 20
orf19.1433	7.96803	0.0016171	4.60533	0.104742	1.14189	0.455002	2.99623	0.0185172		Predicted ORF in Assemblies 19, 20 and 21; shows colony morphology-related gene regulation by Ssn6p
orf19.1788	7.47137	0.00908422	3.73581	0.501813	0.648648	0.00863359	1.38659	0.0124917		Predicted ORF from Assembly 19; merged with orf19.1290 in Assembly 20
orf19.4784	7.44331	0.00335614	12.9646	0.0809342	0.500105	0.00266464	0.212518	9.03146e-05	CRP1	Copper transporter of the plasma membrane; P1-type ATPase (CPx type); mediates Cu resistance; similar to proteins of Menkes and Wilson disease; copper-induced; Tbf1p-activated; suppresses Cu sensitivity of S. cerevisiae cup1 null mutant	GO:0006878 cellular copper ion homeostasis | GO:0015673 silver ion transport | GO:0006825 copper ion transport | GO:0015691 cadmium ion transport | GO:0015680 intracellular copper ion transport |	GO:0004008 copper-exporting ATPase activity | GO:0005507 copper ion binding |	GO:0016021 integral to membrane | GO:0005886 plasma membrane | GO:0016020 membrane | GO:0005802 trans-Golgi network |
orf19.4617	7.36249	0.0352385	9.98616	0.16931	1.28615	0.211194	0.281692	0.00286475		Predicted ORF in Assemblies 19, 20 and 21	GO:0019048 virus-host interaction | GO:0006474 N-terminal protein amino acid acetylation |	GO:0004042 amino-acid N-acetyltransferase activity | GO:0004596 peptide alpha-N-acetyltransferase activity |	GO:0031417 NatC complex |
orf19.1048	7.13385	0.000968917	6.27353	0.171653	1.88052	0.128383	5.82558	0.00858058	IFD6	Aldo-keto reductase family member; similar to aryl alcohol dehydrogenases, S. cerevisiae Ypl088wp; increased protein correlates with MDR1 overexpression (but not CDR1 or CDR2) in fluconazole-resistant clinical isolates; farnesol regulated	GO:0006081 cellular aldehyde metabolic process | GO:0042710 biofilm formation |	GO:0018456 aryl-alcohol dehydrogenase activity |
orf19.391	7.02359	0.0420206	2.71161	0.268364	1.53736	0.285832	1.23914	0.0136336	UPC2	Transcriptional regulator of ergosterol biosynthetic genes and sterol uptake; binds ERG2 promoter; has Zn(2)-Cys(6) binuclear cluster; induced upon ergosterol depletion, by azoles, anaerobicity; macrophage/pseudohyphal-repressed	GO:0016125 sterol metabolic process | GO:0008204 ergosterol metabolic process | GO:0045944 positive regulation of transcription from RNA polymerase II promoter | GO:0016481 negative regulation of transcription | GO:0016126 sterol biosynthetic process |	GO:0003702 RNA polymerase II transcription factor activity | GO:0003700 transcription factor activity | GO:0016564 transcription repressor activity |	GO:0005634 nucleus | GO:0016021 integral to membrane | GO:0048471 perinuclear region of cytoplasm |
orf19.1034	7.00082	0.00796981	18.9261	0.0161061	1.53125	0.291195	0.846009	0.245038		Predicted ORF in Assemblies 19, 20 and 21; caspofungin repressed
orf19.5228	6.92186	0.0100242	9.56479	0.0477419	1.41164	0.174479	0.773229	0.191392	RIB3	3,4-Dihydroxy-2-butanone 4-phosphate synthase; homodimeric enzyme of riboflavin biosynthesis; converts ribulose 5-phosphate to L-3,4-dihydroxy-2-butanone 4-phosphate; transcription regulated on yeast-hyphal switch, macrophage interaction	GO:0009231 riboflavin biosynthetic process | GO:0009060 aerobic respiration |	GO:0008686 3,4-dihydroxy-2-butanone-4-phosphate synthase activity |	GO:0005829 cytosol | GO:0005758 mitochondrial intermembrane space |
orf19.5615	6.88597	0.0272677	3.17966	0.191258	1.4865	0.231085	6.03125	5.7625e-05	AYR2	Predicted ORF in Assemblies 19, 20 and 21; shows colony morphology-related gene regulation by Ssn6p	GO:0006654 phosphatidic acid biosynthetic process |	GO:0000140 acylglycerone-phosphate reductase activity |	GO:0005811 lipid particle | GO:0005783 endoplasmic reticulum |
orf19.3038	6.81858	0.0118392	15.6141	0.000649384	0.524111	0.214078	1.04999	0.696947	TPS2	Trehalose-6-phosphate (Tre6P) phosphatase; mutation causes heat sensitivity, Tre6P accumulation, and decreased mouse virulence; possible drug target; two conserved phospohydrolase motifs; no human or murine homolog	GO:0005992 trehalose biosynthetic process | GO:0030448 hyphal growth | GO:0009405 pathogenesis | GO:0009408 response to heat | GO:0006979 response to oxidative stress | GO:0006970 response to osmotic stress |	GO:0004805 trehalose-phosphatase activity |	GO:0005739 mitochondrion | GO:0005946 alpha,alpha-trehalose-phosphate synthase complex (UDP-forming) |
orf19.3499	6.81511	0.00422119	3.25664	0.347817	0.786793	0.297525	0.874014	0.0113841		Predicted ORF in Assemblies 19, 20 and 21; regulated by Tsa1p, Tsa1Bp under H2O2 stress conditions; transcriptionally activated by Mnl1p under weak acid stress
orf19.4595	6.72888	0.00447753	7.03489	0.0125329	0.878383	0.139821	0.759792	0.0246093		Predicted ORF in Assemblies 19, 20 and 21; possibly spurious ORF (Annotation Working Group prediction)
orf19.6440	6.66568	0.000146139	4.61627	0.294951	0.983088	0.903532	1.89024	7.82182e-05		Predicted ORF in Assemblies 19, 20 and 21	GO:0006511 ubiquitin-dependent protein catabolic process |	GO:0004842 ubiquitin-protein ligase activity |	GO:0005637 nuclear inner membrane | GO:0005789 endoplasmic reticulum membrane |
orf19.6816	6.6582	0.00379417	4.44387	0.272319	0.812694	0.314656	1.22032	0.0127093		Predicted ORF in Assemblies 19, 20 and 21	GO:0042843 D-xylose catabolic process | GO:0019568 arabinose catabolic process | GO:0006979 response to oxidative stress |	GO:0004032 aldehyde reductase activity |	GO:0005634 nucleus | GO:0005737 cytoplasm |
orf19.6225	6.6501	0.0437527	6.84539	0.00860095	0.824522	0.331249	0.909277	0.27704	PCL7	Protein described as cyclin-like, possible Pho85p cyclin; hyphal downregulated; transcriptionally activated by Mnl1p under weak acid stress	GO:0005981 regulation of glycogen catabolic process | GO:0000079 regulation of cyclin-dependent protein kinase activity | GO:0005979 regulation of glycogen biosynthetic process | GO:0031647 regulation of protein stability |	GO:0016538 cyclin-dependent protein kinase regulator activity |	GO:0005634 nucleus | GO:0000307 cyclin-dependent protein kinase holoenzyme complex |
orf19.6261	6.5624	0.0371943	10.5033	0.00591584	0.988936	0.944044	1.92414	0.00985889	BPH1	Protein not essential for viability; similar to S. cerevisiae Bph1p, which is a putative ortholog of human Chediak-Higashi syndrome protein and murine beige gene implicated in disease syndromes involving defective lysosomal trafficking
orf19.6659	6.49994	0.038186	6.15951	0.029889	1.01644	0.797319	1.54088	0.00183124	GAP6	Putative general amino acid permease; Plc1p-regulated; Gcn4p-regulated; fungal-specific (no human or murine homolog)	GO:0006865 amino acid transport |		GO:0005887 integral to plasma membrane |
orf19.4580	6.47427	0.0498042	4.38361	0.356729	1.44184	0.315039	0.746233	0.0305879		Predicted ORF in Assemblies 19, 20 and 21
orf19.2768	6.44146	0.000324361	7.94674	0.00150668	0.9749	0.748986	5.41932	0.000475988	AMS1	Putative alpha-mannosidase; transcription is regulated by Nrg1p; induced during cell wall regeneration	GO:0009313 oligosaccharide catabolic process |	GO:0004559 alpha-mannosidase activity |	GO:0005774 vacuolar membrane |
orf19.3820	6.33569	0.0382052	9.78001	0.0119355	1.13913	0.609304	0.756627	0.0167912		Predicted ORF in Assemblies 19, 20 and 21; clade-associated gene expression
orf19.633	6.33293	0.0058059	17.4537	0.00568869	0.46116	0.00219167	0.521686	0.00540613		Protein described as a putative methyltransferase; decreased expression in hyphae compared to yeast-form cells; expression regulated during planktonic growth
orf19.1407	6.02462	0.00956091	9.50955	0.00417504	1.01559	0.905224	2.38151	0.0016097		Predicted ORF from Assembly 19; merged with orf19.6117 in Assembly 20
orf19.2849	5.98719	0.0011839	11.0507	0.000117641	2.74302	0.204472	17.7608	5.25078e-05	AQY1	Aquaporin water channel; mutant has increased resistance to osmotic shock; required for wild-type tolerance of freezing; not required for virulence in a mouse model of systemic infection; flucytosine repressed	GO:0006970 response to osmotic stress | GO:0050826 response to freezing | GO:0006833 water transport | GO:0030437 ascospore formation |	GO:0015250 water channel activity |	GO:0016020 membrane | GO:0005886 plasma membrane |
orf19.4013	5.91447	0.00537804	3.99315	0.406004	3.13444	0.0100726	2.63322	0.0121872		Predicted ORF in Assemblies 19, 20 and 21			GO:0005783 endoplasmic reticulum |
orf19.5348	5.84467	0.00421295	11.2533	0.00501172	1.96385	0.0789005	1.92125	0.0279647	TPS3	Protein described as regulatory subunit of trehalose-phosphate synthase; regulated by Efg1p; biofilm-repressed expression; regulated by Tsa1p, Tsa1Bp under H2O2 stress conditions	GO:0006950 response to stress | GO:0005992 trehalose biosynthetic process |	GO:0003825 alpha,alpha-trehalose-phosphate synthase (UDP-forming) activity | GO:0030234 enzyme regulator activity | GO:0004805 trehalose-phosphatase activity |	GO:0005946 alpha,alpha-trehalose-phosphate synthase complex (UDP-forming) |
orf19.2242	5.80801	0.0102037	2.58317	0.197068	0.618953	0.0541634	1.49382	0.00630379	PRB1	Putative endoprotease B; regulated by heat, carbon source (GlcNAc-induced), nitrogen, macrophage response, human neutrophils; putative D200-H232-S389 catalytic triad; similar to (but does not replace) S. cerevisiae vacuolar B protease Prb1p	GO:0007039 vacuolar protein catabolic process | GO:0006508 proteolysis | GO:0042594 response to starvation |	GO:0004252 serine-type endopeptidase activity |	GO:0000324 fungal-type vacuole |
orf19.14	5.7453	0.0364005	2.5168	0.298882	1.05258	0.67093	2.55181	0.0142651		Predicted ORF from Assembly 19; removed from Assembly 20
orf19.5334	5.70378	0.00243458	7.88947	0.0272469	1.05658	0.75109	1.01289	0.760329		Predicted ORF in Assemblies 19, 20 and 21; transcription regulated upon yeast-hyphal switch
orf19.7396	5.61363	0.00403465	1.45401	0.490555	0.876915	0.288113	0.686929	0.0356084		Predicted ORF in Assemblies 19, 20 and 21
orf19.1593	5.58351	0.0277528	2.12208	0.409967	0.933908	0.659257	0.6447	0.0362647		Protein not essential for viability; similar to S. cerevisiae Rim11p, which is a protein kinase involved in meiosis and sporulation; merged with orf19.791 in Assembly 20
orf19.3355	5.4839	0.0391095	4.14065	0.00478746	0.904909	0.34181	1.83427	0.0226665	ISN1	Putative inosine 5'-monophosphate 5'-nucleotidase; fungal-specific (no human or murine homolog)	GO:0006190 inosine salvage |	GO:0050483 IMP 5'-nucleotidase activity |
orf19.5911	5.441	0.00752576	2.63302	0.501846	0.802871	0.0170417	1.07327	0.147929	CMK1	Expression is regulated upon white-opaque switching; biochemically purified Ca2+/CaM-dependent kinase is soluble, cytosolic, monomeric, and serine-autophosphorylated	GO:0007165 signal transduction | GO:0006468 protein amino acid phosphorylation |	GO:0004683 calmodulin-dependent protein kinase activity |	GO:0005737 cytoplasm |
orf19.4816	5.43252	0.00103267	5.69619	0.0781736	1.13037	0.577548	1.7017	0.00252224		Predicted ORF in Assemblies 19, 20 and 21; induced by nitric oxide
orf19.1691	5.42054	0.00924273	2.86621	0.0146505	35.6118	0.011941	16.9431	0.00326061		Predicted ORF in Assemblies 19, 20 and 21; fluconazole-induced; filament induced; Hog1p-induced; regulated by Nrg1p, Tup1p; increased expression in response to prostaglandins			GO:0005886 plasma membrane |
orf19.577	5.41943	0.000729534	4.43413	0.012646	1.09304	0.604812	2.5065	0.027026		Predicted ORF in Assemblies 19, 20 and 21
orf19.3004	5.39078	0.00394339	3.82864	0.199229	0.911715	0.547444	0.817483	0.0386981		Predicted ORF in Assemblies 19, 20 and 21
orf19.6640	5.38495	0.0169397	11.9974	9.15142e-05	1.00539	0.971299	1.50091	0.0463973	TPS1	Trehalose-6-phosphate synthase; role in hyphal growth and virulence in mouse systemic infection; upregulated in presence of human neutrophils; macrophage/pseudohyphal-repressed after 16h; detected by mass spec in stationary phase cultures	GO:0005992 trehalose biosynthetic process | GO:0009405 pathogenesis | GO:0030448 hyphal growth | GO:0006950 response to stress | GO:0042493 response to drug |	GO:0003825 alpha,alpha-trehalose-phosphate synthase (UDP-forming) activity |	GO:0005946 alpha,alpha-trehalose-phosphate synthase complex (UDP-forming) |
orf19.7676	5.35668	0.00338744	8.8814	0.0112635	1.15112	0.333501	2.7338	0.127649	XYL2	Protein described as similar to D-xylulose reductase; immunogenic in mouse; soluble protein in hyphae; Hog1p-induced; induced during cell wall regeneration; caspofungin or fluconazole-induced; Mnl1p-induced in weak acid stress		GO:0003939 L-iditol 2-dehydrogenase activity |	GO:0030446 hyphal cell wall | GO:0005625 soluble fraction |
orf19.3422	5.29345	0.000563401	6.93282	0.000100891	0.893346	0.3105	0.63279	0.00980982	FMP27	Predicted ORF in Assemblies 19, 20 and 21; fungal-specific (no human or murine homolog)			GO:0005739 mitochondrion |
orf19.4887	5.26783	0.00886462	13.7648	0.00853933	0.541456	0.202538	1.34907	0.150633	ECM21	Protein not essential for viability; similar to S. cerevisiae Ecm21p (may have cell wall role); alkaline upregulated by Rim101p; fluconazole induced; caspofungin repressed; downregulated in azole-resistant strain overexpressing MDR1	GO:0007047 cell wall organization | GO:0006357 regulation of transcription from RNA polymerase II promoter |	GO:0031625 ubiquitin protein ligase binding |	GO:0005634 nucleus |
orf19.1861	5.26066	0.00403948	6.49241	0.0105159	0.704745	0.058798	1.22272	0.0157103		Predicted ORF in Assemblies 19, 20 and 21
orf19.1172	5.24431	0.00117086	7.92736	0.000878734	0.576555	0.199527	0.320189	0.00302174		Protein similar to phosphate transporters; regulated upon white-opaque switching or biofilm formation; Hog1p, ciclopirox olamine or alkaline induced; caspofungin or stress repressed; merged with orf19.655 in Assembly 20
orf19.6959	5.19385	0.0329741	3.99991	0.330565	0.953849	0.605086	0.446198	0.000392855	HOM32	Putative L-aspartate 4-P-transferase; fungal-specific (no human or murine homolog); removed from Assembly 20
orf19.5408	5.08727	0.0356476	6.07952	0.00189256	1.04888	0.577615	1.12468	0.138397		Predicted ORF in Assemblies 19, 20 and 21	GO:0006873 cellular ion homeostasis |	GO:0004672 protein kinase activity |	GO:0005737 cytoplasm |
orf19.6232	5.03109	0.00942241	6.47137	0.00127603	0.862166	0.178308	1.07689	0.0346629	NPR1	Predicted ORF in Assemblies 19, 20 and 21; induced in core stress response	GO:0006808 regulation of nitrogen utilization |		GO:0005794 Golgi apparatus |
orf19.3822	4.98119	0.00205094	4.97763	0.00347404	2.62164	0.102611	1.27739	0.131907	SCS7	Protein described as ceramide hydroxylase; transcription is regulated by Nrg1p; transcriptionally regulated by iron; expression greater in high iron; fluconazole-induced	GO:0000038 very-long-chain fatty acid metabolic process | GO:0006665 sphingolipid metabolic process |	GO:0000170 sphingosine hydroxylase activity |	GO:0005624 membrane fraction | GO:0005783 endoplasmic reticulum |
orf19.4581	4.81274	0.0046245	8.05813	0.00400098	0.934827	0.642128	0.60692	0.0378544		Predicted ORF in Assemblies 19, 20 and 21; regulated by Tsa1p, Tsa1Bp under H2O2 stress conditions	GO:0031505 fungal-type cell wall organization | GO:0006506 GPI anchor biosynthetic process |
orf19.5045	4.66278	0.0153657	13.1711	0.000302275	0.784434	0.470654	2.31805	0.0193335		Predicted ORF in Assemblies 19, 20 and 21; transcriptionally activated by Mnl1p under weak acid stress	GO:0006470 protein amino acid dephosphorylation | GO:0000173 inactivation of MAPK activity involved in osmosensory signaling pathway | GO:0000750 pheromone-dependent signal transduction involved in conjugation with cellular fusion |	GO:0004725 protein tyrosine phosphatase activity |
orf19.6065	4.64145	0.0169708	8.15208	0.00274676	1.57525	0.244988	1.04742	0.39508		Gene transcription regulated by Mig1p and Tup1p; amphotericin B, caspofungin repressed; protein detected by mass spec in exponential and stationary phase cultures
orf19.3302	4.62051	0.0204318	12.2981	0.0327246	0.871503	0.344806	2.31911	0.0287599		Predicted ORF in Assemblies 19, 20 and 21; transcription downregulated upon yeast-hyphal switch; transcriptionally activated by Mnl1p under weak acid stress	GO:0000122 negative regulation of transcription from RNA polymerase II promoter | GO:0005979 regulation of glycogen biosynthetic process |		GO:0005737 cytoplasm |
orf19.5323	4.47663	0.00918436	2.37027	0.192123	0.849785	0.190176	0.708254	0.00472992	MDH1-3	Predicted malate dehydrogenase; farnesol regulated	GO:0006108 malate metabolic process | GO:0006097 glyoxylate cycle | GO:0006635 fatty acid beta-oxidation | GO:0006735 NADH regeneration |	GO:0004470 malic enzyme activity |	GO:0005782 peroxisomal matrix |
orf19.2454	4.4397	0.026324	3.84714	0.000167533	0.603493	0.0531828	0.486245	0.00136143	PHO87	Protein similar to phosphate permeases; transcription is negatively regulated by Rim101p at pH 8; expression is regulated upon white-opaque switching; caspofungin repressed; biofilm-regulated; virulence-group-correlated expression	GO:0006817 phosphate transport |	GO:0015114 phosphate transmembrane transporter activity |	GO:0016020 membrane |
orf19.2866	4.43299	0.00302749	3.33853	0.442779	0.898504	0.550279	0.509198	0.00255914		Predicted ORF in Assemblies 19, 20 and 21
orf19.5527	4.2917	0.00275874	1.57698	0.316712	0.891905	0.0120779	1.31322	0.0195813		Predicted ORF in Assemblies 19, 20 and 21; similar to S. cerevisiae Ymr285p and Yml118p; gene transcribed divergently from SEC20	GO:0006364 rRNA processing |	GO:0004521 endoribonuclease activity |	GO:0005622 intracellular |
orf19.6937	4.26044	0.0174768	5.31161	0.0158326	0.768854	0.142214	0.419342	0.0353608	PTR2	Putative oligopeptide transporter; regulated by Stp2p and Stp3p; transcriptionally induced upon phagocytosis by macrophage; downregulated by Rim101p at pH 8	GO:0006857 oligopeptide transport | GO:0042939 tripeptide transport | GO:0042938 dipeptide transport |	GO:0015198 oligopeptide transporter activity | GO:0042937 tripeptide transporter activity | GO:0042936 dipeptide transporter activity |	GO:0005624 membrane fraction | GO:0005886 plasma membrane |
orf19.3021	4.21628	0.0076244	5.28394	0.0215637	0.768376	0.0907582	1.43018	0.11126		Predicted ORF in Assemblies 19, 20 and 21; induced during planktonic growth			GO:0005634 nucleus | GO:0005737 cytoplasm | GO:0005840 ribosome |
orf19.1654	4.16124	0.048738	7.26434	6.44706e-05	1.33819	0.131598	1.71832	0.0401652		Predicted ORF in Assemblies 19, 20 and 21; increased expression in response to prostaglandins
orf19.7479	4.1059	0.000305218	3.63554	0.3187	0.937106	0.147868	1.80401	0.00126684	NTH1	Neutral trehalase; hyphal induction in homozygous null mutant is delayed but not reduced overall; not required for virulence in mouse systemic infection; homodimeric enzyme; possible regulatory cAMP-dependent phosphorylation at S10 and S213	GO:0005993 trehalose catabolic process | GO:0006950 response to stress |	GO:0015927 trehalase activity | GO:0004555 alpha,alpha-trehalase activity |	GO:0005829 cytosol |
orf19.5005	4.10255	0.0497836	2.44617	0.0107618	0.817035	0.122664	0.659644	0.00610004	OSM2	Protein described as mitochondrial fumarate reductase; regulated by Ssn6p, Gcn2p, and Gcn4p; Hog1p-downregulated; protein detected by mass spec in stationary phase cultures	GO:0008152 metabolic process |	GO:0016156 fumarate reductase (NADH) activity |	GO:0005739 mitochondrion |
orf19.4555	4.10136	0.0313395	10.9301	0.00410296	3.0301	0.0197581	7.51286	0.0392818	ALS4	ALS family protein; role in adhesion and wild-type germ tube induction; growth and temperature regulated; expressed during infection of human buccal epithelial cells; down-regulated upon vaginal contact; putative GPI-anchored	GO:0016337 cell-cell adhesion | GO:0030448 hyphal growth | GO:0044406 adhesion to host | GO:0006508 proteolysis | GO:0006807 nitrogen compound metabolic process | GO:0000752 agglutination involved in conjugation with cellular fusion | GO:0007124 pseudohyphal growth | GO:0001403 invasive growth in response to glucose limitation |	GO:0050839 cell adhesion molecule binding |	GO:0009277 fungal-type cell wall | GO:0009986 cell surface | GO:0030445 yeast-form cell wall | GO:0000324 fungal-type vacuole | GO:0005886 plasma membrane |
orf19.6739	4.07213	0.0344383	2.46245	0.462467	1.13128	0.201416	1.28984	0.436386		Predicted ORF in Assemblies 19, 20 and 21		GO:0004614 phosphoglucomutase activity |	GO:0005634 nucleus | GO:0005737 cytoplasm |
orf19.768	4.0133	0.0157225	4.55466	0.00391674	0.60393	0.268718	0.556819	0.0831143	SYG1	Protein not essential for viability; similar to S. cerevisiae Syg1p, which is a plasma membrane protein that may be involved in signal transduction	GO:0007165 signal transduction |		GO:0005739 mitochondrion | GO:0005886 plasma membrane |
orf19.3364	3.98818	0.00743809	8.2277	0.0992274	1.08568	0.398807	1.07652	0.665605		Predicted ORF in Assemblies 19, 20 and 21; possibly spurious ORF (Annotation Working Group prediction)
orf19.2074	3.98322	0.0017678	1.87279	0.476914	0.830962	0.487134	0.845978	0.0292456		Predicted ORF in Assemblies 19, 20 and 21
orf19.4402	3.95817	0.0044085	4.84267	0.0412343	0.948206	0.817171	1.79478	0.000304788		Predicted ORF from Assembly 19; possibly spurious ORF (Annotation Working Group prediction); removed from Assembly 20
orf19.6225.1	3.95529	0.0284954	3.70207	0.257839	1.00965	0.885453	1.2294	0.0511518		ORF Predicted by Annotation Working Group	GO:0033617 mitochondrial respiratory chain complex IV assembly |		GO:0005743 mitochondrial inner membrane | GO:0005739 mitochondrion |
orf19.3053	3.90647	0.0120282	2.59711	0.479183	2.42769	0.00642293	2.51667	0.00129594		Predicted ORF in Assemblies 19, 20 and 21; identified in extracts from biofilm and planktonic cells; protein detected by mass spec in exponential and stationary phase cultures
orf19.499	3.87081	0.000149255	3.90617	0.129357	0.640804	0.101954	0.402172	0.000196313		Predicted ORF in Assemblies 19, 20 and 21	GO:0006451 translational readthrough |	GO:0008757 S-adenosylmethionine-dependent methyltransferase activity |	GO:0005739 mitochondrion |
orf19.7319	3.83607	0.00517182	2.14561	0.360324	0.722113	0.228681	1.30618	0.0918348	SUC1	Putative transcriptional regulator with N-terminal zinc finger; regulates alpha-glucosidase in C. albicans and S. cerevisiae; in S. cerevisiae, complements suc2 mutant sucrose utilization defect and mal13 mutant maltase defect	GO:0005985 sucrose metabolic process | GO:0000023 maltose metabolic process |	GO:0003700 transcription factor activity | GO:0043565 sequence-specific DNA binding |	GO:0005634 nucleus |
orf19.3656	3.76413	0.015313	2.13608	0.436801	0.689512	0.306275	0.592879	0.0302465	COX15	Transcription is regulated by Nrg1p and Tup1p; alkaline downregulated	GO:0008535 respiratory chain complex IV assembly | GO:0006784 heme a biosynthetic process |	GO:0016653 oxidoreductase activity, acting on NADH or NADPH, heme protein as acceptor |	GO:0005743 mitochondrial inner membrane | GO:0005886 plasma membrane |
orf19.6396	3.71173	0.0250129	5.79946	0.000610529	1.08319	0.49048	1.20452	0.0279417		Putative patatin-like phospholipase; similar to S. cerevisiae Yml059p, which is predicted to be a membrane protein: antigenic during human oral infection	GO:0009405 pathogenesis | GO:0034638 phosphatidylcholine catabolic process |	GO:0004622 lysophospholipase activity |	GO:0005783 endoplasmic reticulum |
orf19.2132	3.70602	0.00296378	6.70057	5.83809e-05	0.844154	0.632072	1.12543	0.258295		Predicted ORF in Assemblies 19, 20 and 21; possibly spurious ORF (Annotation Working Group prediction)
orf19.6447	3.69977	0.000512753	4.60061	0.086863	0.711805	0.214403	0.960716	0.252586	ARF1	ADP-ribosylation factor, probable GTPase involved in intracellular transport; one of several C. albicans ADP-ribosylation factors; N-myristoylprotein; substrate of Nmt1p	GO:0006891 intra-Golgi vesicle-mediated transport | GO:0006888 ER to Golgi vesicle-mediated transport |	GO:0003924 GTPase activity | GO:0005525 GTP binding |	GO:0005829 cytosol | GO:0005798 Golgi-associated vesicle |
orf19.6756	3.64778	0.00340798	1.43801	0.368955	0.844174	0.184745	1.20054	0.0230411		Predicted ORF in Assemblies 19, 20 and 21
orf19.1802	3.64262	0.00750643	4.3558	0.14889	1.91048	0.070699	0.87015	0.102167		Predicted ORF in Assemblies 19, 20 and 21; decreased expression in response to prostaglandins	GO:0000288 nuclear-transcribed mRNA catabolic process, deadenylation-dependent decay | GO:0006415 translational termination |		GO:0005634 nucleus |
orf19.7404	3.61132	0.00444667	4.51997	0.000483772	1.20052	0.383785	1.13485	0.171463		Predicted ORF in Assemblies 19, 20 and 21	GO:0009071 serine family amino acid catabolic process | GO:0006567 threonine catabolic process |	GO:0003941 L-serine ammonia-lyase activity | GO:0004794 L-threonine ammonia-lyase activity |	GO:0042645 mitochondrial nucleoid |
orf19.1201	3.5885	0.00876265	1.96668	0.456263	0.840143	0.319663	0.645447	0.0655758		Predicted ORF in Assemblies 19, 20 and 21	GO:0070158 mitochondrial seryl-tRNA aminoacylation | GO:0009060 aerobic respiration | GO:0007124 pseudohyphal growth | GO:0001403 invasive growth in response to glucose limitation |	GO:0004828 serine-tRNA ligase activity |	GO:0005739 mitochondrion |
orf19.6809	3.57599	0.0109394	5.93604	0.05124	1.17409	0.287089	0.872821	0.46096		Predicted ORF in Assemblies 19, 20 and 21			GO:0005634 nucleus | GO:0005737 cytoplasm |
orf19.2324	3.56865	0.00863913	6.07323	3.72091e-05	1.60341	0.0106329	0.952813	0.180374	UBA4	Predicted ORF in Assemblies 19, 20 and 21; increased expression in response to prostaglandins; clade-associated gene expression	GO:0007124 pseudohyphal growth | GO:0007114 cell budding | GO:0006464 protein modification process | GO:0001403 invasive growth in response to glucose limitation | GO:0006979 response to oxidative stress | GO:0002098 tRNA wobble uridine modification |	GO:0042292 URM1 activating enzyme activity |	GO:0005737 cytoplasm |
orf19.5620	3.55221	0.000602305	3.55794	0.188641	1.05838	0.794342	6.547	5.35241e-05		Predicted ORF in Assemblies 19, 20 and 21; regulated by Gcn4p; induced in response to amino acid starvation (3-aminotriazole treatment); increased transcription is observed upon benomyl treatment or in an azole-resistant strain that overexpresses MDR1	GO:0030968 endoplasmic reticulum unfolded protein response |
orf19.229	3.50273	0.0488511	1.99459	0.31547	0.975899	0.776138	0.690112	0.0272016		Predicted ORF in Assemblies 19, 20 and 21	GO:0006368 RNA elongation from RNA polymerase II promoter |		GO:0005634 nucleus |
orf19.1743	3.47435	0.000293323	2.31005	0.360702	0.618271	0.161299	1.03179	0.271806	ACS1	Putative acetyl-CoA synthetase, similar to S. cerevisiae Acs1p; upregulated in the presence of human neutrophils; fluconazole-downregulated; regulated by Nrg1p and Mig1p; shows colony morphology-related gene regulation by Ssn6p	GO:0006085 acetyl-CoA biosynthetic process | GO:0019654 acetate fermentation | GO:0016573 histone acetylation |	GO:0003987 acetate-CoA ligase activity |	GO:0005829 cytosol | GO:0005739 mitochondrion |
orf19.881	3.45785	0.0150669	1.27084	0.247432	1.83639	0.0407621	1.23906	0.134433	DFG16	Protein of the Rim101p pathway that regulates filamentation in response to alkaline pH; required for host tissue invasion during infection; similar to S. cerevisiae Dfg16p that acts in Rim101p processing	GO:0016485 protein processing | GO:0030447 filamentous growth | GO:0009405 pathogenesis | GO:0051453 regulation of intracellular pH |		GO:0016021 integral to membrane | GO:0005886 plasma membrane |
orf19.3661	3.45222	0.00371878	4.56356	0.00226685	0.857098	0.129368	1.72962	0.0440569		Predicted ORF in Assemblies 19, 20 and 21; transcriptionally activated by Mnl1p under weak acid stress	GO:0016579 protein deubiquitination |	GO:0004843 ubiquitin-specific protease activity |	GO:0005741 mitochondrial outer membrane |
orf19.4699	3.41216	0.000625429	5.90496	0.00657685	1.2894	0.0797318	0.926289	0.139012		Putative phospholipase of patatin family; similar to S. cerevisiae Ymr313p; predicted Kex2p substrate	GO:0019433 triglyceride catabolic process | GO:0007114 cell budding |	GO:0004620 phospholipase activity | GO:0004806 triglyceride lipase activity |	GO:0005811 lipid particle |
orf19.156	3.40542	0.0109916	3.92478	0.0313709	1.00319	0.964573	1.7414	0.00209054	FGR51	Protein lacking an ortholog in S. cerevisiae; transposon mutation affects filamentous growth	GO:0030447 filamentous growth |
orf19.5612	3.39416	0.0327926	6.33343	0.0600356	2.97455	0.0923259	5.35483	0.00335008	BMT4	Putative beta-mannosyltransferase, required for elongation of beta-mannose chains on the acid-labile fraction of cell wall phosphopeptidomannan; member of a 9-gene family; regulated by Tsa1p, Tsa1Bp	GO:0070135 beta-1,2-oligomannoside metabolic process |
orf19.719	3.3732	0.000971515	1.23053	0.0722173	1.27231	0.024841	2.00701	0.00377767		Predicted ORF in Assemblies 19, 20 and 21	GO:0031505 fungal-type cell wall organization | GO:0030433 ER-associated protein catabolic process |	GO:0004842 ubiquitin-protein ligase activity |	GO:0000839 Hrd1p ubiquitin ligase ERAD-L complex | GO:0000838 Hrd1p ubiquitin ligase ERAD-M complex |
orf19.7459	3.36431	0.0447062	3.40505	0.00347703	1.51743	0.116936	1.50651	0.0715349		Predicted ORF in Assemblies 19, 20 and 21; fluconazole-induced; ketoconazole-repressed	GO:0006413 translational initiation | GO:0009060 aerobic respiration | GO:0043488 regulation of mRNA stability |		GO:0031314 extrinsic to mitochondrial inner membrane |
orf19.3618	3.35758	0.00643549	3.45689	0.0264494	0.899307	0.227972	1.16467	0.00247496	YWP1	Protein with suggested role in dispersal in host; mutation causes increased adhesion and biofilm formation; putative GPI-anchor; cell wall and secreted; has stable propeptide; regulated by growth phase, phosphate, Ssk1p, Ssn6p, Efg1p, Efh1p	GO:0016337 cell-cell adhesion | GO:0044010 single-species biofilm formation | GO:0044406 adhesion to host | GO:0000128 flocculation |	GO:0030246 carbohydrate binding |	GO:0009986 cell surface | GO:0009277 fungal-type cell wall | GO:0030445 yeast-form cell wall | GO:0005576 extracellular region | GO:0030446 hyphal cell wall |
orf19.2414	3.33056	0.0218317	8.58409	0.0100527	0.91009	0.703222	0.923969	0.0593478		Predicted ORF in Assemblies 19, 20 and 21			GO:0005739 mitochondrion | GO:0005624 membrane fraction |
orf19.2334	3.32418	0.00181361	1.88825	0.541232	0.905674	0.325949	0.598369	0.0136716	BIG1	Protein of the endoplasmic reticulum required for beta-1,6-glucan synthesis, filamentation, adhesion, and virulence; ortholog of S. cerevisiae Big1p	GO:0030447 filamentous growth | GO:0009405 pathogenesis | GO:0044406 adhesion to host | GO:0006078 1,6-beta-glucan biosynthetic process | GO:0009272 fungal-type cell wall biogenesis |		GO:0005886 plasma membrane | GO:0016021 integral to membrane | GO:0005783 endoplasmic reticulum | GO:0030176 integral to endoplasmic reticulum membrane |
orf19.2283	3.30377	0.000982901	3.95127	0.00393099	1.16108	0.218099	1.10962	0.0425207	DQD1	Predicted ORF in Assemblies 19, 20 and 21; ketoconazole-repressed; macrophage-downregulated protein abundance
orf19.5622	3.29755	0.0163664	3.59234	0.0117459	0.603499	0.00376152	4.41055	0.000869754	GLC3	Protein described as similar to 1,4-glucan branching enzyme; fluconazole-induced; shows colony morphology-related gene regulation by Ssn6p; protein detected by mass spec in stationary phase cultures	GO:0005978 glycogen biosynthetic process |	GO:0003844 1,4-alpha-glucan branching enzyme activity |	GO:0005737 cytoplasm |
orf19.5640	3.29711	0.0215565	2.84586	0.027525	0.545391	0.0370493	1.04534	0.253233	PEX5	Protein of the Pex5p family; required for PTS1-mediated peroxisomal protein import, fatty acid beta-oxidation; similar to S. cerevisiae Pas10p peroxisomal targeting receptor; macrophage/pseudohyphal-repressed	GO:0006625 protein targeting to peroxisome | GO:0006635 fatty acid beta-oxidation | GO:0016558 protein import into peroxisome matrix | GO:0016560 protein import into peroxisome matrix, docking |	GO:0005052 peroxisome matrix targeting signal-1 binding | GO:0030674 protein binding, bridging |	GO:0005829 cytosol | GO:0005778 peroxisomal membrane |
orf19.6527	3.28047	0.00321639	2.85891	0.319871	0.757541	0.327351	2.48922	0.0351064		Predicted ORF in Assemblies 19, 20 and 21; shows colony morphology-related gene regulation by Ssn6p; transcriptionally activated by Mnl1p under weak acid stress	GO:0000747 conjugation with cellular fusion |		GO:0016021 integral to membrane |
orf19.7638	3.18012	0.00480231	5.3344	0.00763363	0.902537	0.407283	0.810075	0.0753604	PRO1	Transcription is regulated by Nrg1p; regulated by Gcn2p and Gcn4p	GO:0006561 proline biosynthetic process |	GO:0004349 glutamate 5-kinase activity |	GO:0005737 cytoplasm |
orf19.856	3.15897	0.00784747	2.92191	0.00629929	1.08218	0.228125	1.1122	0.0071208	IFK2	Protein not essential for viability
orf19.57	3.14101	0.0135844	2.23412	0.280906	1.58587	0.0716271	0.836905	0.0651911	PSF2	Predicted ORF in Assemblies 19, 20 and 21	GO:0006261 DNA-dependent DNA replication |		GO:0031261 DNA replication preinitiation complex | GO:0000811 GINS complex |
orf19.4523	3.13615	0.0042875	4.17516	0.065808	1.05769	0.511205	1.07964	0.33029		Predicted ORF in Assemblies 19, 20 and 21	GO:0009396 folic acid and derivative biosynthetic process |	GO:0030272 5-formyltetrahydrofolate cyclo-ligase activity |	GO:0005739 mitochondrion |
orf19.5617	3.11849	0.0351388	3.68452	0.0139716	0.959375	0.738782	1.02094	0.622079		Predicted ORF in Assemblies 19, 20 and 21	GO:0016575 histone deacetylation | GO:0045941 positive regulation of transcription |	GO:0008134 transcription factor binding | GO:0035064 methylated histone residue binding | GO:0004407 histone deacetylase activity |	GO:0033698 Rpd3L complex | GO:0070210 Rpd3L-Expanded complex |
orf19.5416	3.11764	0.0021441	2.05023	0.0976114	0.83159	0.130209	1.1479	0.0324764	ESA1	Subunit of the NuA4 histone acetyltransferase complex	GO:0016573 histone acetylation | GO:0006354 RNA elongation | GO:0006281 DNA repair | GO:0000183 chromatin silencing at rDNA | GO:0051726 regulation of cell cycle | GO:0034401 chromatin organization during transcription | GO:0006357 regulation of transcription from RNA polymerase II promoter |	GO:0043166 H4/H2 histone acetyltransferase activity |	GO:0035267 NuA4 histone acetyltransferase complex | GO:0032777 Piccolo NuA4 histone acetyltransferase complex |
orf19.701	3.09885	0.000637786	5.62164	0.00110784	0.9906	0.847518	0.924992	0.405146	CFL11	Predicted ORF in Assemblies 19, 20 and 21; similar to ferric reductase Fre10p; flucytosine repressed; possibly adherence-induced	GO:0015892 siderophore-iron transport |	GO:0000293 ferric-chelate reductase activity |	GO:0005886 plasma membrane |
orf19.767	3.05342	0.00801966	3.24972	0.0016961	7.16016	0.00388932	4.18333	0.00265117	ERG3	C-5 sterol desaturase; introduces C-5(6) double bond into episterol in ergosterol biosynthesis; clinically-isolated homozygous null mutants show azole resistance, defects in hyphal growth and virulence; Efg1p-repressed; fluconazole-induced	GO:0006696 ergosterol biosynthetic process | GO:0042493 response to drug | GO:0030448 hyphal growth | GO:0009405 pathogenesis | GO:0006897 endocytosis |	GO:0000248 C-5 sterol desaturase activity |	GO:0005783 endoplasmic reticulum | GO:0005886 plasma membrane |
orf19.2069	3.05187	0.0239219	3.07189	0.00306878	0.84764	0.352835	0.897261	0.00963308	SMF3	Protein described as vacuolar iron transporter; alkaline upregulated; caspofungin repressed; transcriptionally activated by Mnl1p under weak acid stress	GO:0006880 intracellular sequestering of iron ion |	GO:0005381 iron ion transmembrane transporter activity |	GO:0000329 fungal-type vacuole membrane | GO:0005886 plasma membrane |
orf19.6621	3.02026	0.0328064	1.30197	0.000493218	0.739982	0.0797894	1.04679	0.724503	MHP1	Protein similar to S. cerevisiae Mhp1p, which is involved in microtubule stabilization; transposon mutation affects filamentous growth; possibly transcriptionally regulated upon hyphal formation	GO:0030447 filamentous growth | GO:0007026 negative regulation of microtubule depolymerization | GO:0007047 cell wall organization |	GO:0005200 structural constituent of cytoskeleton |	GO:0005874 microtubule |
orf19.7131	2.98572	0.00758987	3.07786	0.0077736	0.829455	0.263757	2.12515	0.0279828		Butyrobetaine dioxygenase, the fourth enzyme of the carnitine biosynthesis pathway	GO:0045329 carnitine biosynthetic process |	GO:0008336 gamma-butyrobetaine dioxygenase activity |	GO:0005739 mitochondrion |
orf19.1190	2.98271	0.00231414	2.48918	0.15276	0.817206	0.595113	1.6168	0.0384472		Predicted ORF in Assemblies 19, 20 and 21	GO:0007035 vacuolar acidification | GO:0006797 polyphosphate metabolic process |	GO:0046961 proton-transporting ATPase activity, rotational mechanism |	GO:0000220 vacuolar proton-transporting V-type ATPase, V0 domain |
orf19.34	2.97967	0.000688659	1.83265	0.00827551	0.901657	0.356817	0.582859	0.0264826		Putative permease of glycerophosphoinositol import; fungal-specific (no human or murine homolog); transcription is negatively regulated by Rim101p; virulence-group-correlated expression	GO:0015914 phospholipid transport | GO:0001407 glycerophosphodiester transport | GO:0055085 transmembrane transport | GO:0006817 phosphate transport |	GO:0005548 phospholipid transporter activity | GO:0001406 glycerophosphodiester transmembrane transporter activity | GO:0005315 inorganic phosphate transmembrane transporter activity |	GO:0005886 plasma membrane | GO:0016020 membrane |
orf19.3199	2.96343	0.00393637	2.19166	0.0949524	0.849458	0.414054	1.10394	0.312693	PIKA	Putative phosphatidylinositol kinase; gene is located within the MTLa mating-type-like locus	GO:0007165 signal transduction | GO:0006893 Golgi to plasma membrane transport | GO:0046854 phosphoinositide phosphorylation |	GO:0004428 inositol or phosphatidylinositol kinase activity | GO:0004430 1-phosphatidylinositol 4-kinase activity |	GO:0005634 nucleus | GO:0005802 trans-Golgi network |
orf19.225	2.96277	0.00102242	2.1179	0.180691	0.95744	0.728756	2.06707	0.000643166		Predicted ORF in Assemblies 19, 20 and 21
orf19.2277	2.95573	0.0239522	2.86837	0.0178771	0.95832	0.814959	1.69811	0.00587685	TPK2	Catalytic subunit of cAMP-dependent protein kinase (PKA), isoform of Tpk1p; required for wild-type epithelial cell damage and engulfment and oral (not systemic) virulence in mouse; involved in control of morphogenesis and stress response	GO:0006468 protein amino acid phosphorylation | GO:0006950 response to stress | GO:0000902 cell morphogenesis | GO:0030448 hyphal growth | GO:0007124 pseudohyphal growth | GO:0009405 pathogenesis | GO:0044409 entry into host | GO:0007265 Ras protein signal transduction | GO:0001403 invasive growth in response to glucose limitation |	GO:0004691 cAMP-dependent protein kinase activity |	GO:0005737 cytoplasm | GO:0005634 nucleus | GO:0005952 cAMP-dependent protein kinase complex |
orf19.7212	2.92495	0.0190635	3.17382	0.0212094	0.613245	0.180549	1.03088	0.7175		Phosphorylated protein of unknown function; predicted ORF in Assemblies 19, 20 and 21	GO:0016192 vesicle-mediated transport |		GO:0030122 AP-2 adaptor complex |
orf19.539	2.91751	0.0172684	8.5425	0.00177387	1.10566	0.47422	2.8834	0.00512749	LAP3	Protein described as an aminopeptidase; transcription is positively regulated by Sfu1p; transcription is repressed in response to alpha pheromone in SpiderM medium; clade-associated gene expression; virulence-group-correlated expression	GO:0043418 homocysteine catabolic process | GO:0046677 response to antibiotic |	GO:0004177 aminopeptidase activity | GO:0003676 nucleic acid binding | GO:0008234 cysteine-type peptidase activity | GO:0030528 transcription regulator activity |	GO:0005739 mitochondrion |
orf19.796	2.89875	0.0193054	2.16509	0.377756	0.969243	0.802619	0.883532	0.0253228	HYM1	Mo25 family domain protein of RAM cell wall integrity signaling network; role in cell separation, azole sensitivity; required for hyphal growth	GO:0042493 response to drug | GO:0007163 establishment or maintenance of cell polarity | GO:0030447 filamentous growth | GO:0000920 cell separation during cytokinesis | GO:0007047 cell wall organization | GO:0007109 cytokinesis, completion of separation | GO:0000903 cell morphogenesis during vegetative growth | GO:0045449 regulation of transcription | GO:0008360 regulation of cell shape |		GO:0043332 mating projection tip | GO:0005933 cellular bud | GO:0000131 incipient cellular bud site |
orf19.4368	2.89363	0.00858891	1.15044	0.476034	1.22873	0.246443	1.84107	0.00561814		Predicted ORF in Assemblies 19, 20 and 21
orf19.4774	2.86829	0.0300026	3.80971	0.000706785	0.924348	0.167767	1.48041	0.00139273	AOX1	Alternative oxidase; low abundance; constitutively expressed; one of two isoforms (Aox1p and Aox2p); involved in a cyanide-resistant respiratory pathway present in plants, protists, and some fungi, although absent from S. cerevisiae	GO:0045333 cellular respiration | GO:0009060 aerobic respiration |	GO:0009916 alternative oxidase activity |	GO:0005743 mitochondrial inner membrane | GO:0005739 mitochondrion |
orf19.21	2.86002	0.0110809	4.02112	0.0909946	0.991208	0.927617	0.817757	0.100663		Predicted ORF in Assemblies 19, 20 and 21	GO:0006067 ethanol metabolic process |		GO:0005743 mitochondrial inner membrane |
orf19.7445	2.85386	0.0432095	3.91636	0.00153344	1.21454	0.1398	1.01949	0.668767		Predicted ORF in Assemblies 19, 20 and 21	GO:0016192 vesicle-mediated transport |		GO:0019898 extrinsic to membrane | GO:0016023 cytoplasmic membrane-bounded vesicle |
orf19.3359	2.82052	0.00296883	3.16224	0.00230359	0.803075	0.0414583	0.924289	0.379611	ARP8	Predicted ORF in Assemblies 19, 20 and 21; mutation confers hypersensitivity to toxic ergosterol analog, and to amphotericin B	GO:0042493 response to drug | GO:0006338 chromatin remodeling | GO:0006974 response to DNA damage stimulus | GO:0006312 mitotic recombination |	GO:0043140 ATP-dependent 3'-5' DNA helicase activity |	GO:0031011 Ino80 complex |
orf19.6154	2.8155	0.0340948	2.92085	0.0022936	1.07558	0.0327233	1.14313	0.13873		Predicted ORF from Assembly 19; merged with orf19.1289 in Assembly 20
orf19.4109	2.81265	0.000179936	2.28627	0.044273	1.43954	0.0114955	1.36151	0.0267323	PMT4	Protein mannosyltransferase required for normal cell wall composition and full virulence in mouse systemic infection; has roles in hyphal growth and drug sensitivity; one of 5 PMT family members; Axl2p is a substrate	GO:0006493 protein amino acid O-linked glycosylation | GO:0009405 pathogenesis | GO:0042493 response to drug | GO:0030448 hyphal growth | GO:0007047 cell wall organization | GO:0035269 protein amino acid O-linked mannosylation | GO:0045861 negative regulation of proteolysis | GO:0044011 single-species biofilm formation on inanimate substrate |	GO:0004169 dolichyl-phosphate-mannose-protein mannosyltransferase activity | GO:0000030 mannosyltransferase activity |	GO:0005783 endoplasmic reticulum | GO:0005886 plasma membrane |
orf19.3996	2.79718	0.0339889	2.46697	0.0342637	1.00857	0.950423	1.28161	0.0094152		Putative mannosyltransferase; similar to S. cerevisiae Gpi10p; has HKEXRF motif	GO:0035268 protein amino acid mannosylation | GO:0006506 GPI anchor biosynthetic process |	GO:0004169 dolichyl-phosphate-mannose-protein mannosyltransferase activity | GO:0004584 dolichyl-phosphate-mannose-glycolipid alpha-mannosyltransferase activity |	GO:0016021 integral to membrane |
orf19.2958	2.78819	0.00309634	1.20467	0.275662	0.842065	0.140304	1.16137	0.00881811		Predicted ORF in Assemblies 19, 20 and 21
orf19.646	2.77806	0.00964599	2.35882	0.00765817	0.756196	0.193958	0.518261	0.0283614	GLN1	Protein described as similar to glutamate synthase; regulated by Tsa1p, Tsa1Bp under H2O2 stress conditions	GO:0006807 nitrogen compound metabolic process |	GO:0004356 glutamate-ammonia ligase activity |	GO:0005737 cytoplasm |
orf19.921	2.77628	0.00730358	2.87854	0.00302065	0.77053	0.0312001	0.46526	0.00881716		Predicted ORF in Assemblies 19, 20 and 21
orf19.3209	2.72398	0.0361146	3.37626	0.0159079	1.2138	0.607044	1.59398	0.0446914	FGR42	Protein lacking an ortholog in S. cerevisiae; transposon mutation affects filamentous growth	GO:0030447 filamentous growth |
orf19.4024	2.71198	0.0213797	3.87381	0.106027	1.15481	0.0484393	1.78112	0.0440328	RIB5	Putative riboflavin synthase; fungal-specific (no human or murine homolog); farnesol-downregulated; protein detected by mass spec in exponential and stationary phase cultures	GO:0009231 riboflavin biosynthetic process |	GO:0004746 riboflavin synthase activity |	GO:0005625 soluble fraction |
orf19.2607	2.70687	0.0460331	2.20384	0.00558019	1.18236	0.402609	2.69624	0.0311022		Predicted ORF in Assemblies 19, 20 and 21
orf19.4317	2.70653	0.0139638	1.70621	0.543275	1.34496	0.067474	2.49126	0.0336958	GRE3	Similar to D-xylose reductases; antigenic in murine systemic infection; soluble protein in hyphae; transcriptionally induced by macrophage interaction; transcriptionally induced by Mnl1p under weak acid stress, farnesol-induced	GO:0019568 arabinose catabolic process | GO:0019388 galactose catabolic process | GO:0006979 response to oxidative stress | GO:0042843 D-xylose catabolic process |	GO:0004032 aldehyde reductase activity | GO:0047935 glucose 1-dehydrogenase (NADP+) activity |	GO:0005625 soluble fraction | GO:0005634 nucleus | GO:0005737 cytoplasm |
orf19.3601	2.70301	3.29522e-05	3.44808	0.035429	1.04431	0.648631	1.74866	0.115775		Predicted ORF in Assemblies 19, 20 and 21	GO:0006260 DNA replication |	GO:0004386 helicase activity | GO:0016887 ATPase activity |
orf19.5632	2.69247	0.0095005	5.04398	0.0989683	1.01807	0.870053	0.917705	0.113003		Predicted ORF from Assembly 19; merged with orf19.377 in Assembly 20
orf19.3405	2.69236	0.0212975	2.21814	0.0733917	1.02656	0.838117	1.20294	0.0133114		Putative transcription factor with zinc finger DNA-binding motif; heterozygous null mutant displays sensitivity to virgineone; possibly spurious ORF (Annotation Working Group prediction)	GO:0006355 regulation of transcription, DNA-dependent |	GO:0003700 transcription factor activity |
orf19.4907	2.66012	0.011771	1.71017	0.339815	0.665942	0.120427	1.28391	0.144592		Predicted ORF in Assemblies 19, 20 and 21; increased transcription is observed upon fluphenazine treatment; possibly transcriptionally regulated by Tac1p; induced by nitric oxide; fungal-specific (no human or murine homolog)	GO:0008361 regulation of cell size |		GO:0005737 cytoplasm |
orf19.5642	2.63437	0.00177392	3.34735	0.00843938	1.98726	0.0299214	1.55715	0.0064093		Predicted ORF in Assemblies 19, 20 and 21; shows colony morphology-related gene regulation by Ssn6p; greater mRNA abundance observed in a cyr1 homozygous null mutant than in wild type			GO:0005737 cytoplasm |
orf19.6178	2.5918	0.0265722	1.89836	0.411973	0.357511	0.0278998	1.26142	0.0114879	FBP1	Fructose-1,6-bisphosphatase, a key enzyme of gluconeogenesis; involved in the carbohydrate metabolism; regulated by Efg1p, Ssn6p; upregulated upon phagocytosis, effecting switch from glycolysis to gluconeogenesis in macrophage	GO:0006094 gluconeogenesis | GO:0006800 oxygen and reactive oxygen species metabolic process |	GO:0042132 fructose 1,6-bisphosphate 1-phosphatase activity |	GO:0005829 cytosol |
orf19.542.2	2.58959	0.00813411	1.98079	0.168533	1.12656	0.387397	0.843624	0.124898		ORF Predicted by Annotation Working Group	GO:0006461 protein complex assembly | GO:0006626 protein targeting to mitochondrion |		GO:0031307 integral to mitochondrial outer membrane |
orf19.6595	2.55449	0.024235	1.79818	0.483067	1.03905	0.806885	2.31664	0.0077384	RTA4	Predicted ORF in Assemblies 19, 20 and 21; similar to S. cerevisiae Yor049cp, which is involved in fatty acid transport; transposon mutation affects filamentous growth; alkaline downregulated; caspofungin induced	GO:0030447 filamentous growth | GO:0015908 fatty acid transport |	GO:0004012 phospholipid-translocating ATPase activity |	GO:0005886 plasma membrane | GO:0016021 integral to membrane | GO:0005783 endoplasmic reticulum |
orf19.2079	2.54604	0.0351158	3.72227	0.00111041	0.917816	0.167965	0.710353	0.229308	PHHB	Transposon mutation affects filamentous growth	GO:0030447 filamentous growth |
orf19.149	2.54513	4.88467e-05	2.23578	0.0362257	1.5111	0.0523981	1.23207	0.0121205		Predicted ORF in Assemblies 19, 20 and 21
orf19.5320	2.54374	0.00336042	2.89889	0.0235746	1.28138	0.0180231	1.53308	0.00500123	NCE4	Predicted ORF in Assemblies 19, 20 and 21; periodic mRNA expression, peak at cell-cycle G2/M phase
orf19.3392	2.54264	0.0286404	4.06917	0.00830765	0.924665	0.0137333	0.781041	0.0284614	DOG1	Putative 2-deoxyglucose-6-phosphatase; haloacid dehalogenase hydrolase/phosphatase superfamily; similar to S. cerevisiae Dog1p, Dog2p, Hor1p, and Rhr2p; regulated by Nrg1p, Tup1p	GO:0006006 glucose metabolic process | GO:0030433 ER-associated protein catabolic process |	GO:0003850 2-deoxyglucose-6-phosphatase activity |	GO:0005634 nucleus | GO:0005737 cytoplasm |
orf19.4421	2.54219	0.0425707	1.2573	0.424037	1.09491	0.474366	1.4118	0.0932939		Processing alpha glucosidase I, involved in N-linked protein glycosylation and assembly of cell wall beta 1,6 glucan; merged with orf19.4719 in Assembly 20
orf19.1289	2.54046	0.024973	2.91988	0.101022	1.06466	0.741831	0.731653	0.00901415	SCT1	Putative glycerol-3-phosphate O-acyltransferase; fungal-specific (no human or murine homolog)	GO:0008654 phospholipid biosynthetic process |	GO:0004366 glycerol-3-phosphate O-acyltransferase activity | GO:0016287 glycerone-phosphate O-acyltransferase activity |	GO:0005783 endoplasmic reticulum |
orf19.4524	2.53696	0.0145568	3.05379	0.0424793	0.962525	0.607323	1.28371	0.013601		Predicted zinc-finger protein of unknown function; caspofungin induced	GO:0006350 transcription |
orf19.3273	2.51263	0.00630045	2.10042	0.387834	0.962915	0.18381	0.766417	0.0853223		Predicted ORF in Assemblies 19, 20 and 21	GO:0006521 regulation of cellular amino acid metabolic process |		GO:0005634 nucleus | GO:0005737 cytoplasm |
orf19.285	2.51098	0.0256106	3.99503	0.00212864	1.03547	0.391878	0.900497	0.238614		Predicted ORF in Assemblies 19, 20 and 21			GO:0005634 nucleus | GO:0005737 cytoplasm |
orf19.1563	2.50896	0.00244926	2.32599	0.307167	2.48291	0.0871854	1.09542	0.128943	ECM3	Predicted ORF in Assemblies 19, 20 and 21	GO:0007047 cell wall organization |		GO:0005783 endoplasmic reticulum |
orf19.334	2.50817	0.00190002	3.46854	0.000152954	1.74586	0.0195871	3.7182	0.000492782		Predicted ORF in Assemblies 19, 20 and 21
orf19.1996	2.50768	0.0438578	1.41401	0.331051	1.88961	0.0503	0.464301	0.00659837	CHA1	Protein similar to serine/threonine dehydratases, catabolic; negatively regulated by Rim101p; expression greater in low iron; regulated on white-opaque switching; filament induced; transposon mutation affects filamentous growth	GO:0030447 filamentous growth | GO:0009071 serine family amino acid catabolic process |	GO:0016841 ammonia-lyase activity | GO:0004794 L-threonine ammonia-lyase activity | GO:0003941 L-serine ammonia-lyase activity |
orf19.6770	2.50741	0.00646381	1.36573	0.00795096	1.02946	0.725019	1.20898	0.0324414		Predicted ORF in Assemblies 19, 20 and 21	GO:0006897 endocytosis | GO:0007015 actin filament organization | GO:0000147 actin cortical patch assembly |	GO:0008093 cytoskeletal adaptor activity |	GO:0030479 actin cortical patch |
orf19.4984	2.50581	0.00874062	2.43848	0.00740635	0.976207	0.777888	0.961631	0.808433		Predicted ORF in Assemblies 19, 20 and 21
orf19.1543	2.50216	0.000470424	2.35286	0.388476	1.49059	0.159266	0.94833	0.203221	OPI1	Functional homolog of S. cerevisiae Opi1p, which is a transcriptional repressor of INO1 involved in inositol biosynthesis; has leucine zipper and putative Opi1-Sin3 interaction domain; interacts with ScSin3p, but not CaSin3p	GO:0006644 phospholipid metabolic process | GO:0000122 negative regulation of transcription from RNA polymerase II promoter |	GO:0016566 specific transcriptional repressor activity |
orf19.2210	2.48488	0.0339555	2.35578	0.0433802	1.00648	0.952413	1.36415	0.0539563		Predicted ORF in Assemblies 19, 20 and 21
orf19.5094	2.48456	0.0110709	2.16162	0.000460788	0.876487	0.06059	0.974296	0.513463	BUL1	Protein not essential for viability; macrophage/pseudohyphal-induced; similar to S. cerevisiae Bul1p, which may be involved in selection of substrates for ubiquitination	GO:0000209 protein polyubiquitination | GO:0006513 protein monoubiquitination | GO:0000001 mitochondrion inheritance |		GO:0005886 plasma membrane |
orf19.2619	2.48317	0.0146408	2.09851	0.460908	0.917907	0.695399	0.750428	0.00986309	PHO113	Protein described as a constitutive acid phosphatase; transcription is negatively regulated by Rim101p; DTT-extractable; N-glycosylated	GO:0015888 thiamin transport |	GO:0003993 acid phosphatase activity |	GO:0030287 cell wall-bounded periplasmic space | GO:0009986 cell surface | GO:0005576 extracellular region |
orf19.4381	2.47564	0.000171861	2.21617	0.0703686	0.510048	0.104591	0.788179	0.0066456	VTC3	Putative polyphosphate synthetase; downregulated in core caspofungin response; Hog1p-induced; transcription is opaque-specific; fungal-specific (no human or murine homolog)	GO:0016237 microautophagy | GO:0008104 protein localization | GO:0007034 vacuolar transport | GO:0042144 vacuole fusion, non-autophagic |		GO:0033254 vacuolar transporter chaperone complex | GO:0005783 endoplasmic reticulum | GO:0005774 vacuolar membrane |
orf19.6973	2.46935	0.0333798	1.95923	0.0417208	1.00019	0.997013	1.61628	0.00635592		Predicted ORF in Assemblies 19, 20 and 21; regulated by Gcn2p and Gcn4p	GO:0009408 response to heat | GO:0006508 proteolysis |	GO:0004176 ATP-dependent peptidase activity |	GO:0005759 mitochondrial matrix |
orf19.6596	2.46434	0.0119416	1.13078	0.0272403	0.736678	0.0363302	1.50192	0.00487363		Protein of unknown function; possibly transcriptionally regulated by Tac1p; transcriptionally activated by Mnl1p under weak acid stress; protein detected by mass spec in exponential and stationary phase cultures	GO:0046294 formaldehyde catabolic process |	GO:0004091 carboxylesterase activity | GO:0018738 S-formylglutathione hydrolase activity |	GO:0005829 cytosol |
orf19.2121	2.46095	0.0103898	7.26064	0.167735	2.91961	0.0132313	6.45102	0.00277928		Predicted ORF from Assembly 19; merged with orf19.1097 in Assembly 20
orf19.6977	2.44943	0.0126251	3.24959	0.0102642	1.28805	0.130746	1.27513	0.00866543	GPI1	Putative protein of GPI synthesis; expression is reduced in a fluconazole-resistant isolate	GO:0006506 GPI anchor biosynthetic process |		GO:0016020 membrane |
orf19.314	2.4492	0.0042511	1.5019	0.45857	0.844638	0.398604	1.89235	0.00822539		Predicted ORF in Assemblies 19, 20 and 21	GO:0016575 histone deacetylation |	GO:0016564 transcription repressor activity |	GO:0016580 Sin3 complex |
orf19.5826	2.44529	0.0330819	1.32922	0.135961	1.11221	0.0830005	5.70004	9.8235e-07		Predicted ORF in Assemblies 19, 20 and 21	GO:0006810 transport |	GO:0015185 L-gamma-aminobutyric acid transmembrane transporter activity |	GO:0016020 membrane |
orf19.2801	2.43639	0.00668503	2.2274	0.029058	0.783541	0.173561	1.21359	0.00360846		Predicted ORF from Assembly 19; removed from Assembly 20
orf19.2988	2.41987	0.0403384	5.5763	7.0028e-05	0.824651	0.391644	1.29832	0.132085		Predicted ORF in Assemblies 19, 20 and 21	GO:0016226 iron-sulfur cluster assembly | GO:0006879 cellular iron ion homeostasis |		GO:0005739 mitochondrion |
orf19.5757	2.39945	0.00799935	1.55577	0.386682	0.848336	0.111211	1.17166	0.0257419		Predicted ORF in Assemblies 19, 20 and 21			GO:0005634 nucleus | GO:0005737 cytoplasm |
orf19.7205	2.39718	0.0375378	2.77684	0.0523481	1.12775	0.623448	1.25885	0.0266282	DUR7	Putative urea transporter; fungal-specific (no human or murine homolog)	GO:0015840 urea transport |	GO:0015204 urea transmembrane transporter activity |	GO:0005886 plasma membrane |
orf19.3881	2.38529	0.0437963	1.43552	0.359091	1.09474	0.413906	1.25892	0.0210671		Predicted ORF in Assemblies 19, 20 and 21; possibly spurious ORF (Annotation Working Group prediction)
orf19.2498	2.38258	0.0112011	1.87348	0.27138	0.799694	0.107342	1.61952	0.0306626		Predicted ORF in Assemblies 19, 20 and 21; oxidative stress-induced via Cap1p	GO:0006325 chromatin organization |
orf19.6747	2.38242	0.00734986	3.51718	0.0698495	1.26469	0.344605	1.86716	0.0014271		Predicted ORF in Assemblies 19, 20 and 21	GO:0032366 intracellular sterol transport |		GO:0005634 nucleus | GO:0005737 cytoplasm |
orf19.820	2.3765	0.00262111	1.82573	0.288495	0.910442	0.59161	1.13422	0.43384	SDS22	Predicted ORF in Assemblies 19, 20 and 21; macrophage/pseudohyphal-repressed	GO:0007059 chromosome segregation | GO:0051457 maintenance of protein location in nucleus |	GO:0030234 enzyme regulator activity |	GO:0005634 nucleus | GO:0005737 cytoplasm |
orf19.4107	2.36292	0.0180587	3.15846	0.168004	1.01491	0.859118	1.12694	0.0567745		Predicted ORF in Assemblies 19, 20 and 21	GO:0006798 polyphosphate catabolic process |	GO:0004309 exopolyphosphatase activity |	GO:0005737 cytoplasm |
orf19.2730	2.3454	0.0258931	2.30264	0.160557	0.681408	0.0421252	0.742031	0.0183115		Predicted ORF in Assemblies 19, 20 and 21	GO:0006281 DNA repair |
orf19.7242	2.34418	0.0105401	1.70426	0.0307802	0.951332	0.732128	4.8292	0.00671638	NCR1	Transcription is regulated by Nrg1p and Mig1p; increased expression in response to prostaglandins	GO:0006665 sphingolipid metabolic process |	GO:0046624 sphingolipid transporter activity |	GO:0000329 fungal-type vacuole membrane |
orf19.1364	2.33529	0.000926637	3.13796	0.0991405	1.02034	0.929791	1.13435	0.0498628		Predicted ORF in Assemblies 19, 20 and 21; constitutive expression independent of MTL or white-opaque status
orf19.1027	2.33227	0.00342857	1.95541	0.00422174	0.966679	0.71635	0.947383	0.386262	PDR16	Phosphatidylinositol transfer protein; increased transcription correlates with CDR1 and CDR2 overexpression and azole resistance; induced by fluphenazine, 17-beta-estradiol, ethynyl estradiol, nitric oxide; farnesol-downregulated in biofilm	GO:0042493 response to drug | GO:0016126 sterol biosynthetic process | GO:0015914 phospholipid transport |	GO:0008526 phosphatidylinositol transporter activity |	GO:0001950 plasma membrane enriched fraction | GO:0005811 lipid particle | GO:0005792 microsome |
orf19.3391	2.32854	0.0392676	2.96742	0.0017288	1.22751	0.30645	0.513157	0.067247	ADK1	Protein described as adenylate kinase; decreased expression in hyphae compared to yeast-form cells; macrophage-induced protein; adenylate kinase release can be used as a marker for cell lysis	GO:0006172 ADP biosynthetic process |	GO:0004017 adenylate kinase activity |	GO:0005758 mitochondrial intermembrane space |
orf19.5114	2.32501	0.0311697	1.28356	0.629949	0.838322	0.014653	1.17932	0.0620022		Predicted ORF in Assemblies 19, 20 and 21	GO:0008104 protein localization | GO:0034499 late endosome to Golgi transport |	GO:0032266 phosphatidylinositol 3-phosphate binding | GO:0005515 protein binding |	GO:0005829 cytosol | GO:0005768 endosome |
orf19.125	2.31684	0.00999095	2.27182	0.405175	3.02387	0.080058	2.92773	0.0124711	EBP1	NADPH oxidoreductase; interacts with phenolic substrates, such as 17beta-estradiol; possible role in response to estrogen; induced by oxidative and weak acid stress, nitric oxide, benomyl; activated by Cap1p, Mnl1p; no mammalian homolog	GO:0008202 steroid metabolic process |	GO:0005496 steroid binding | GO:0003959 NADPH dehydrogenase activity | GO:0008144 drug binding | GO:0042562 hormone binding |	GO:0000324 fungal-type vacuole | GO:0030446 hyphal cell wall | GO:0009986 cell surface | GO:0005625 soluble fraction |
orf19.7547	2.3108	0.000831071	1.37002	0.482992	0.948203	0.84841	1.95571	0.000166074		Predicted ORF in Assemblies 19, 20 and 21	GO:0016567 protein ubiquitination |	GO:0032266 phosphatidylinositol 3-phosphate binding | GO:0004842 ubiquitin-protein ligase activity |	GO:0005770 late endosome | GO:0000329 fungal-type vacuole membrane |
orf19.3515	2.29864	0.0439929	1.94288	0.00615947	1.25545	0.17402	1.52567	0.053963		Putative 3-hydroxyanthranilic acid dioxygenase, involved in NAD biosynthesis	GO:0034354 de novo NAD biosynthetic process from tryptophan |	GO:0000334 3-hydroxyanthranilate 3,4-dioxygenase activity |	GO:0005737 cytoplasm |
orf19.1974	2.29773	0.0145339	2.37209	0.00660643	1.21346	0.17148	3.22244	0.000405038	TFS1	Transcription is regulated upon yeast-hyphal switch; shows colony morphology-related gene regulation by Ssn6p	GO:0030162 regulation of proteolysis |	GO:0008289 lipid binding | GO:0030414 peptidase inhibitor activity |	GO:0000329 fungal-type vacuole membrane | GO:0000328 fungal-type vacuole lumen |
orf19.6863	2.28943	0.026789	1.61697	0.306099	0.865878	0.635508	0.796929	0.027561	VPH1	Predicted ORF in Assemblies 19, 20 and 21; transcription is regulated by Nrg1p, Mig1p, and Tup1p	GO:0006461 protein complex assembly | GO:0007035 vacuolar acidification | GO:0006797 polyphosphate metabolic process |	GO:0046961 proton-transporting ATPase activity, rotational mechanism |	GO:0000329 fungal-type vacuole membrane | GO:0000220 vacuolar proton-transporting V-type ATPase, V0 domain | GO:0005886 plasma membrane |
orf19.4898	2.27962	0.0447354	2.71232	0.0275957	1.00306	0.97145	1.56558	0.00117035		Predicted ORF in Assemblies 19, 20 and 21; increased expression in response to prostaglandins			GO:0005783 endoplasmic reticulum | GO:0005741 mitochondrial outer membrane |
orf19.7328	2.27321	0.0176498	1.63495	0.389035	1.69003	0.00791689	2.61132	0.0087557		Gene transcription regulated by Mig1p and Tup1p
orf19.1149	2.26315	0.00643366	3.52343	0.00155901	1.11879	0.451292	5.55107	0.0105615	MRF1	Protein similar to mitochondrial respiratory proteins; increased transcription observed upon benomyl treatment; induced by farnesol, nitric oxide, core stress response; oxidative stress-induced via Cap1p	GO:0009060 aerobic respiration | GO:0007585 respiratory gaseous exchange |	GO:0003677 DNA binding |	GO:0005739 mitochondrion | GO:0005634 nucleus |
orf19.5480	2.25978	0.0184239	1.7808	0.0607782	1.44621	0.0195146	0.725965	0.0510058	ILV1	Protein described as threonine dehydratase; regulated by Gcn4p and Gcn2p; induced in response to amino acid starvation (3-aminotriazole treatment); protein detected by mass spec in both exponential and stationary phase cultures		GO:0004794 L-threonine ammonia-lyase activity |	GO:0005739 mitochondrion |
orf19.3815	2.25968	0.000596564	2.15048	0.242454	0.77638	0.0664898	1.2132	0.104276		Predicted ORF in Assemblies 19, 20 and 21		GO:0004843 ubiquitin-specific protease activity |
orf19.4807	2.25954	0.0181858	1.40442	0.497819	0.734713	0.0330363	0.838511	0.0983678		Predicted ORF in Assemblies 19, 20 and 21	GO:0007585 respiratory gaseous exchange | GO:0009060 aerobic respiration |	GO:0004427 inorganic diphosphatase activity |	GO:0005739 mitochondrion |
orf19.5701	2.25506	0.0233198	2.61066	6.18225e-05	1.04109	0.784394	1.041	0.708727		Predicted ORF in Assemblies 19, 20 and 21	GO:0007059 chromosome segregation | GO:0045324 late endosome to vacuole transport |	GO:0005515 protein binding |	GO:0000776 kinetochore | GO:0005624 membrane fraction |
orf19.5773	2.24755	0.0362021	1.78968	0.183964	0.889226	0.47811	2.50488	0.0070322		Predicted ORF in Assemblies 19, 20 and 21; Hog1p-induced; clade-associated gene expression; protein detected by mass spec in exponential and stationary phase cultures			GO:0005634 nucleus | GO:0005737 cytoplasm |
orf19.2565	2.24734	0.00795932	1.47287	0.524896	0.873836	0.19712	1.91348	0.00124253		Predicted ORF in Assemblies 19, 20 and 21	GO:0007097 nuclear migration | GO:0000001 mitochondrion inheritance |	GO:0005200 structural constituent of cytoskeleton | GO:0032266 phosphatidylinositol 3-phosphate binding |	GO:0005882 intermediate filament | GO:0005737 cytoplasm |
orf19.4055	2.24365	0.0319907	2.46635	0.00501181	0.795763	0.418142	1.46069	0.0249851		Protein similar to S. cerevisiae Ybr075wp; transposon mutation affects filamentous growth; clade-associated gene expression	GO:0030447 filamentous growth |
orf19.4756	2.23957	0.0276335	2.47444	0.132336	0.994749	0.956677	2.64986	0.00120346		Predicted ORF in Assemblies 19, 20 and 21; fungal-specific			GO:0016020 membrane |
orf19.4599	2.23922	0.0217931	2.25232	0.0151473	1.26627	0.639062	1.82005	0.0100517	PHO89	Putative phosphate permease; expression is regulated upon white-opaque switching; alkaline upregulated by Rim101p; induced upon biofilm formation; possibly adherence-induced	GO:0006817 phosphate transport | GO:0006796 phosphate metabolic process | GO:0055085 transmembrane transport |	GO:0048249 high affinity phosphate transmembrane transporter activity | GO:0015319 sodium |	GO:0005886 plasma membrane |
orf19.7325	2.22721	0.0343978	3.51466	6.16246e-05	1.11577	0.431164	1.01105	0.953735		Predicted ORF in Assemblies 19, 20 and 21	GO:0006825 copper ion transport | GO:0006461 protein complex assembly |	GO:0005507 copper ion binding |	GO:0005743 mitochondrial inner membrane | GO:0005886 plasma membrane |
orf19.5455	2.2258	0.0338452	2.57065	0.00264504	0.97417	0.854793	0.326747	0.00143835		Predicted ORF in Assemblies 19, 20 and 21	GO:0016237 microautophagy | GO:0007034 vacuolar transport | GO:0042144 vacuole fusion, non-autophagic |		GO:0033254 vacuolar transporter chaperone complex | GO:0031310 intrinsic to vacuolar membrane | GO:0005783 endoplasmic reticulum |
orf19.5630	2.2257	0.000541214	2.74084	0.0107299	1.27404	0.13921	0.897762	0.061918	APA2	Protein described as ATP adenylyltransferase II; regulated by Gcn4p; repressed in response to amino acid starvation (3-aminotriazole treatment); increased expression in response to prostaglandins			GO:0005634 nucleus | GO:0005737 cytoplasm |
orf19.7531	2.22227	0.0196127	5.26301	0.000423598	1.05273	0.729255	4.11982	0.0134133		Predicted ORF in Assemblies 19, 20 and 21; transcription is induced upon yeast-hyphal transition; benomyl or caspofungin induced; protein detected by mass spec in stationary phase cultures			GO:0005737 cytoplasm |
orf19.3401	2.21299	0.0478713	1.78662	0.331459	2.08052	0.0530954	1.87235	0.0273861	CTA1	Protein similar to S. cerevisiae Mos10p, which affects S. cerevisiae filamentous growth; activates transcription in 1-hybrid assay in S. cerevisiae; protein levels increase under weak acid stress; nonessential	GO:0042493 response to drug | GO:0045324 late endosome to vacuole transport | GO:0030447 filamentous growth |	GO:0016563 transcription activator activity |	GO:0000329 fungal-type vacuole membrane |
orf19.2757	2.21089	0.0262733	2.61674	0.013654	1.11721	0.473714	0.750745	0.0145871		Predicted ORF in Assemblies 19, 20 and 21
orf19.1806	2.20666	0.019068	1.7054	0.264434	1.0886	0.246815	1.01541	0.796389		Predicted ORF in Assemblies 19, 20 and 21; possibly spurious ORF (Annotation Working Group prediction)
orf19.775	2.20462	0.0026608	4.43968	0.0388022	1.99676	0.00178942	3.92353	0.0065348		Predicted ORF in Assemblies 19, 20 and 21	GO:0006623 protein targeting to vacuole |
orf19.4433	2.20388	0.024326	4.65082	0.103992	2.07008	0.0012615	1.57767	0.0747717	CPH1	Transcription factor required for mating and hyphal growth on solid media; with Efg1p required for host cytokine response; in filamentation pathway with Ess1p and Czf1p; regulates genes of galactose metabolism	GO:0000747 conjugation with cellular fusion | GO:0030448 hyphal growth | GO:0007165 signal transduction | GO:0030447 filamentous growth | GO:0045449 regulation of transcription | GO:0009405 pathogenesis | GO:0044011 single-species biofilm formation on inanimate substrate | GO:0007329 positive regulation of transcription from RNA polymerase II promoter by pheromones | GO:0001403 invasive growth in…	GO:0003700 transcription factor activity | GO:0003677 DNA binding |	GO:0005634 nucleus |
orf19.7021	2.20071	0.0455263	2.19904	0.000568451	0.906551	0.658482	1.65868	0.302687	GPH1	Putative glycogen phosphorylase; gene regulated by Ssk1p, Mig1p, and Tup1p; fluconazole-induced; localizes to cell surface of hyphal cells, but not yeast-form cells; S. cerevisiae Gph1p is a stress-regulated protein of glycogen metabolism	GO:0005980 glycogen catabolic process |	GO:0008184 glycogen phosphorylase activity |	GO:0030446 hyphal cell wall | GO:0009986 cell surface | GO:0005737 cytoplasm |
orf19.6275	2.19454	0.00278291	2.15258	0.283254	0.860641	0.021008	1.53703	0.033918		Predicted ORF in Assemblies 19, 20 and 21			GO:0005737 cytoplasm |
orf19.3615	2.1943	0.00452593	1.74948	0.020837	0.878356	0.214239	1.10759	0.0513961		Predicted ORF in Assemblies 19, 20 and 21; induced in core caspofungin response; increased expression observed in an ssr1 homozygous null mutant; induced by nitric oxide in yhb1 mutant			GO:0001950 plasma membrane enriched fraction | GO:0005634 nucleus | GO:0005737 cytoplasm |
orf19.6274	2.17497	0.0461576	3.49608	0.0612815	1.0572	0.323481	0.697017	0.0230995		Protein required for cohesion, adhesion, and biofilm formation; predicted ORF in Assemblies 19, 20 and 21	GO:0007155 cell adhesion | GO:0042710 biofilm formation |
orf19.5318	2.16909	0.00581374	1.83218	0.255501	0.872459	0.629151	1.1	0.5544	RAD1	Transcription is regulated by Nrg1p; macrophage-induced gene	GO:0000736 double-strand break repair via single-strand annealing, removal of nonhomologous ends | GO:0000735 removal of nonhomologous ends | GO:0000710 meiotic mismatch repair | GO:0006296 nucleotide-excision repair, DNA incision, 5'-to lesion |	GO:0000014 single-stranded DNA specific endodeoxyribonuclease activity | GO:0003697 single-stranded DNA binding |	GO:0000110 nucleotide-excision repair factor 1 complex |
orf19.6594	2.1569	0.0063674	2.41063	0.0204992	1.14488	0.355038	0.736231	0.00721843	PLB3	Putative secreted phospholipase B; similar to S. cerevisiae Plb3p; putative GPI-anchor; fungal-specific (no human or murine homolog); transcription is positively regulated by Tbf1p	GO:0006660 phosphatidylserine catabolic process | GO:0030384 phosphoinositide metabolic process |	GO:0004622 lysophospholipase activity |	GO:0009986 cell surface | GO:0001950 plasma membrane enriched fraction | GO:0009277 fungal-type cell wall | GO:0005576 extracellular region | GO:0046658 anchored to plasma membrane |
orf19.2484	2.15663	0.0420237	2.46134	0.109049	1.19166	0.00265228	1.12523	0.108415		Predicted ORF in Assemblies 19, 20 and 21
orf19.3919	2.15538	0.00429287	1.51054	0.505933	1.01482	0.836453	1.26309	0.221961		Predicted ORF in Assemblies 19, 20 and 21	GO:0000022 mitotic spindle elongation | GO:0000070 mitotic sister chromatid segregation |	GO:0004197 cysteine-type endopeptidase activity |	GO:0005819 spindle | GO:0005634 nucleus | GO:0005737 cytoplasm |
orf19.3944	2.15385	0.017595	2.02687	0.0188355	1.22136	0.44915	1.31321	0.0113273	GRR1	Protein involved in the negative control of pseudohyphal growth; ortholog of S. cerevisiae Grr1p, which is an F-box protein component of the SCF ubiquitin-ligase complex required for cell cycle progression	GO:0006511 ubiquitin-dependent protein catabolic process | GO:0007124 pseudohyphal growth | GO:0000082 G1/S transition of mitotic cell cycle |	GO:0005515 protein binding | GO:0004842 ubiquitin-protein ligase activity |	GO:0000152 nuclear ubiquitin ligase complex |
orf19.5280	2.1509	0.0247828	2.1214	0.207147	1.71831	0.0936817	0.912786	0.187935	MUP1	Alkaline upregulated by Rim101p	GO:0000101 sulfur amino acid transport |	GO:0000102 L-methionine secondary active transmembrane transporter activity |	GO:0005887 integral to plasma membrane |
orf19.1033	2.13528	0.0171838	2.56879	0.004392	0.770399	0.453946	0.896794	0.386376	STR2	Protein not essential for viability; similar to S. cerevisiae Str2p, which is cystathionine gamma-synthase involved in sulfur metabolism	GO:0019346 transsulfuration |	GO:0004123 cystathionine gamma-lyase activity | GO:0003962 cystathionine gamma-synthase activity |	GO:0005634 nucleus | GO:0005737 cytoplasm |
orf19.461	2.1351	0.00552223	3.10176	0.087958	0.498329	0.260212	0.501403	0.00250948		Protein similar to S. cerevisiae Mhp1p, which is involved in microtubule stabilization; transposon mutation affects filamentous growth; merged with orf19.6621 in Assembly 20
orf19.396	2.1325	0.0221741	1.78406	0.426382	0.962375	0.803531	0.503919	0.0421417	EAF6	Subunit of the NuA4 histone acetyltransferase complex	GO:0016573 histone acetylation |	GO:0043166 H4/H2 histone acetyltransferase activity |	GO:0035267 NuA4 histone acetyltransferase complex |
orf19.3616	2.12713	0.00072796	1.60583	0.410278	1.53851	0.0033371	1.25266	0.0471022	ERG9	Putative farnesyl-diphosphate farnesyl transferase (squalene synthase) involved in the sterol biosynthesis pathway; likely to be essential for growth; regulated by fluconazole and lovastatin; amphotericin B, caspofungin repressed	GO:0006696 ergosterol biosynthetic process |	GO:0004310 farnesyl-diphosphate farnesyltransferase activity |	GO:0005783 endoplasmic reticulum | GO:0005741 mitochondrial outer membrane | GO:0005886 plasma membrane |
orf19.457	2.12572	0.0185826	1.9525	0.116367	1.0338	0.846011	1.21531	0.00851844		Predicted ORF in Assemblies 19, 20 and 21	GO:0043162 ubiquitin-dependent protein catabolic process via the multivesicular body sorting pathway | GO:0016579 protein deubiquitination |	GO:0004843 ubiquitin-specific protease activity |	GO:0005737 cytoplasm |
orf19.3237	2.12305	0.000874562	1.11026	0.478662	0.676988	0.146865	1.77831	0.00806286		Predicted ORF in Assemblies 19, 20 and 21	GO:0000209 protein polyubiquitination | GO:0006513 protein monoubiquitination |	GO:0004842 ubiquitin-protein ligase activity |	GO:0005739 mitochondrion |
orf19.4119	2.11833	0.00397275	2.45636	8.93382e-05	1.02357	0.791533	2.41271	0.00101048	SPO72	Protein similar to S. cerevisiae sporulation protein; up-regulation associated with azole resistance	GO:0034727 piecemeal microautophagy of nucleus | GO:0032258 CVT pathway | GO:0030242 peroxisome degradation | GO:0000045 autophagic vacuole formation |		GO:0019898 extrinsic to membrane | GO:0000407 pre-autophagosomal structure |
orf19.4791	2.11797	0.0115019	1.35076	0.338233	0.785488	0.0920791	2.80677	0.000122186		Predicted ORF in Assemblies 19, 20 and 21
orf19.2513	2.11294	0.0149734	1.77402	0.0689643	1.06949	0.714458	1.0635	0.100429		Predicted ORF in Assemblies 19, 20 and 21
orf19.5221	2.10341	0.0365021	2.07447	0.0302455	0.840895	0.423466	1.15629	0.491407		Predicted ORF in Assemblies 19, 20 and 21
orf19.4247	2.09624	0.010943	2.09168	0.0407268	1.43483	0.00991705	0.976985	0.289424		Predicted ORF in Assemblies 19, 20 and 21
orf19.1456	2.0937	0.0408473	1.33679	0.569739	1.03143	0.736205	1.02965	0.615483		ORF Predicted by Annotation Working Group; possibly spurious ORF (Annotation Working Group prediction)
orf19.3521	2.07688	0.0158894	3.57542	0.0108468	0.903043	0.0697793	1.50675	0.0357846	ARH2	Predicted ORF in Assemblies 19, 20 and 21	GO:0006879 cellular iron ion homeostasis | GO:0006784 heme a biosynthetic process |	GO:0015039 NADPH-adrenodoxin reductase activity |	GO:0005743 mitochondrial inner membrane |
orf19.1885	2.06641	0.0358346	2.07648	0.00601958	1.11829	0.527939	1.9383	0.00542182	TAF4	Predicted ORF in Assemblies 19, 20 and 21; mutation confers hypersensitivity to toxic ergosterol analog	GO:0042493 response to drug | GO:0051123 RNA polymerase II transcriptional preinitiation complex assembly | GO:0006367 transcription initiation from RNA polymerase II promoter |	GO:0016986 transcription initiation factor activity |	GO:0005669 transcription factor TFIID complex |
orf19.1800	2.06205	0.0181466	4.69326	0.00232654	1.18495	0.123499	3.08509	0.0183433		Predicted ORF in Assemblies 19, 20 and 21	GO:0006623 protein targeting to vacuole |
orf19.6469	2.0557	0.0169414	2.04673	0.0116967	0.765268	0.461223	1.28885	0.105051		Predicted ORF in retrotransposon Tca11 with similarity to the Gag-Pol region of retrotransposons, which encodes nucleocapsid-like protein, reverse transcriptase, protease, and integrase
orf19.651	2.05463	0.0436844	1.66287	0.254874	0.806709	0.0748335	1.0722	0.0660207	LYP1	Predicted ORF in Assemblies 19, 20 and 21; amphotericin B induced; flucytosine repressed	GO:0015802 basic amino acid transport |	GO:0015174 basic amino acid transmembrane transporter activity |	GO:0005886 plasma membrane |
orf19.3712	2.04429	0.0404533	2.30723	0.0493364	1.13042	0.384402	1.28871	0.0625731		Predicted ORF in Assemblies 19, 20 and 21; transcriptionally activated by Mnl1p under weak acid stress
orf19.1130	2.04411	0.00786007	1.44875	0.424324	0.878195	0.116579	1.1359	0.129305		Predicted ORF from Assembly 19; removed from Assembly 20
orf19.4871	2.04291	0.00369269	1.98562	0.0125466	1.19109	0.370911	1.51241	0.0117478	ERO1	Protein described as similar to S. cerevisiae Ero1p, which has a role in formation of disulfide bonds in the endoplasmic reticulum; fluconazole-induced; transcriptionally activated by Mnl1p under weak acid stress	GO:0006467 protein thiol-disulfide exchange |	GO:0016972 thiol oxidase activity | GO:0009055 electron carrier activity |	GO:0005783 endoplasmic reticulum |
orf19.410.3	2.02404	0.0156127	3.82249	0.00385654	1.90692	0.0341755	1.31133	0.221545		Lumazine synthase (6,7-dimethyl-8-ribityllumazine synthase, DMRL synthase); catalyzes the penultimate step in the synthesis of riboflavin	GO:0009231 riboflavin biosynthetic process |	GO:0004746 riboflavin synthase activity | GO:0000906 6,7-dimethyl-8-ribityllumazine synthase activity |	GO:0005634 nucleus | GO:0005737 cytoplasm |
orf19.4270	2.02255	0.00120573	1.93291	0.00642302	1.1214	0.0641123	4.77586	0.00706739		Predicted ORF in Assemblies 19, 20 and 21	GO:0006493 protein amino acid O-linked glycosylation |	GO:0000033 alpha-1,3-mannosyltransferase activity |
orf19.5158	2.02254	0.000621411	2.65224	0.00182222	0.788466	0.358789	2.36844	0.0464066		Protein with slight similarity to a human gene associated with colon cancer and to orf19.5158; regulated by Gcn4p, Cyr1p; induced in response to amino acid starvation (3-aminotriazole treatment); macrophage-induced protein, macrophage-downregulated gene
orf19.6638	2.02137	0.0180714	2.17551	0.0946217	1.04662	0.584214	0.918661	0.519638	PTC4	Protein described as a serine/threonine phosphatase, type PP2C; decreased expression in hyphae compared to yeast-form cells		GO:0004722 protein serine/threonine phosphatase activity |	GO:0005737 cytoplasm |
orf19.6200	2.01685	0.0212925	5.29776	0.145082	0.996466	0.972769	0.869121	0.108406		Predicted ORF in Assemblies 19, 20 and 21			GO:0005635 nuclear envelope | GO:0005783 endoplasmic reticulum |
orf19.1358	2.00891	0.0272115	2.86735	0.0342962	1.04305	0.75198	0.948321	0.165699	GCN4	Transcriptional activator of general amino acid control response; required for Efg1p-dependent pseudohyphal filament induction by amino acid starvation but not by serum; upregulated in the presence of human whole blood or PMN cells	GO:0045944 positive regulation of transcription from RNA polymerase II promoter | GO:0030447 filamentous growth | GO:0044011 single-species biofilm formation on inanimate substrate | GO:0042594 response to starvation | GO:0030448 hyphal growth | GO:0006357 regulation of transcription from RNA polymerase II promoter | GO:0008652 cellular amino acid biosynthetic process | GO:0006355 regulation of t…	GO:0016563 transcription activator activity | GO:0003700 transcription factor activity | GO:0043565 sequence-specific DNA binding |	GO:0005634 nucleus |
orf19.136	2.00772	0.0314391	2.67965	0.00161079	0.971524	0.548146	1.66751	0.000442446		Predicted membrane transporter, member of the drug:proton antiporter (12 spanner) (DHA1) family, major facilitator superfamily (MFS)	GO:0006855 multidrug transport | GO:0015893 drug transport |	GO:0015559 multidrug efflux pump activity | GO:0015238 drug transporter activity |	GO:0005886 plasma membrane | GO:0016020 membrane |
orf19.173	2.00125	0.00685331	1.31562	0.346395	0.96002	0.578379	1.21391	0.0561522		Putative transcription factor with zinc finger DNA-binding motif; transcriptionally activated by Mnl1p under weak acid stress	GO:0009743 response to carbohydrate stimulus | GO:0006355 regulation of transcription, DNA-dependent |	GO:0016563 transcription activator activity | GO:0003700 transcription factor activity |	GO:0005634 nucleus |
orf19.1570	1.98416	0.0382781	2.08748	0.262316	1.71915	0.0471749	2.72554	0.007797	ERG7	2,3-epoxysqualene-lanosterol cyclase (lanosterol synthase), catalyzes the conversion of 2,3-oxidosqualene to lanosterol in sterol biosynthesis; fluconazole-induced	GO:0006696 ergosterol biosynthetic process |	GO:0000250 lanosterol synthase activity |	GO:0005886 plasma membrane | GO:0005783 endoplasmic reticulum | GO:0005811 lipid particle |
orf19.6112	1.98323	0.0233271	1.68343	0.054291	0.829594	0.112072	1.36178	0.288424	CTA2	Putative transcriptional activator, activates transcription in 1-hybrid assay in S. cerevisiae; downregulated by Efg1p; member of a family of telomere-proximal genes; transcription is positively regulated by Tbf1p	GO:0045893 positive regulation of transcription, DNA-dependent |	GO:0016563 transcription activator activity |
orf19.301	1.98239	0.00322447	3.25854	0.0858098	1.75233	3.80422e-05	1.03788	0.294848	PGA18	Putative GPI-anchored protein of unknown function; regulated by Nrg1p, Tup1p			GO:0009986 cell surface |
orf19.3298	1.9822	0.0336784	1.70611	0.248584	0.982636	0.650739	2.14135	0.000761699	CCH1	Putative voltage-gated Ca2+ channel of the high affinity calcium uptake system; roles in thigmotropism, establishment of galvanotropism; transcription is regulated by Nrg1p and Mig1p	GO:0006816 calcium ion transport | GO:0030448 hyphal growth | GO:0009612 response to mechanical stimulus | GO:0032512 regulation of protein phosphatase type 2B activity |	GO:0005262 calcium channel activity |	GO:0005886 plasma membrane |
orf19.656	1.97451	0.00591928	2.09668	0.00652997	1.04484	0.743441	1.18628	0.190279	DPP1	Putative diacylglycerol pyrophosphate phosphatase of diacylglycerol production for phospholipid biosynthesis; downregulation correlates with clinical development of fluconazole resistance	GO:0006644 phospholipid metabolic process |	GO:0008195 phosphatidate phosphatase activity |	GO:0005783 endoplasmic reticulum |
orf19.1480	1.97119	0.036115	3.14659	0.0111741	0.559726	0.020535	0.313874	0.0130203		Protein described as succinate dehydrogenase, enzyme of citric acid cycle; downregulated by Efg1p; repressed by nitric oxide	GO:0006099 tricarboxylic acid cycle |	GO:0000104 succinate dehydrogenase activity |	GO:0005886 plasma membrane |
orf19.7060	1.96348	0.00794169	1.64317	0.20004	0.912876	0.10604	1.3729	0.000984315		Predicted ORF in Assemblies 19, 20 and 21
orf19.861	1.95241	0.00210776	1.57779	0.508243	1.1913	0.277495	0.732002	0.0168926		Predicted transcriptional regulator with bZip domain	GO:0006350 transcription | GO:0006355 regulation of transcription, DNA-dependent |	GO:0003700 transcription factor activity |	GO:0005634 nucleus |
orf19.6036	1.95022	0.0165319	1.77878	0.165189	1.02091	0.831484	1.05545	0.663661	RIC1	Protein not essential for viability; similar to S. cerevisiae Ric1p, which is a guanyl-nucleotide exchange factor	GO:0006360 transcription from RNA polymerase I promoter | GO:0006357 regulation of transcription from RNA polymerase II promoter |		GO:0005634 nucleus | GO:0005794 Golgi apparatus |
orf19.47	1.94353	0.0270869	1.61715	0.15698	0.926681	0.533191	1.25302	0.0437437		Predicted ORF from Assembly 19; removed from Assembly 20
orf19.1240	1.94318	0.0303371	2.85492	0.0525177	0.952545	0.747311	1.20105	0.352699		Predicted ORF in Assemblies 19, 20 and 21; fungal-specific (no human or murine homolog)
orf19.88	1.93418	0.0217905	2.3367	0.0206198	0.694108	0.00636942	0.824648	0.0120614	ILV5	Protein described as ketol-acid reductoisomerase; antigenic during human or murine infection; regulated by Gcn4p; amino acid starvation (3-aminotriazole) induced; biofilm induced; macrophage-downregulated protein; no human or murine homolog	GO:0009082 branched chain family amino acid biosynthetic process | GO:0000002 mitochondrial genome maintenance |	GO:0004455 ketol-acid reductoisomerase activity |	GO:0005625 soluble fraction | GO:0042645 mitochondrial nucleoid |
orf19.6102	1.92879	0.0158261	2.14821	0.0112333	0.972655	0.813269	1.12642	0.611471		Predicted ORF in Assemblies 19, 20 and 21	GO:0006259 DNA metabolic process | GO:0006367 transcription initiation from RNA polymerase II promoter |	GO:0003704 specific RNA polymerase II transcription factor activity |	GO:0005634 nucleus |
orf19.3915	1.92626	0.00570209	1.41327	0.273408	1.0533	0.603826	1.28035	0.176848		Predicted ORF in Assemblies 19, 20 and 21; Hog1p-induced; protein detected by mass spec in exponential and stationary phase cultures	GO:0006751 glutathione catabolic process |	GO:0008242 omega peptidase activity | GO:0070573 metallodipeptidase activity |	GO:0005739 mitochondrion | GO:0005840 ribosome |
orf19.4753	1.92159	0.0200726	2.15821	0.0442437	1.10586	0.485456	2.88467	8.03438e-06	PFK26	Protein repressed during the mating process	GO:0006110 regulation of glycolysis | GO:0006003 fructose 2,6-bisphosphate metabolic process |	GO:0003873 6-phosphofructo-2-kinase activity |
orf19.2455	1.91499	0.0040076	2.45882	0.00485598	0.962335	0.669613	0.965472	0.676578		Predicted ORF in Assemblies 19, 20 and 21	GO:0006751 glutathione catabolic process |	GO:0008242 omega peptidase activity |	GO:0005634 nucleus | GO:0005737 cytoplasm |
orf19.1042	1.91494	0.0486112	1.21164	0.452743	1.23933	0.238721	1.46649	0.246742	POR1	Mitochondrial outer membrane porin; in detergent-resistant membrane fraction (possible lipid raft component); antigenic in human, mouse; flucytosine-, macrophage-, farnesol- induced; fluconazole, caspofungin repressed	GO:0007005 mitochondrion organization | GO:0009060 aerobic respiration | GO:0006811 ion transport |	GO:0008308 voltage-gated anion channel activity |	GO:0005624 membrane fraction | GO:0031307 integral to mitochondrial outer membrane | GO:0005886 plasma membrane |
orf19.5463	1.91451	0.00200271	2.16501	0.00309947	0.877064	0.675906	1.1924	0.178451		Predicted ORF in Assemblies 19, 20 and 21	GO:0007121 bipolar cellular bud site selection | GO:0006906 vesicle fusion | GO:0048278 vesicle docking | GO:0006893 Golgi to plasma membrane transport |	GO:0005515 protein binding |	GO:0030478 actin cap | GO:0043332 mating projection tip | GO:0005934 cellular bud tip | GO:0000145 exocyst |
orf19.905	1.9121	0.0154405	0.776308	0.177492	0.822414	0.0597547	1.22117	0.296743	AVT7	Predicted ORF in Assemblies 19, 20 and 21; similar to S. cerevisiae Avt7p; downregulated upon adherence to polystyrene; constitutive expression independent of MTL or white-opaque status			GO:0000324 fungal-type vacuole | GO:0005886 plasma membrane |
orf19.6121	1.91165	0.0452416	2.32693	0.0285174	0.966474	0.840753	0.970735	0.781593	MNL1	Transcription factor that activates transcription of stress response genes via SLE (STRE-like) elements, required for adaptation to weak acid stress; activates a subset of the genes that are repressed by Nrg1p	GO:0001101 response to acid | GO:0043618 regulation of transcription from RNA polymerase II promoter in response to stress | GO:0006970 response to osmotic stress | GO:0010286 heat acclimation | GO:0042149 cellular response to glucose starvation | GO:0001302 replicative cell aging | GO:0050826 response to freezing | GO:0051599 response to hydrostatic pressure | GO:0001324 age-dependent response t…	GO:0003704 specific RNA polymerase II transcription factor activity | GO:0003700 transcription factor activity | GO:0043565 sequence-specific DNA binding |	GO:0005829 cytosol | GO:0005634 nucleus |
orf19.2396	1.91131	0.0334379	1.56298	0.0994363	0.319507	0.0162905	1.8692	0.00352828	IFR2	Increased transcription is observed upon benomyl treatment; transcription is upregulated in response to treatment with ciclopirox olamine, alpha pheromone; regulated by oxidative stress (via Cap1p) and osmotic stress (via Hog1p)
orf19.75	1.90434	0.0441715	1.10512	0.33864	0.927592	0.511798	1.12457	0.198677		Predicted exocyst component; ortholog of S. cerevisiae Sec5p; merged with orf19.74 in Assembly 21
orf19.2274	1.89806	0.0434915	1.3303	0.295421	0.904878	0.446339	1.12974	0.131774		Predicted ORF in Assemblies 19, 20 and 21; possibly spurious ORF (Annotation Working Group prediction)
orf19.4442	1.89548	0.0422101	1.27303	0.507319	1.03024	0.618937	1.1992	0.0865827	ALG9	Putative mannosyltransferase; similar to S. cerevisiae Alg9p; has HKEXRF motif	GO:0035268 protein amino acid mannosylation |	GO:0000030 mannosyltransferase activity | GO:0004169 dolichyl-phosphate-mannose-protein mannosyltransferase activity |	GO:0005783 endoplasmic reticulum |
orf19.1940	1.89525	0.00577868	1.74415	0.0609462	1.36768	0.109907	1.2437	0.0479681		Predicted ORF in Assemblies 19, 20 and 21	GO:0006744 ubiquinone biosynthetic process |		GO:0005743 mitochondrial inner membrane |
orf19.2125.1	1.89345	0.0181099	1.81181	0.37695	1.06052	0.641761	1.31328	0.0477465		ORF Predicted by Annotation Working Group; removed from Assembly 20
orf19.747	1.88815	0.0266877	2.7447	0.0138149	0.913932	0.058784	1.31475	0.042526	NBP35	Similar to nucleotide-binding proteins; increased transcription is observed upon benomyl treatment; transcription is induced upon filamentous growth	GO:0016226 iron-sulfur cluster assembly | GO:0002098 tRNA wobble uridine modification |	GO:0000166 nucleotide binding | GO:0005506 iron ion binding | GO:0016887 ATPase activity | GO:0051539 4 iron, 4 sulfur cluster binding |	GO:0005634 nucleus | GO:0005625 soluble fraction | GO:0005737 cytoplasm |
orf19.4305.1	1.88815	0.0220836	2.28398	0.13512	1.40858	0.207466	0.869879	0.131809		ORF Predicted by Annotation Working Group	GO:0000290 deadenylation-dependent decapping of nuclear-transcribed mRNA |
orf19.448	1.88723	0.0379187	1.2491	0.534119	0.933465	0.578775	1.45443	0.0577691		Predicted ORF in Assemblies 19, 20 and 21			GO:0005737 cytoplasm |
orf19.6194	1.88266	0.0245277	1.19401	0.101624	1.04441	0.474759	0.7775	0.0877804		Protein not essential for viability; possibly spurious ORF (Annotation Working Group prediction)
orf19.5568	1.8822	0.00371784	1.27955	0.0304406	1.08421	0.19108	0.969328	0.265534	VPS51	Protein with a role in vacuolar function; null mutant has defect in damaging oral epithelial and vascular endothelial cells; required for normal hyphal growth and stress resistance; induced in presence of host oral or vascular cells	GO:0006623 protein targeting to vacuole | GO:0007118 budding cell apical bud growth | GO:0007033 vacuole organization | GO:0033554 cellular response to stress | GO:0051701 interaction with host | GO:0030448 hyphal growth |
orf19.752	1.88131	0.0314664	1.43847	0.397961	1.79439	0.0465087	3.43268	0.00162005		Predicted ORF in Assemblies 19, 20 and 21
orf19.4686	1.8804	0.0230568	2.10799	0.0877497	1.05428	0.790765	1.34223	0.053766		Predicted ORF in Assemblies 19, 20 and 21
orf19.3315	1.87797	0.00451235	1.35279	0.109483	0.795469	0.259927	0.779689	0.120909	CTA9	Protein induced during the mating process; activates transcription in 1-hybrid assay in S. cerevisiae	GO:0030447 filamentous growth |	GO:0016563 transcription activator activity |
orf19.3006	1.87192	0.0076254	1.39166	0.332108	0.915978	0.556792	1.21671	0.000804161		Predicted ORF in Assemblies 19, 20 and 21	GO:0006896 Golgi to vacuole transport | GO:0006895 Golgi to endosome transport | GO:0043328 protein targeting to vacuole during ubiquitin-dependent protein catabolic process via the MVB pathway |	GO:0043130 ubiquitin binding |	GO:0005802 trans-Golgi network |
orf19.5890	1.86803	0.0189098	1.66821	0.00474805	0.69812	0.175166	0.911018	0.00820359		Predicted ORF in Assemblies 19, 20 and 21
orf19.4528	1.8658	0.0010735	3.27199	0.114028	1.5496	0.18998	1.3113	0.187405		Predicted ORF in Assemblies 19, 20 and 21
orf19.6553	1.86577	0.0185018	2.96451	0.195941	1.25855	0.00396743	0.799981	0.159149		Predicted ORF in Assemblies 19, 20 and 21			GO:0005886 plasma membrane |
orf19.7077	1.85971	0.008507	1.14616	0.0870132	1.48774	0.105809	2.38894	0.00136071		Protein with similarity to ferric reductases; transcription is activated by Mac1p under copper starvation; Plc1p-regulated; transcription is negatively regulated by Rim101p	GO:0015677 copper ion import | GO:0006826 iron ion transport |	GO:0000293 ferric-chelate reductase activity |	GO:0005886 plasma membrane |
orf19.6337	1.85483	0.00468986	1.72372	0.00257757	0.978901	0.851948	1.39949	0.130211	TLO13	Member of a family of telomere-proximal genes of unknown function; may be spliced in vivo; overlaps orf19.6337.1, which is a region annotated as blocked reading frame
orf19.3796	1.84665	0.0240875	2.4864	0.0041709	1.5696	0.0194173	0.812251	0.0131244		Putative Dicer RNAse involved in RNA interference, similar to S. cerevisiae Rnt1p but orthologous to S. castellii Dcr1p, which is not conserved in S. cerevisiae; predicted ORF in Assemblies 19, 20 and 21	GO:0030447 filamentous growth | GO:0006364 rRNA processing | GO:0009303 rRNA transcription | GO:0034476 U5 snRNA 3'-end processing | GO:0034475 U4 snRNA 3'-end processing | GO:0034473 U1 snRNA 3'-end processing | GO:0006325 chromatin organization |	GO:0004525 ribonuclease III activity |	GO:0005730 nucleolus | GO:0005654 nucleoplasm |
orf19.6528	1.84297	0.0320923	1.0513	0.579195	0.999147	0.992871	1.03406	0.669184		Predicted ORF in Assemblies 19, 20 and 21
orf19.867	1.84084	0.0149551	1.11047	0.680059	0.863731	0.345309	1.10298	0.254595		Predicted ORF in Assemblies 19, 20 and 21
orf19.5543	1.82506	0.00348469	1.39788	0.064203	0.848778	0.133061	1.17145	0.415726		Predicted ORF in Assemblies 19, 20 and 21	GO:0042144 vacuole fusion, non-autophagic | GO:0045324 late endosome to vacuole transport | GO:0006895 Golgi to endosome transport |	GO:0005515 protein binding |	GO:0000329 fungal-type vacuole membrane | GO:0000306 extrinsic to vacuolar membrane |
orf19.3387	1.82154	0.00116606	1.42263	0.255054	0.910367	0.613516	1.19177	0.209886		Predicted ORF from Assembly 19; clade-associated gene expression; removed from Assembly 20
orf19.1306	1.81914	0.0306389	1.97081	0.0573341	0.594047	0.0498819	0.54617	0.00400825		Predicted ORF in Assemblies 19, 20 and 21
orf19.3219	1.81565	0.00978779	1.31784	0.00190503	1.35228	0.136316	4.30365	0.00209379		Predicted ORF in Assemblies 19, 20 and 21	GO:0015992 proton transport |
orf19.2786	1.81487	0.00566695	1.3562	0.318183	1.01129	0.898125	1.34023	0.00776301		Predicted ORF in Assemblies 19, 20 and 21	GO:0016192 vesicle-mediated transport |		GO:0030122 AP-2 adaptor complex |
orf19.4357	1.81086	0.00596746	2.06079	0.0403337	1.34172	0.100267	0.953037	0.350511		Putative protein of unknown function; has similarity to S. cerevisiae Mgr3p, which is a subunit of the i-AAA protease supercomplex that degrades misfolded mitochondrial proteins; predicted ORF in Assemblies 19, 20 and 21	GO:0006515 misfolded or incompletely synthesized protein catabolic process |	GO:0051787 misfolded protein binding |	GO:0031942 i-AAA complex |
orf19.1584	1.80822	0.00221615	1.13076	0.511881	1.04552	0.736243	1.04627	0.648321		Predicted membrane transporter, member of the monocarboxylate porter (MCP) family, major facilitator superfamily (MFS); shows colony morphology-related gene regulation by Ssn6p	GO:0015718 monocarboxylic acid transport |	GO:0008028 monocarboxylic acid transmembrane transporter activity |	GO:0016020 membrane |
orf19.699	1.80774	0.00986769	2.21072	0.117341	1.43063	0.00340071	3.62701	0.000480506		Predicted ORF in Assemblies 19, 20 and 21
orf19.6679	1.80471	0.026967	4.80427	0.0807847	0.973548	0.838356	0.697853	0.00386804		Predicted ORF in Assemblies 19, 20 and 21
orf19.7271	1.80456	0.0115837	1.34777	0.353563	1.28837	0.125941	1.04398	0.730094		Predicted ORF in Assemblies 19, 20 and 21; possibly spurious ORF (Annotation Working Group prediction)
orf19.7507	1.80445	0.0192677	1.41213	0.437705	0.991811	0.94463	1.42496	0.0367388		Predicted ORF in Assemblies 19, 20 and 21
orf19.6852	1.80208	0.0189386	1.0025	0.952709	1.28568	0.265425	1.05854	0.291929		Predicted ORF in Assemblies 19, 20 and 21
orf19.2151	1.80174	0.0200913	1.4873	0.410482	1.08955	0.796405	2.37305	0.000333237	NAG6	Protein required for wild-type mouse virulence and wild-type cycloheximide resistance; putative GTP-binding motif; similar to S. cerevisiae Yor165Wp; in gene cluster that encodes enzymes of GlcNAc catabolism; no human or murine homolog	GO:0008645 hexose transport | GO:0009405 pathogenesis | GO:0042493 response to drug | GO:0016044 membrane organization |	GO:0005525 GTP binding |	GO:0016020 membrane | GO:0005829 cytosol |
orf19.7680	1.79686	0.00695015	1.95186	0.00123477	1.07699	0.44849	2.46748	0.0116501	CTA26	Putative transcriptional activator; downregulated by Efg1p; transcription is upregulated in an RHE model of oral candidiasis; member of a family of telomere-proximal genes	GO:0045893 positive regulation of transcription, DNA-dependent |	GO:0016563 transcription activator activity |
orf19.4829	1.79586	0.0353293	1.61062	0.077504	0.724022	0.225152	1.56786	0.0678972	DOA1	Protein with WD-repeats and a mellitin-like sequence, similar to S. cerevisiae Doa1p, which is involved in ubiquitin-mediated protein degradation	GO:0006511 ubiquitin-dependent protein catabolic process | GO:0006303 double-strand break repair via nonhomologous end joining |	GO:0004620 phospholipase activity | GO:0043130 ubiquitin binding |	GO:0005634 nucleus | GO:0005737 cytoplasm |
orf19.7213	1.7914	0.0208682	1.14853	0.695577	0.5812	0.281116	1.15812	0.16007		Putative ATP-dependent RNA helicase; fungal-specific (no human or murine homolog)		GO:0004386 helicase activity |	GO:0005634 nucleus |
orf19.7544	1.79086	0.0387795	1.4776	0.138897	1.00257	0.960527	1.58888	0.0791024	TLO1	Member of a family of telomere-proximal genes of unknown function; hyphal-induced expression
orf19.399	1.78715	0.0442398	1.68592	0.0390104	0.809935	0.266155	1.12154	0.0383745		Predicted ORF in Assemblies 19, 20 and 21	GO:0006897 endocytosis | GO:0006468 protein amino acid phosphorylation | GO:0006665 sphingolipid metabolic process |	GO:0004674 protein serine/threonine kinase activity |	GO:0005634 nucleus | GO:0005829 cytosol | GO:0005935 cellular bud neck | GO:0005886 plasma membrane |
orf19.816	1.78534	0.0273317	1.43438	0.278991	0.802387	0.143739	0.940111	0.542926	DCK2	Predicted ORF in Assemblies 19, 20 and 21; similar to S. cerevisiae Ylr422wp; transposon mutation affects filamentous growth; transcriptionally activated by Mnl1p under weak acid stress	GO:0030447 filamentous growth |
orf19.1307	1.78303	0.0187683	1.64945	0.16029	0.990903	0.888519	1.55454	0.0171994		Predicted ORF in Assemblies 19, 20 and 21
orf19.4589	1.78156	0.000753913	1.04201	0.624571	1.12758	0.339862	1.39523	0.119568		Predicted ORF in Assemblies 19, 20 and 21	GO:0006598 polyamine catabolic process | GO:0015940 pantothenate biosynthetic process |	GO:0008131 amine oxidase activity |	GO:0005737 cytoplasm |
orf19.1754	1.77994	0.0285287	1.60462	0.0490877	1.32259	0.100844	1.08273	0.162992		Predicted ORF in Assemblies 19, 20 and 21	GO:0007165 signal transduction | GO:0006468 protein amino acid phosphorylation |	GO:0004683 calmodulin-dependent protein kinase activity |	GO:0005737 cytoplasm |
orf19.2663	1.77983	0.00776843	1.52018	0.296228	0.89454	0.128612	1.03155	0.278977		Predicted ORF in Assemblies 19, 20 and 21
orf19.4351	1.77429	0.0113267	1.96118	0.101257	1.01827	0.783631	1.47658	0.0283509	PRP12	Predicted ORF from Assembly 19; fungal-specific (no human or murine homolog); merged with orf19.4379 in Assembly 20
orf19.4251	1.77416	0.0018796	2.31506	0.00473881	0.973626	0.798775	1.098	0.392028		Predicted zinc-finger protein of unknown function	GO:0045836 positive regulation of meiosis | GO:0007068 negative regulation of transcription, mitotic |	GO:0030528 transcription regulator activity | GO:0003677 DNA binding |	GO:0005634 nucleus |
orf19.2437	1.76756	0.00752472	1.35497	0.0371751	1.34956	0.00718668	1.14237	0.305893	ARC35	Predicted ORF in Assemblies 19, 20 and 21; shows colony morphology-related gene regulation by Ssn6p; mutation confers hypersensitivity to cytochalasin D	GO:0042493 response to drug | GO:0000226 microtubule cytoskeleton organization | GO:0030036 actin cytoskeleton organization | GO:0006898 receptor-mediated endocytosis |	GO:0005198 structural molecule activity |	GO:0005885 Arp2/3 protein complex | GO:0005829 cytosol |
orf19.1434	1.7627	0.00446438	1.65031	0.0521339	1.16279	0.215558	1.11202	0.214382		Predicted ORF in Assemblies 19, 20 and 21	GO:0006289 nucleotide-excision repair | GO:0006298 mismatch repair | GO:0006272 leading strand elongation | GO:0006273 lagging strand elongation | GO:0001934 positive regulation of protein amino acid phosphorylation | GO:0000725 recombinational repair | GO:0000076 DNA replication checkpoint | GO:0007095 mitotic cell cycle G2/M transition DNA damage checkpoint |	GO:0019209 kinase activator activity | GO:0005515 protein binding |	GO:0008622 epsilon DNA polymerase complex | GO:0031261 DNA replication preinitiation complex |
orf19.393	1.76188	0.0247263	1.03081	0.709625	1.1895	0.0593575	1.02378	0.636044		Predicted ORF in Assemblies 19, 20 and 21	GO:0006896 Golgi to vacuole transport |		GO:0030123 AP-3 adaptor complex |
orf19.3545	1.75952	0.024594	1.25424	0.38157	0.817683	0.231808	1.31033	0.0270043		Predicted ORF in Assemblies 19, 20 and 21	GO:0006468 protein amino acid phosphorylation | GO:0000910 cytokinesis |	GO:0004672 protein kinase activity |	GO:0005816 spindle pole body |
orf19.5671	1.75615	0.0391609	1.71123	0.0176169	1.14276	0.684475	1.64386	0.0491231		Predicted ORF in Assemblies 19, 20 and 21	GO:0032185 septin cytoskeleton organization |		GO:0043332 mating projection tip | GO:0005934 cellular bud tip | GO:0001400 mating projection base | GO:0005935 cellular bud neck |
orf19.1664	1.75084	0.0373877	1.81279	0.142992	0.771572	0.157236	1.24418	0.226752		Predicted ORF in Assemblies 19, 20 and 21; decreased expression observed in an ssr1 homozygous null mutant
orf19.2552	1.75042	0.015341	1.52341	0.399157	0.987824	0.888946	0.686987	0.342276		Protein similar to S. cerevisiae Pmr1p; amphotericin B induced; previously merged with orf19.2553; unmerged from orf19.2553 in a revision of Assembly 21		GO:0005388 calcium-transporting ATPase activity |	GO:0005794 Golgi apparatus |
orf19.6001	1.75037	0.00211522	1.85781	0.00204007	1.20105	0.374419	1.70025	0.0302262	SAP3	Secreted aspartyl proteinase; acts in utilization of protein as nitrogen source; virulence role in mouse, guinea pig systemic infection or rat vagina; regulated by growth phase; produced by opaque phase cells; alpha-pheromone repressed	GO:0030163 protein catabolic process | GO:0009405 pathogenesis | GO:0006807 nitrogen compound metabolic process | GO:0044406 adhesion to host | GO:0019538 protein metabolic process | GO:0006465 signal peptide processing |	GO:0004190 aspartic-type endopeptidase activity |	GO:0005576 extracellular region | GO:0005886 plasma membrane |
orf19.3059	1.74081	0.00397137	2.29699	0.0331368	0.911067	0.504333	1.22306	0.353824	SUA71	Predicted transcriptional regulator; downregulated during planktonic growth, whereas related SUA72 is induced; transcription is positively regulated by Tbf1p	GO:0006367 transcription initiation from RNA polymerase II promoter |	GO:0016251 general RNA polymerase II transcription factor activity |	GO:0005654 nucleoplasm |
orf19.3402	1.74057	0.0243152	1.57808	0.0115747	1.01354	0.942069	1.60713	0.0926337	FPG1	Formamidopyrimidine DNA glycosylase, involved in repair of gamma-irradiated DNA	GO:0006285 base-excision repair, AP site formation |	GO:0008534 oxidized purine base lesion DNA N-glycosylase activity |
orf19.3783	1.73997	0.0429632	1.45741	0.0436616	0.957591	0.340852	1.10486	0.158783		Predicted ORF in Assemblies 19, 20 and 21; possibly spurious ORF (Annotation Working Group prediction)
orf19.834	1.73674	0.00813107	1.40754	0.0333399	0.874807	0.160441	1.11185	0.35517		Predicted ORF in Assemblies 19, 20 and 21	GO:0030433 ER-associated protein catabolic process |	GO:0030246 carbohydrate binding |	GO:0005788 endoplasmic reticulum lumen |
orf19.6846	1.73091	0.0449369	2.09476	0.000459041	1.00806	0.966381	1.22456	0.0911751	PHO85	Functional homolog of S. cerevisiae Pho85p, which is a cyclin-dependent kinase that regulates processes including transcription of PHO genes involved in phosphate metabolism; gene has intron	GO:0006796 phosphate metabolic process | GO:0005977 glycogen metabolic process | GO:0045936 negative regulation of phosphate metabolic process | GO:0032880 regulation of protein localization | GO:0042493 response to drug | GO:0007047 cell wall organization | GO:0000122 negative regulation of transcription from RNA polymerase II promoter | GO:0045719 negative regulation of glycogen biosynthetic pr…	GO:0004693 cyclin-dependent protein kinase activity |	GO:0005634 nucleus | GO:0000307 cyclin-dependent protein kinase holoenzyme complex |
orf19.2844	1.73033	0.0138002	1.65377	0.0174917	1.33706	0.256041	1.21234	0.0149501		Predicted ORF in Assemblies 19, 20 and 21; induced in core caspofungin response	GO:0006896 Golgi to vacuole transport |	GO:0030276 clathrin binding |	GO:0030121 AP-1 adaptor complex |
orf19.5395	1.72743	0.026099	1.18132	0.509766	1.1727	0.507476	1.38964	0.128947		Predicted ORF in Assemblies 19, 20 and 21	GO:0007035 vacuolar acidification | GO:0045022 early endosome to late endosome transport | GO:0043254 regulation of protein complex assembly |		GO:0000221 vacuolar proton-transporting V-type ATPase, V1 domain | GO:0043291 RAVE complex | GO:0019898 extrinsic to membrane |
orf19.1502	1.72478	0.0308423	2.40734	0.0028404	1.2922	0.0330431	1.06073	0.560155		Predicted ORF in Assemblies 19, 20 and 21
orf19.3752	1.72441	0.0169653	1.68736	0.0753346	1.26807	0.110101	0.758957	0.18889	RAD51	Predicted ORF in Assemblies 19, 20 and 21; flucytosine induced; slow growth and increased white-to-opaque switching frequency in null mutant	GO:0045002 double-strand break repair via single-strand annealing | GO:0000727 double-strand break repair via break-induced replication | GO:0042148 strand invasion | GO:0030491 heteroduplex formation | GO:0000709 meiotic joint molecule formation | GO:0000722 telomere maintenance via recombination |	GO:0008094 DNA-dependent ATPase activity | GO:0000150 recombinase activity |	GO:0000794 condensed nuclear chromosome |
orf19.6817	1.72388	0.00981892	2.10439	0.140078	0.893207	0.328602	0.72145	0.0236197	FCR1	Putative zinc cluster transcription factor; negative regulator of fluconazole, ketoconazole, brefeldin A resistance; transposon mutation affects filamentous growth; partially suppresses S. cerevisiae pdr1 pdr3 mutant fluconazole sensitivity	GO:0042493 response to drug | GO:0030447 filamentous growth | GO:0006355 regulation of transcription, DNA-dependent |	GO:0017076 purine nucleotide binding | GO:0003700 transcription factor activity |	GO:0005634 nucleus |
orf19.7092	1.71396	0.0127041	1.29524	0.348037	1.26077	0.270824	1.49904	0.0301421		Predicted ORF in Assemblies 19, 20 and 21			GO:0005739 mitochondrion |
orf19.1329	1.71151	0.000518708	3.0774	0.0708898	1.76527	0.122262	1.13614	0.295743		Predicted ORF from Assembly 19; merged with orf19.6704 in Assembly 20
orf19.3930	1.71053	0.0297228	1.56101	0.0696382	1.23459	0.0207487	1.30977	0.0373688	YUH2	Predicted ORF in Assemblies 19, 20 and 21; described as similar to ubiquitin carboxyl-terminal hydrolases	GO:0042493 response to drug |
orf19.4012	1.70874	0.0062097	6.1701	0.00451896	1.14156	0.332811	1.21102	0.0252671	PCL5	Protein similar to S. cerevisiae Pcl5p and other cyclins for Pho85p kinase; Gcn4p-induced; suppresses toxicity of C. albicans Gcn4p overproduction in S. cerevisiae via increased Pho85p-dependent phosphorylation and degradation of Gcn4p	GO:0030448 hyphal growth | GO:0030447 filamentous growth | GO:0007049 cell cycle |	GO:0016538 cyclin-dependent protein kinase regulator activity |	GO:0000307 cyclin-dependent protein kinase holoenzyme complex |
orf19.3879	1.70721	0.00258828	2.08793	0.183643	1.184	0.00400075	1.64441	0.0222322		Predicted ORF in Assemblies 19, 20 and 21; possibly spurious ORF (Annotation Working Group prediction); overlaps orf19.3879.1, which is a region annotated as blocked reading frame
orf19.814.3	1.70577	0.0439794	1.49358	0.368506	0.873815	0.173718	1.61981	0.00539447		ORF Predicted by Annotation Working Group; merged with orf19.814 in Assembly 20
orf19.5877	1.70222	0.0362079	2.44254	0.0117536	0.550775	0.357332	1.38309	0.0740073	ATF1	Putative alcohol acetyltransferase; caspofungin repressed; expression depends on Tac1p	GO:0006113 fermentation |	GO:0004026 alcohol O-acetyltransferase activity |
orf19.5501	1.69965	0.00132151	2.44528	0.00176147	1.13022	0.221576	1.25209	0.010411	YAF9	Subunit of the NuA4 histone acetyltransferase complex; transcription is regulated by Mig1p	GO:0016573 histone acetylation | GO:0006348 chromatin silencing at telomere | GO:0006281 DNA repair | GO:0043486 histone exchange |	GO:0043166 H4/H2 histone acetyltransferase activity |	GO:0035267 NuA4 histone acetyltransferase complex | GO:0005737 cytoplasm | GO:0000812 Swr1 complex |
orf19.1204	1.69892	0.00933859	1.14164	0.496147	1.01908	0.67459	0.929278	0.20226		Phosphorylated protein of unknown function, transcription is upregulated clinical isolates from HIV positive patients with oral candidiasis; predicted ORF in Assemblies 19, 20 and 21	GO:0006896 Golgi to vacuole transport |		GO:0030123 AP-3 adaptor complex |
orf19.6635	1.69487	0.0153303	1.32076	0.283483	0.554638	0.00200707	0.86371	0.24844		Predicted ORF in Assemblies 19, 20 and 21
orf19.2770	1.69451	0.00286929	1.17775	0.225867	0.813829	0.0131913	1.02031	0.809924		Predicted ORF in Assemblies 19, 20 and 21
orf19.4279	1.68388	0.0159814	1.04729	0.736522	1.93776	0.00058807	3.21118	0.00293981	MNN1	Putative alpha-1,3-mannosyltransferase, a component of mannosyltransferase complex; transcription is negatively regulated by Rim101p; transcription is elevated in chk1 and nik1 homozygous null mutants, but not in the sln1 null mutant	GO:0006493 protein amino acid O-linked glycosylation | GO:0006491 N-glycan processing |	GO:0000033 alpha-1,3-mannosyltransferase activity |	GO:0005794 Golgi apparatus |
orf19.1906	1.68289	0.00403928	2.92188	0.111911	1.0175	0.736326	1.21273	0.171225		Predicted ORF in Assemblies 19, 20 and 21
orf19.5068	1.68052	0.0235198	2.03825	0.00581518	1.01606	0.866811	1.20203	0.0143159		Predicted ORF in Assemblies 19, 20 and 21	GO:0006987 activation of signaling protein activity involved in unfolded protein response | GO:0006468 protein amino acid phosphorylation | GO:0031505 fungal-type cell wall organization | GO:0030968 endoplasmic reticulum unfolded protein response | GO:0006020 inositol metabolic process |	GO:0051082 unfolded protein binding | GO:0042803 protein homodimerization activity | GO:0004674 protein serine/threonine kinase activity | GO:0004521 endoribonuclease activity |	GO:0005635 nuclear envelope | GO:0005789 endoplasmic reticulum membrane | GO:0005634 nucleus |
orf19.7207	1.67796	0.0228143	1.81375	0.000587453	1.09909	0.599242	1.48968	0.0988858	DOA4	Protein not essential for viability; similar to S. cerevisiae Doa4p, which is ubiquitin hydrolase, involved in recycling ubiquitin from proteasome-bound ubiquitinated intermediates; oxidative stress-induced via Cap1p	GO:0016579 protein deubiquitination | GO:0043162 ubiquitin-dependent protein catabolic process via the multivesicular body sorting pathway | GO:0006897 endocytosis | GO:0006275 regulation of DNA replication | GO:0010995 free ubiquitin chain depolymerization | GO:0010992 ubiquitin homeostasis |	GO:0004175 endopeptidase activity | GO:0004843 ubiquitin-specific protease activity | GO:0004221 ubiquitin thiolesterase activity |	GO:0000502 proteasome complex | GO:0005739 mitochondrion | GO:0005624 membrane fraction | GO:0005768 endosome |
orf19.5438	1.67492	0.0184185	2.34069	0.0680394	1.1581	0.531258	1.3018	0.13392		Predicted ORF in Assemblies 19, 20 and 21	GO:0006310 DNA recombination |	GO:0003677 DNA binding |	GO:0005634 nucleus |
orf19.2411	1.67308	0.0490097	1.30966	0.161031	0.88886	0.255992	0.865465	0.128201		Predicted ORF in Assemblies 19, 20 and 21	GO:0006810 transport |	GO:0005484 SNAP receptor activity |
orf19.5618	1.67159	0.0118574	1.34911	0.0971919	0.726418	0.201379	0.685334	0.00119773		Predicted ORF in Assemblies 19, 20 and 21	GO:0006461 protein complex assembly | GO:0006896 Golgi to vacuole transport | GO:0007033 vacuole organization |	GO:0051082 unfolded protein binding |	GO:0005829 cytosol | GO:0019898 extrinsic to membrane | GO:0000139 Golgi membrane |
orf19.844	1.67012	0.00198252	1.72006	0.0607455	0.968851	0.413851	1.37006	0.0448753	STE11	Predicted ORF in Assemblies 19, 20 and 21; similar to S. cerevisiae Ste11p	GO:0000161 MAPKKK cascade involved in osmosensory signaling pathway | GO:0000750 pheromone-dependent signal transduction involved in conjugation with cellular fusion | GO:0007232 osmosensory signaling pathway via Sho1 osmosensor | GO:0000186 activation of MAPKK activity | GO:0007124 pseudohyphal growth | GO:0001403 invasive growth in response to glucose limitation | GO:0001402 signal transduction…	GO:0004709 MAP kinase kinase kinase activity | GO:0032093 SAM domain binding |	GO:0005737 cytoplasm |
orf19.1220	1.66913	0.0454474	1.86301	0.000821313	0.714365	0.281653	1.51988	0.146975	RVS167	Protein involved in endocytosis; contains a BAR domain; null mutant exhibits defects in hyphal growth, virulence, cell wall integrity, and actin patch localization; cosediments with phosphorylated Myo5p	GO:0006970 response to osmotic stress | GO:0007121 bipolar cellular bud site selection | GO:0009405 pathogenesis | GO:0031505 fungal-type cell wall organization | GO:0030448 hyphal growth | GO:0051666 actin cortical patch localization | GO:0006897 endocytosis |	GO:0008092 cytoskeletal protein binding |	GO:0030479 actin cortical patch | GO:0043332 mating projection tip |
orf19.589	1.66497	0.00793115	1.96135	0.0321983	1.17796	0.230769	2.05021	0.0153018	VPS21	Late endosomal Rab small monomeric GTPase involved in transport of endocytosed proteins to the vacuole; involved in filamentous growth and virulence	GO:0006897 endocytosis | GO:0006623 protein targeting to vacuole | GO:0009405 pathogenesis | GO:0007038 endocytosed protein transport to vacuole |	GO:0005525 GTP binding | GO:0003924 GTPase activity |	GO:0005741 mitochondrial outer membrane | GO:0005770 late endosome |
orf19.7244	1.66445	0.0286878	1.18525	0.21763	0.814599	0.21808	1.05573	0.693568		Predicted ORF in Assemblies 19, 20 and 21; induced by nitric oxide in yhb1 mutant			GO:0005739 mitochondrion |
orf19.3168	1.66427	0.0460996	1.26617	0.163216	0.935316	0.586832	1.20933	0.176073	RPN8	Predicted ORF in Assemblies 19, 20 and 21; mutation confers hypersensitivity to amphotericin B; transcription is regulated by Mig1p; regulated by Gcn2p and Gcn4p	GO:0006511 ubiquitin-dependent protein catabolic process | GO:0042493 response to drug |	GO:0004175 endopeptidase activity |	GO:0008541 proteasome regulatory particle, lid subcomplex | GO:0034515 proteasome storage granule |
orf19.2699	1.6557	0.00676583	1.35765	0.524717	1.38101	0.0107112	3.09165	0.000444642	ABP1	Protein similar to S. cerevisiae Abp1p, which is an actin-binding protein of the cortical actin cytoskeleton; caspofungin induced; protein detected by mass spec in stationary phase cultures	GO:0030010 establishment of cell polarity | GO:0000147 actin cortical patch assembly |	GO:0003779 actin binding | GO:0005515 protein binding |	GO:0005856 cytoskeleton | GO:0030427 site of polarized growth | GO:0043332 mating projection tip | GO:0005938 cell cortex |
orf19.4201	1.65536	0.00586106	1.31102	0.361102	0.806878	0.157366	1.22789	0.410774	NHX1	Protein similar to S. cerevisiae Nhx1p, which is an Na+/H+ exchanger required for intracellular sequestration of Na+	GO:0016197 endosome transport | GO:0007035 vacuolar acidification | GO:0015672 monovalent inorganic cation transport | GO:0055085 transmembrane transport |	GO:0015077 monovalent inorganic cation transmembrane transporter activity |	GO:0005770 late endosome |
orf19.7330	1.65465	0.000631827	1.74988	0.116568	1.14867	0.0279817	1.21488	0.0425794		Predicted ORF in Assemblies 19, 20 and 21	GO:0006772 thiamin metabolic process | GO:0007005 mitochondrion organization |		GO:0005829 cytosol |
orf19.6801	1.65431	0.0358091	1.24929	0.527909	1.03254	0.599855	0.813479	0.0136144		Putative ortholog of S. cerevisiae RPD3, which encodes a histone deacetylase; predicted ORF in Assemblies 19, 20 and 21	GO:0006348 chromatin silencing at telomere | GO:0010552 positive regulation of gene-specific transcription from RNA polymerase II promoter | GO:0016575 histone deacetylation | GO:0010526 negative regulation of transposition, RNA-mediated | GO:0030466 chromatin silencing at silent mating-type cassette | GO:0010621 negative regulation of transcription by transcription factor localization | GO:00344…	GO:0003714 transcription corepressor activity | GO:0003713 transcription coactivator activity | GO:0004407 histone deacetylase activity |	GO:0033698 Rpd3L complex | GO:0070211 Snt2C complex | GO:0070210 Rpd3L-Expanded complex | GO:0032221 Rpd3S complex |
orf19.5876	1.65389	0.030566	1.3528	0.0892991	1.2686	0.281092	1.94438	0.000824961		Predicted ORF in Assemblies 19, 20 and 21; greater mRNA abundance observed in a cyr1 homozygous null mutant than in wild type; transcription is induced in response to alpha pheromone in SpiderM medium
orf19.4183	1.65298	0.0417094	1.49678	0.00760081	0.908572	0.548142	1.66317	0.134542	MUC1	Protein not essential for viability; similar to S. cerevisiae Muc1p, which is a cell surface glycoprotein involved in filamentous growth; decreased transcription is observed upon benomyl treatment			GO:0045121 membrane raft |
orf19.3934	1.65051	0.0449042	1.87945	0.291816	0.815104	0.362242	0.470489	0.000499672	CAR1	Transcription is regulated by Nrg1p, Mig1p, and Tup1p; shows colony morphology-related gene regulation by Ssn6p; alkaline upregulated; protein level decreased in stationary phase cultures	GO:0019547 arginine catabolic process to ornithine |	GO:0004053 arginase activity | GO:0030145 manganese ion binding | GO:0008270 zinc ion binding |	GO:0043332 mating projection tip |
orf19.6057	1.64511	0.0207114	1.13986	0.0903683	1.10734	0.601264	1.31558	0.0110156		Predicted ORF in Assemblies 19, 20 and 21	GO:0015940 pantothenate biosynthetic process |	GO:0003864 3-methyl-2-oxobutanoate hydroxymethyltransferase activity |	GO:0005739 mitochondrion |
orf19.5509	1.64455	0.0199071	1.472	0.0863233	1.09901	0.212268	1.61776	0.0408656		Predicted ORF from Assembly 19; merged with orf19.6703 in Assembly 20
orf19.3929	1.64233	0.0122199	1.20421	0.268781	0.935672	0.722663	1.14826	0.0949181		Predicted ORF in Assemblies 19, 20 and 21			GO:0005739 mitochondrion |
orf19.1890	1.6372	0.00317442	1.35001	0.304512	0.666648	0.195715	1.1677	0.0894842		Predicted ORF in Assemblies 19, 20 and 21	GO:0051792 medium-chain fatty acid biosynthetic process |
orf19.3008	1.63135	0.0329303	1.13142	0.126431	1.40549	0.0635457	1.60507	0.0435033	COQ4	Protein described as having role in coenzyme Q biosynthesis; transcriptionally induced by interaction with macrophage	GO:0006744 ubiquinone biosynthetic process |		GO:0005743 mitochondrial inner membrane |
orf19.4763	1.63067	0.00179214	1.04331	0.539468	2.15047	0.0193311	3.7382	0.0369144		Protein not essential for viability
orf19.5635	1.62941	0.031199	3.64162	0.139241	4.75187	0.128283	16.7468	0.000141216	PGA7	Protein described as a putative precursor of a hyphal surface antigen; putative GPI-anchor; induced by ciclopirox olamine, ketoconazole, or by Rim101p at pH 8; regulated during planktonic growth; induced during cell wall regeneration			GO:0009986 cell surface |
orf19.386	1.62921	0.0172865	2.14049	0.0196373	0.629865	0.109227	0.289642	0.039392	SAM4	Alkaline upregulated	GO:0050667 homocysteine metabolic process | GO:0019284 methionine biosynthetic process from S-adenosylmethionine | GO:0046498 S-adenosylhomocysteine metabolic process |	GO:0008898 homocysteine S-methyltransferase activity |	GO:0005634 nucleus | GO:0005737 cytoplasm |
orf19.2049	1.62383	0.0449371	1.04904	0.676537	0.80903	0.0530113	1.25075	0.0742571		Predicted ORF in Assemblies 19, 20 and 21; heterozygous null mutant displays sensitivity to virgineone			GO:0005886 plasma membrane |
orf19.1185	1.62377	0.00312724	0.962369	0.835629	0.749974	0.0110589	1.04006	0.127749		Predicted ORF in Assemblies 19, 20 and 21	GO:0000921 septin ring assembly | GO:0051865 protein autoubiquitination | GO:0000132 establishment of mitotic spindle orientation | GO:0007094 mitotic cell cycle spindle assembly checkpoint |	GO:0004842 ubiquitin-protein ligase activity |	GO:0005737 cytoplasm |
orf19.6641	1.62	0.0280621	2.94131	0.00351215	0.823255	0.435285	0.847149	0.112067		Predicted ORF in Assemblies 19, 20 and 21; possibly spurious ORF (Annotation Working Group prediction)
orf19.413	1.61897	0.0394349	1.70474	0.406013	0.85808	0.146198	0.847992	0.138812		Transcription is positively regulated by Sfu1p
orf19.121	1.61574	0.0176064	1.78802	0.127487	1.15804	0.442539	0.93086	0.725247	ARC18	Predicted ORF in Assemblies 19, 20 and 21; mutation confers hypersensitivity to cytochalasin D	GO:0042493 response to drug | GO:0051654 establishment of mitochondrion localization | GO:0007015 actin filament organization |	GO:0005200 structural constituent of cytoskeleton |	GO:0005885 Arp2/3 protein complex | GO:0005739 mitochondrion |
orf19.540	1.61528	0.0439293	1.39179	0.165584	1.00601	0.974495	1.50095	0.0905526		Predicted ORF in Assemblies 19, 20 and 21
orf19.5267	1.61429	0.021609	1.32318	0.256212	0.905341	0.481385	0.758791	0.0755985		Putative cell wall protein; downregulated in core caspofungin response; transcription is repressed in response to alpha pheromone in SpiderM medium; transcription repressed in ace2 null mutant			GO:0005618 cell wall |
orf19.4966	1.61333	0.0260721	1.31163	0.184144	0.52842	0.00185787	0.656879	0.0160384		Protein not essential for viability; transcription is alkaline upregulated	GO:0044271 nitrogen compound biosynthetic process | GO:0015813 L-glutamate transport | GO:0015810 aspartate transport |	GO:0015297 antiporter activity | GO:0015183 L-aspartate transmembrane transporter activity | GO:0015292 uniporter activity | GO:0005313 L-glutamate transmembrane transporter activity |	GO:0005743 mitochondrial inner membrane | GO:0005739 mitochondrion | GO:0005886 plasma membrane |
orf19.1286	1.61214	0.0295727	1.31524	0.52844	1.05096	0.616468	1.33607	0.0105646		Predicted ORF in Assemblies 19, 20 and 21
orf19.2615	1.61149	0.0176412	1.38529	0.101948	1.00958	0.813398	1.05605	0.594124	MDL1	Putative mitochondrial, half-size MDR-subfamily ABC transporter	GO:0006810 transport | GO:0006857 oligopeptide transport |	GO:0042626 ATPase activity, coupled to transmembrane movement of substances | GO:0005524 ATP binding | GO:0015440 peptide-transporting ATPase activity |	GO:0016021 integral to membrane | GO:0005743 mitochondrial inner membrane |
orf19.1387	1.61036	0.0313819	1.47696	0.0634883	1.12294	0.365182	1.00535	0.949721		Predicted ORF in Assemblies 19, 20 and 21	GO:0016226 iron-sulfur cluster assembly | GO:0002098 tRNA wobble uridine modification |	GO:0051539 4 iron, 4 sulfur cluster binding |	GO:0005737 cytoplasm |
orf19.1734	1.61023	0.0300125	1.15787	0.443589	1.18867	0.0952855	1.32616	0.0810384		Predicted ORF in Assemblies 19, 20 and 21; heterozygous null mutant displays sensitivity to virgineone	GO:0006348 chromatin silencing at telomere | GO:0010552 positive regulation of gene-specific transcription from RNA polymerase II promoter | GO:0006281 DNA repair | GO:0042766 nucleosome mobilization | GO:0006366 transcription from RNA polymerase II promoter |	GO:0016887 ATPase activity | GO:0043140 ATP-dependent 3'-5' DNA helicase activity |	GO:0031011 Ino80 complex |
orf19.1699	1.60324	0.000699911	1.2518	0.227747	0.859394	0.241326	1.08873	0.174778	BZZ1	Protein similar to S. cerevisiae Bzz1p, which is an SH3 domain protein involved in the regulation of actin polymerization	GO:0009651 response to salt stress | GO:0006897 endocytosis | GO:0007015 actin filament organization |		GO:0043332 mating projection tip | GO:0030479 actin cortical patch |
orf19.732	1.60294	0.00299218	1.15801	0.6289	0.810412	0.0339113	0.98883	0.760108		Predicted ORF in Assemblies 19, 20 and 21; transcription is upregulated in both intermediate and mature biofilms	GO:0009062 fatty acid catabolic process |	GO:0008670 2,4-dienoyl-CoA reductase (NADPH) activity |	GO:0005782 peroxisomal matrix |
orf19.135	1.60247	0.0317332	1.98136	0.0735894	0.984172	0.861402	1.11573	0.494104		Predicted ORF in Assemblies 19, 20 and 21	GO:0007121 bipolar cellular bud site selection | GO:0006906 vesicle fusion | GO:0048278 vesicle docking | GO:0006893 Golgi to plasma membrane transport | GO:0006887 exocytosis | GO:0000245 spliceosome assembly |	GO:0005515 protein binding |	GO:0030478 actin cap | GO:0043332 mating projection tip | GO:0005934 cellular bud tip | GO:0000145 exocyst | GO:0005935 cellular bud neck | GO:0000131 incipient cellular bud site |
orf19.703	1.60046	0.0172477	1.34195	0.0193418	1.05754	0.470702	1.14443	0.138252		Predicted ORF in Assemblies 19, 20 and 21	GO:0007126 meiosis | GO:0006259 DNA metabolic process | GO:0009187 cyclic nucleotide metabolic process |	GO:0004113 2',3'-cyclic-nucleotide 3'-phosphodiesterase activity |	GO:0030136 clathrin-coated vesicle |
orf19.191	1.59788	0.0190887	1.51997	0.00409146	0.930831	0.601015	1.2242	0.0196337	KIC1	Member of the GCK-III subfamily of eukaryotic Ste20p kinases; in RAM cell wall integrity signaling network; role in cell separation, azole sensitivity; required for hyphal growth; constitutive expression is MTL, white-opaque independent	GO:0007047 cell wall organization | GO:0042493 response to drug | GO:0007163 establishment or maintenance of cell polarity | GO:0030447 filamentous growth | GO:0000920 cell separation during cytokinesis | GO:0000903 cell morphogenesis during vegetative growth |	GO:0016301 kinase activity |	GO:0043332 mating projection tip | GO:0005933 cellular bud | GO:0005737 cytoplasm | GO:0000131 incipient cellular bud site |
orf19.296	1.59571	0.00574118	1.26657	0.332532	0.840814	0.0112984	1.08749	0.0464351		Predicted ORF in Assemblies 19, 20 and 21
orf19.201	1.59402	0.0415631	1.06826	0.765991	1.02746	0.782918	2.01445	0.015817		Predicted ORF in Assemblies 19, 20 and 21; unmerged from orf19.202 in a revision of Assembly 21
orf19.1277	1.59029	0.0109635	1.8767	0.156173	0.684482	0.0803112	0.897549	0.0236856		Predicted ORF in Assemblies 19, 20 and 21; repressed by Rgt1p
orf19.1796	1.58918	0.00701613	3.61609	0.000322486	0.864093	0.598682	2.23501	0.0151814		Predicted ORF in Assemblies 19, 20 and 21	GO:0008152 metabolic process |	GO:0016616 oxidoreductase activity, acting on the CH-OH group of donors, NAD or NADP as acceptor |
orf19.490	1.58902	0.0105821	1.71978	0.000351955	1.49145	0.0600339	1.57892	0.0215209		Predicted ORF in Assemblies 19, 20 and 21			GO:0031415 NatA complex | GO:0022626 cytosolic ribosome |
orf19.3232	1.58808	0.0328804	1.03036	0.699459	0.820975	0.00735087	0.928757	0.445944		Putative transporter; mutation confers hypersensitivity to toxic ergosterol analog; fungal-specific (no human or murine homolog)	GO:0015890 nicotinamide mononucleotide transport | GO:0042493 response to drug | GO:0006820 anion transport |	GO:0015296 anion |	GO:0005887 integral to plasma membrane | GO:0016020 membrane |
orf19.7023	1.58794	0.0490568	1.45224	0.481329	1.01808	0.815109	0.922924	0.362491		Predicted ORF in Assemblies 19, 20 and 21; oxidative stress-induced via Cap1p
orf19.2073	1.58695	0.0445198	1.90166	0.00757291	0.91291	0.590271	1.22784	0.0116236		Predicted ORF in Assemblies 19, 20 and 21; transcriptionally activated by Mnl1p under weak acid stress
orf19.7595	1.58392	0.0142996	2.18652	0.101135	1.18723	0.318309	1.0858	0.284093		Predicted ORF in Assemblies 19, 20 and 21; possibly spurious ORF (Annotation Working Group prediction)
orf19.353	1.58181	0.0163075	1.96801	0.114784	1.25951	0.0364913	1.09739	0.213036	ULP1	Putative SUMO deconjugation enzyme that cleaves the small ubiquitin-like modifier (SUMO) off proteins	GO:0000086 G2/M transition of mitotic cell cycle | GO:0016926 protein desumoylation |	GO:0016929 SUMO-specific protease activity |	GO:0005635 nuclear envelope |
orf19.5605	1.5797	0.0153668	1.83135	0.0271461	0.944921	0.55222	1.26924	0.136581		Predicted ORF in Assemblies 19, 20 and 21; fungal-specific (no human or murine homolog)		GO:0031625 ubiquitin protein ligase binding |	GO:0005737 cytoplasm |
orf19.1637	1.57736	0.0171349	1.16762	0.0550776	0.853689	0.394808	1.16688	0.0370031		Predicted ORF in Assemblies 19, 20 and 21
orf19.7124	1.57704	0.00947854	1.31391	0.443702	1.10981	0.59418	1.19742	0.0249251	RVS161	Protein required for endocytosis; contains a BAR domain, which is found in proteins involved in membrane curvature; null mutant exhibits defects in hyphal growth, virulence, cell wall integrity, and actin patch localization	GO:0006970 response to osmotic stress | GO:0007121 bipolar cellular bud site selection | GO:0042594 response to starvation | GO:0000747 conjugation with cellular fusion | GO:0031532 actin cytoskeleton reorganization | GO:0009405 pathogenesis | GO:0031505 fungal-type cell wall organization | GO:0030448 hyphal growth | GO:0051666 actin cortical patch localization | GO:0006897 endocytosis |	GO:0008092 cytoskeletal protein binding |	GO:0030479 actin cortical patch | GO:0043332 mating projection tip | GO:0045121 membrane raft |
orf19.2742	1.57686	0.0286978	1.17486	0.471618	1.22885	0.0126415	0.895069	0.173453		Predicted ORF in Assemblies 19, 20 and 21
orf19.3980	1.5759	0.0365308	1.15067	0.564243	0.868892	0.423455	1.73509	0.0178348		Predicted ORF in Assemblies 19, 20 and 21	GO:0006417 regulation of translation |	GO:0003724 RNA helicase activity |	GO:0005737 cytoplasm |
orf19.6874	1.57331	0.0305215	1.84683	0.0178357	0.723699	0.026324	0.635481	0.028869		Predicted ORF in Assemblies 19, 20 and 21
orf19.5245	1.5707	0.0216125	1.54967	0.000988359	1.07376	0.405936	1.1904	0.00944203		Predicted ORF in Assemblies 19, 20 and 21	GO:0000209 protein polyubiquitination | GO:0006513 protein monoubiquitination |
orf19.5225	1.56993	0.0385354	1.07359	0.561805	1.04609	0.711096	1.59797	0.0265809		Predicted ORF in Assemblies 19, 20 and 21; possibly spurious ORF (Annotation Working Group prediction)
orf19.4609	1.56837	0.0316557	1.70882	0.0546553	0.961035	0.428424	1.06432	0.644564		Protein abundance is affected by URA3 expression in the CAI-4 strain background; protein detected by mass spec in exponential and stationary phase cultures			GO:0005737 cytoplasm |
orf19.281	1.56689	0.0228515	1.15303	0.667114	0.70737	0.119299	1.63404	0.0100973		Predicted ORF in Assemblies 19, 20 and 21
orf19.7622	1.56643	0.018637	1.30472	0.28937	0.846587	0.0964029	1.07487	0.159432	SPT3	Functional homolog of S. cerevisiae Spt3p; required for virulence in mouse systemic infection; homozygous null mutant is hyperfilamentous	GO:0009405 pathogenesis | GO:0030447 filamentous growth | GO:0016573 histone acetylation | GO:0007124 pseudohyphal growth | GO:0032569 gene-specific transcription from RNA polymerase II promoter | GO:0001403 invasive growth in response to glucose limitation |	GO:0003712 transcription cofactor activity |	GO:0000124 SAGA complex | GO:0046695 SLIK (SAGA-like) complex |
orf19.738	1.56636	0.0221507	1.37375	0.0846774	1.02391	0.768628	1.28712	0.0127043	MYO5	Class I myosin; nonessential; role in cortical actin patch polarity and polar budding; required for hyphal growth; regulatory phosphorylation on S366; downregulated on adherence to polystyrene; sole class I myosin in C. albicans	GO:0007121 bipolar cellular bud site selection | GO:0030448 hyphal growth | GO:0007047 cell wall organization | GO:0030036 actin cytoskeleton organization | GO:0006897 endocytosis | GO:0051666 actin cortical patch localization | GO:0006887 exocytosis | GO:0006898 receptor-mediated endocytosis | GO:0009651 response to salt stress |	GO:0003774 motor activity | GO:0000146 microfilament motor activity |	GO:0045160 myosin I complex | GO:0001411 hyphal tip | GO:0005934 cellular bud tip | GO:0005935 cellular bud neck | GO:0030479 actin cortical patch | GO:0043332 mating projection tip |
orf19.7326	1.56633	0.011403	1.62717	0.0780998	1.1415	0.191282	1.17308	0.224082		Predicted ORF in Assemblies 19, 20 and 21	GO:0018027 peptidyl-lysine dimethylation | GO:0042493 response to drug |	GO:0016279 protein-lysine N-methyltransferase activity |	GO:0005634 nucleus | GO:0005737 cytoplasm |
orf19.5133	1.5663	0.0259209	1.14212	0.10468	0.581984	0.248402	0.935423	0.476518		Predicted zinc-finger protein of unknown function	GO:0006357 regulation of transcription from RNA polymerase II promoter |	GO:0003704 specific RNA polymerase II transcription factor activity |	GO:0005634 nucleus |
orf19.4787	1.56297	0.0140637	1.77144	0.00451411	0.882591	0.331458	0.914994	0.110741		Predicted ORF in Assemblies 19, 20 and 21	GO:0006626 protein targeting to mitochondrion |	GO:0001671 ATPase activator activity |	GO:0005829 cytosol |
orf19.6358	1.56212	0.046668	1.60413	0.19932	1.04544	0.547632	0.977849	0.281828		Predicted ORF in Assemblies 19, 20 and 21	GO:0006511 ubiquitin-dependent protein catabolic process | GO:0000209 protein polyubiquitination | GO:0006301 postreplication repair |	GO:0004842 ubiquitin-protein ligase activity |	GO:0005634 nucleus | GO:0005737 cytoplasm | GO:0031371 ubiquitin conjugating enzyme complex |
orf19.771	1.56141	0.00537854	1.36312	0.00388445	1.02439	0.807341	2.78565	0.0247719	LPG20	Protein of aldo-keto reductase family; nonessential; similar to aryl alcohol dehydrogenases, S. cerevisiae Ypl088wp, A. tumefaciens MocA; osmotic stress-induced, correlates with overexpression of MDR1 in fluconazole-resistant isolate	GO:0006081 cellular aldehyde metabolic process |	GO:0018456 aryl-alcohol dehydrogenase activity |
orf19.4939	1.5564	0.0217946	1.40469	0.0430447	0.964027	0.818183	0.939491	0.320402		Predicted ORF in Assemblies 19, 20 and 21	GO:0006897 endocytosis | GO:0006623 protein targeting to vacuole | GO:0006895 Golgi to endosome transport |	GO:0005085 guanyl-nucleotide exchange factor activity |	GO:0005768 endosome | GO:0019898 extrinsic to membrane |
orf19.505	1.55605	0.0313967	1.72038	0.076971	0.921285	0.370572	1.78168	0.0480341	SRV2	Adenylate cyclase-associated protein that regulates adenylate cyclase activity; required for wild-type germ tube formation and for virulence in mouse systemic infection; mutant defects in filamentous growth are rescued by cAMP or dbcAMP	GO:0042493 response to drug | GO:0019933 cAMP-mediated signaling | GO:0030447 filamentous growth | GO:0045761 regulation of adenylate cyclase activity | GO:0009405 pathogenesis | GO:0030448 hyphal growth | GO:0007010 cytoskeleton organization | GO:0007124 pseudohyphal growth | GO:0007265 Ras protein signal transduction |	GO:0008092 cytoskeletal protein binding | GO:0008179 adenylate cyclase binding |	GO:0030479 actin cortical patch | GO:0043332 mating projection tip |
orf19.1638	1.55135	0.0230967	1.72125	0.0272442	1.08993	0.364351	1.78062	0.0104536		Predicted ORF in Assemblies 19, 20 and 21	GO:0006914 autophagy | GO:0006888 ER to Golgi vesicle-mediated transport |	GO:0005096 GTPase activator activity |	GO:0030127 COPII vesicle coat |
orf19.4468	1.54954	0.026931	3.09006	0.0038113	1.45632	0.412987	1.02053	0.848651		Predicted ORF in Assemblies 19, 20 and 21	GO:0006099 tricarboxylic acid cycle | GO:0006105 succinate metabolic process | GO:0006121 mitochondrial electron transport, succinate to ubiquinone | GO:0045333 cellular respiration |	GO:0000104 succinate dehydrogenase activity | GO:0008177 succinate dehydrogenase (ubiquinone) activity |	GO:0005749 mitochondrial respiratory chain complex II | GO:0005759 mitochondrial matrix | GO:0005739 mitochondrion | GO:0005886 plasma membrane |
orf19.874	1.5483	0.0400812	1.25888	0.135143	0.837065	0.186064	0.914615	0.0825739		Predicted ORF in Assemblies 19, 20 and 21
orf19.593	1.54518	0.00488928	1.32947	0.504686	0.894015	0.462096	1.09036	0.0989392	FGR32	Protein described as similar to S. cerevisiae Swa2p; induced upon adherence to polystyrene; transposon mutation affects filamentous growth	GO:0030447 filamentous growth |
orf19.3469	1.54266	0.00198197	1.35299	0.480672	1.00738	0.953983	1.32372	0.182471		Predicted ORF in Assemblies 19, 20 and 21; greater mRNA abundance observed in a cyr1 homozygous null mutant than in wild type	GO:0000082 G1/S transition of mitotic cell cycle |	GO:0016563 transcription activator activity |	GO:0030907 MBF transcription complex | GO:0005737 cytoplasm | GO:0033309 SBF transcription complex | GO:0016580 Sin3 complex |
orf19.295	1.53426	0.0297742	1.89427	0.00816593	0.964743	0.81697	1.6815	0.00759705		Predicted ORF in Assemblies 19, 20 and 21
orf19.7276.1	1.53159	0.00433452	1.78225	0.0143559	1.00313	0.986398	1.45315	0.0180028	TLO4	Member of a family of telomere-proximal genes of unknown function; transcription is upregulated in an RHE model of oral candidiasis
orf19.1990	1.52729	0.00920597	1.37506	0.120842	0.864637	0.0394771	1.29114	0.0396536	SNX4	Protein induced during the mating process	GO:0034727 piecemeal microautophagy of nucleus | GO:0032258 CVT pathway | GO:0034498 early endosome to Golgi transport |	GO:0032266 phosphatidylinositol 3-phosphate binding |	GO:0016020 membrane | GO:0005829 cytosol | GO:0000300 peripheral to membrane of membrane fraction | GO:0005769 early endosome | GO:0000407 pre-autophagosomal structure |
orf19.6729	1.52447	0.0418728	1.58859	0.0207384	0.975641	0.875417	1.69323	0.0982386	TIP120	Protein similar to human and rat TBP-binding transcription regulatory protein; not essential for viability	GO:0006350 transcription |		GO:0005634 nucleus |
orf19.3872	1.51629	0.0120414	1.04682	0.622923	1.23162	0.0257726	1.18836	0.0852081		Predicted ORF in Assemblies 19, 20 and 21
orf19.5102	1.5153	0.0318525	1.28507	0.32826	0.909591	0.348533	2.41893	0.000269358	PLB5	Putative phospholipase B, fungal-specific (no human or murine homolog); null mutation eliminates cell-associated phospholipase A2 activity and attenuates virulence; putative GPI anchor	GO:0030384 phosphoinositide metabolic process | GO:0006644 phospholipid metabolic process |	GO:0004622 lysophospholipase activity | GO:0004623 phospholipase A2 activity |	GO:0009986 cell surface | GO:0005576 extracellular region | GO:0005886 plasma membrane |
orf19.5443	1.51417	0.0063939	1.60779	0.0203445	0.829694	0.359763	0.890262	0.282322		Putative kynurenine 3-monooxygenase, involved in NAD biosynthesis; transposon mutation affects filamentous growth	GO:0030447 filamentous growth | GO:0034354 de novo NAD biosynthetic process from tryptophan |	GO:0004502 kynurenine 3-monooxygenase activity |	GO:0005741 mitochondrial outer membrane | GO:0005886 plasma membrane |
orf19.3233	1.51003	0.0295847	1.13043	0.130498	0.948524	0.582168	1.20388	0.00349232		Predicted ORF in Assemblies 19, 20 and 21	GO:0045324 late endosome to vacuole transport | GO:0006623 protein targeting to vacuole |	GO:0005515 protein binding |	GO:0033565 ESCRT-0 complex |
orf19.7571	1.50979	0.0338579	1.30434	0.192026	1.6	0.0156682	1.33542	0.107525	UBC4	Protein similar to S. cerevisiae ubiquitin conjugating enzyme Ubc4p	GO:0043162 ubiquitin-dependent protein catabolic process via the multivesicular body sorting pathway | GO:0000209 protein polyubiquitination | GO:0006950 response to stress | GO:0006513 protein monoubiquitination |	GO:0004842 ubiquitin-protein ligase activity |	GO:0000502 proteasome complex |
orf19.6255	1.50758	0.0160725	1.77611	0.00627605	1.01764	0.665547	2.17371	0.00273765		Predicted ORF in Assemblies 19, 20 and 21			GO:0005737 cytoplasm |
orf19.879	1.5046	0.043161	0.986979	0.911539	0.807639	0.137231	1.16936	0.0555452		Predicted ORF in Assemblies 19, 20 and 21	GO:0008298 intracellular mRNA localization | GO:0007533 mating type switching |	GO:0017022 myosin binding |	GO:0005737 cytoplasm |
orf19.5193	1.50376	0.00064061	1.52339	0.109937	0.792674	0.274384	0.678506	0.0622134		Protein similar to oxidoreductases; transcription is upregulated in response to treatment with ciclopirox olamine; upregulation correlates with clinical development of fluconazole resistance; merged with orf19.6837 in Assembly 20
orf19.1509	1.50301	0.0176844	1.49528	0.0609907	1.28005	0.180994	1.36701	0.0541536	ROD1	Protein not essential for viability; similar to S. cerevisiae Rod1p, which is a membrane protein with a role in drug tolerance; repressed by Rgt1p		GO:0031625 ubiquitin protein ligase binding |
orf19.2510	1.50146	0.015684	1.42196	0.369897	0.967436	0.798025	1.47742	0.0151384		Predicted ORF in Assemblies 19, 20 and 21	GO:0007023 post-chaperonin tubulin folding pathway |	GO:0051087 chaperone binding |	GO:0005874 microtubule |
orf19.4546	1.5005	0.0280836	1.99904	0.00232541	0.989645	0.909307	1.11121	0.355456	HOL4	Protein described as an ion transporter; alkaline upregulated by Rim101p; Plc1p-regulated; caspofungin repressed	GO:0015893 drug transport |	GO:0015238 drug transporter activity |	GO:0005886 plasma membrane | GO:0016020 membrane |
orf19.3897	0.665361	0.0346748	0.803057	0.182177	0.997445	0.943049	0.873271	0.0515974		Predicted ORF in Assemblies 19, 20 and 21; decreased transcription is observed upon fluphenazine treatment or in an azole-resistant strain that overexpresses CDR1 and CDR2; transcription is repressed in response to alpha pheromone in SpiderM medium
orf19.5931	0.662447	0.0233749	0.538323	0.281436	0.898947	0.0757684	0.837379	0.148817		Predicted ORF in Assemblies 19, 20 and 21	GO:0006665 sphingolipid metabolic process | GO:0032366 intracellular sterol transport |		GO:0016021 integral to membrane | GO:0005794 Golgi apparatus | GO:0005783 endoplasmic reticulum |
orf19.3884	0.661398	0.00677703	0.747223	0.142397	1.19161	0.0333183	0.962702	0.541659	FGR50	Protein lacking an ortholog in S. cerevisiae; transposon mutation affects filamentous growth; possibly spurious ORF (Annotation Working Group prediction)	GO:0030447 filamentous growth |
orf19.1192	0.658804	0.00608616	0.651254	0.0563552	0.898011	0.153925	1.12012	0.248834	DNA2	Protein similar to S. cerevisiae Dna2p, which is a DNA replication factor involved in DNA repair; induced under hydroxyurea treatment	GO:0006281 DNA repair | GO:0006273 lagging strand elongation | GO:0001302 replicative cell aging | GO:0000723 telomere maintenance |	GO:0000014 single-stranded DNA specific endodeoxyribonuclease activity | GO:0017108 5'-flap endonuclease activity | GO:0000739 DNA strand annealing activity | GO:0004003 ATP-dependent DNA helicase activity |	GO:0000784 nuclear chromosome, telomeric region |
orf19.1993	0.657983	0.0414565	0.973604	0.886022	1.09147	0.131543	0.900684	0.141495		Predicted ORF in Assemblies 19, 20 and 21	GO:0043248 proteasome assembly | GO:0006511 ubiquitin-dependent protein catabolic process |	GO:0004175 endopeptidase activity | GO:0005198 structural molecule activity |	GO:0008541 proteasome regulatory particle, lid subcomplex | GO:0034515 proteasome storage granule |
orf19.6901	0.657427	0.0300629	1.20682	0.172242	0.916704	0.481323	0.976969	0.709892		Predicted ORF in Assemblies 19, 20 and 21	GO:0031086 nuclear-transcribed mRNA catabolic process, deadenylation-independent decay | GO:0000290 deadenylation-dependent decapping of nuclear-transcribed mRNA |	GO:0050072 m7G(5')pppN diphosphatase activity |	GO:0005739 mitochondrion | GO:0005634 nucleus | GO:0000932 cytoplasmic mRNA processing body |
orf19.1732	0.657024	0.00409192	0.730065	0.107204	1.08523	0.466831	0.956882	0.690678		Predicted ORF from Assembly 19; downregulated in core stress response; merged with orf19.3159 in Assembly 20
orf19.5279	0.655609	0.00712464	0.371983	0.0030302	1.42559	0.152218	0.940386	0.174467		Predicted ORF in Assemblies 19, 20 and 21	GO:0009060 aerobic respiration |	GO:0003735 structural constituent of ribosome |	GO:0005762 mitochondrial large ribosomal subunit |
orf19.5376	0.655569	0.037674	0.582871	0.24983	0.779724	0.466472	0.344556	0.000408012		Predicted ORF in Assemblies 19, 20 and 21	GO:0006468 protein amino acid phosphorylation | GO:0006261 DNA-dependent DNA replication |	GO:0004672 protein kinase activity |	GO:0005623 cell |
orf19.7042	0.654914	0.0178857	0.82749	0.468688	0.279661	0.0132514	0.318464	0.00244531		Increased transcription is observed upon benomyl treatment or in an azole-resistant strain that overexpresses MDR1; induced by nitric oxide
orf19.900	0.653724	0.00236786	0.786334	0.127508	0.866412	0.388863	1.32076	0.0246378		Predicted ORF in Assemblies 19, 20 and 21; protein detected by mass spec in stationary phase cultures	GO:0006609 mRNA-binding (hnRNP) protein import into nucleus | GO:0006607 NLS-bearing substrate import into nucleus | GO:0006405 RNA export from nucleus | GO:0006606 protein import into nucleus | GO:0006999 nuclear pore organization | GO:0000055 ribosomal large subunit export from nucleus |	GO:0005198 structural molecule activity |	GO:0005643 nuclear pore |
orf19.2736	0.653619	0.029376	0.594231	0.0855244	1.47659	0.0232564	0.857126	0.0611414		Predicted ORF in Assemblies 19, 20 and 21; flucytosine induced	GO:0000122 negative regulation of transcription from RNA polymerase II promoter | GO:0045944 positive regulation of transcription from RNA polymerase II promoter |	GO:0003714 transcription corepressor activity | GO:0003713 transcription coactivator activity |	GO:0005634 nucleus |
orf19.6938	0.651613	0.00807447	0.72472	0.448388	0.748712	0.240799	0.300533	0.00043783	MEU1	Predicted ORF in Assemblies 19, 20 and 21;protein level decreased in stationary phase cultures	GO:0019509 methionine salvage | GO:0006537 glutamate biosynthetic process |	GO:0017061 S-methyl-5-thioadenosine phosphorylase activity |	GO:0005737 cytoplasm |
orf19.4011	0.65137	0.0157496	0.652081	0.344334	1.11804	0.323263	1.30131	0.194403		Predicted ORF in Assemblies 19, 20 and 21
orf19.568	0.650651	0.0371067	0.444252	0.042124	1.05471	0.551966	1.01063	0.818549	SPE2	Predicted ORF in Assemblies 19, 20 and 21; possibly adherence-induced	GO:0006597 spermine biosynthetic process | GO:0008295 spermidine biosynthetic process | GO:0015940 pantothenate biosynthetic process |	GO:0004014 adenosylmethionine decarboxylase activity |	GO:0005634 nucleus | GO:0005737 cytoplasm |
orf19.7136	0.647179	0.0352134	0.643743	0.0231646	0.77751	0.46339	0.632937	0.172615	SPT6	Protein similar to S. cerevisiae Spt6p transcription elongation factor; transposon mutation affects filamentous growth; transcription is upregulated in an RHE model of oral candidiasis and in clinical isolates from oral candidiasis	GO:0030447 filamentous growth | GO:0000122 negative regulation of transcription from RNA polymerase II promoter | GO:0006368 RNA elongation from RNA polymerase II promoter | GO:0034401 chromatin organization during transcription | GO:0006334 nucleosome assembly |	GO:0016944 RNA polymerase II transcription elongation factor activity |	GO:0005739 mitochondrion | GO:0008023 transcription elongation factor complex |
orf19.3578	0.646916	0.00476774	0.647596	0.0453505	1.01747	0.913839	1.0789	0.211405		Predicted ORF in Assemblies 19, 20 and 21
orf19.2472	0.646532	0.0102673	0.944902	0.288272	0.963554	0.591626	1.0619	0.490669		Predicted ORF in Assemblies 19, 20 and 21
orf19.4775	0.64144	0.0196186	0.724607	0.450903	1.40417	0.0378916	1.10454	0.0201861	CTA8	Protein that activates transcription in 1-hybrid assay in S. cerevisiae; transcriptionally activated by Mnl1p under weak acid stress	GO:0009408 response to heat |	GO:0016563 transcription activator activity | GO:0003700 transcription factor activity |	GO:0005634 nucleus |
orf19.188	0.639496	0.0357014	0.993425	0.912965	0.928039	0.613113	0.714625	0.0417926		Predicted ORF in Assemblies 19, 20 and 21; merged with orf19.187 in Assembly 21
orf19.6129	0.638902	0.0207442	0.660635	0.320892	0.641503	0.0195114	0.648263	6.61227e-05	MRPL8	Predicted ribosomal protein of the mitochondrial 60S subunit	GO:0006412 translation | GO:0000002 mitochondrial genome maintenance |	GO:0003735 structural constituent of ribosome |	GO:0005762 mitochondrial large ribosomal subunit |
orf19.5563	0.636162	0.0486121	0.681368	0.344233	1.04435	0.433197	0.574288	0.00162789	RNH1	Protein described as Ribonuclease H (RNAse H); hyphal-induced; flucytosine induced; similar to orf19.5564 (see Locus History)	GO:0007047 cell wall organization | GO:0006260 DNA replication |	GO:0004523 ribonuclease H activity |	GO:0005623 cell |
orf19.5402	0.635769	0.0191394	0.585757	0.206945	0.727954	0.188595	0.668975	0.00592597		ORF Predicted by Annotation Working Group
orf19.6683	0.634426	0.0357235	0.627234	0.0115097	1.09074	0.159547	0.817921	0.0754208		Predicted ORF from Assembly 19; merged with orf19.6707 in Assembly 20
orf19.7626	0.633206	0.0231155	0.62284	0.00115885	1.6449	0.283327	0.657404	0.0255365	EIF4E	Putative translation initiation factor eIF4E; genes encoding ribosomal subunits, translation factors, and tRNA synthetases are downregulated upon phagocytosis by murine macrophage; intron in 5'-UTR	GO:0006413 translational initiation | GO:0000184 nuclear-transcribed mRNA catabolic process, nonsense-mediated decay | GO:0051726 regulation of cell cycle |	GO:0003743 translation initiation factor activity | GO:0032266 phosphatidylinositol 3-phosphate binding |	GO:0005840 ribosome | GO:0005634 nucleus | GO:0010494 stress granule |
orf19.4706	0.632843	0.00811648	0.912752	0.0625939	0.89388	0.641685	1.59497	0.0164007		Predicted ORF in Assemblies 19, 20 and 21; greater mRNA abundance observed in a cyr1 or ras1 homozygous null mutant than in wild type; fluconazole-induced; transcription is induced in response to alpha pheromone in SpiderM medium
orf19.2754	0.632113	0.0235522	0.821013	0.0102515	0.972464	0.861684	1.0805	0.291508		Predicted ORF in Assemblies 19, 20 and 21	GO:0045039 protein import into mitochondrial inner membrane |	GO:0008565 protein transporter activity |	GO:0042719 mitochondrial intermembrane space protein transporter complex |
orf19.7539	0.631589	0.0325891	0.763887	0.10308	1.05546	0.289908	0.86623	0.400689	INO2	Transcriptional activator that may be involved in regulation of ribosomal protein genes; forms a heterodimer with Ino4p; related to S. cerevisiae Ino2p	GO:0045944 positive regulation of transcription from RNA polymerase II promoter |	GO:0016563 transcription activator activity | GO:0003677 DNA binding |
orf19.427	0.631027	0.00844937	0.631085	0.353197	1.00422	0.981235	0.859937	0.0154383		Predicted ORF in Assemblies 19, 20 and 21
orf19.6779	0.62918	0.0414531	0.754814	0.342116	0.951433	0.545557	0.740805	0.00958629	PRO2	Predicted ORF in Assemblies 19, 20 and 21; regulated by Gcn2p and Gcn4p	GO:0006561 proline biosynthetic process |	GO:0004350 glutamate-5-semialdehyde dehydrogenase activity |	GO:0005634 nucleus | GO:0005737 cytoplasm |
orf19.3479	0.628215	0.030413	0.618043	0.0920213	0.954949	0.798039	0.963361	0.399887		Predicted ORF in Assemblies 19, 20 and 21
orf19.6173	0.627229	0.0235664	0.768866	0.51449	0.874587	0.393967	0.757485	0.0526589	STD1	Protein described as transcription factor involved in control of glucose-regulated gene expression; repressed by Rgt1p	GO:0009651 response to salt stress | GO:0007165 signal transduction | GO:0006006 glucose metabolic process | GO:0006357 regulation of transcription from RNA polymerase II promoter |	GO:0030295 protein kinase activator activity |	GO:0005634 nucleus | GO:0005886 plasma membrane |
orf19.4297	0.626274	0.0195368	0.647226	0.0832949	1.16715	0.258041	0.73016	0.0835343	CKB2	Regulatory subunit of protein kinase CK2 (casein kinase II), beta' subunit	GO:0006468 protein amino acid phosphorylation | GO:0030010 establishment of cell polarity | GO:0006356 regulation of transcription from RNA polymerase I promoter | GO:0006873 cellular ion homeostasis | GO:0000501 flocculation via cell wall protein-carbohydrate interaction | GO:0010526 negative regulation of transposition, RNA-mediated | GO:0000086 G2/M transition of mitotic cell cycle | GO:000697…	GO:0019887 protein kinase regulator activity |	GO:0005956 protein kinase CK2 complex | GO:0034456 UTP-C complex | GO:0032545 CURI complex |
orf19.3206	0.626155	0.0494551	0.439438	0.146218	1.00593	0.958862	0.541481	0.0137064	CCT7	Predicted ORF in Assemblies 19, 20 and 21. Protein detected by mass spec in exponential and stationary phase cultures.	GO:0006457 protein folding | GO:0007010 cytoskeleton organization | GO:0006461 protein complex assembly |	GO:0051082 unfolded protein binding |	GO:0005856 cytoskeleton | GO:0005832 chaperonin-containing T-complex |
orf19.7412	0.625772	0.00340761	0.473086	0.0358492	0.837633	0.511182	0.565861	0.000488964	MUB1	Protein not essential for viability; similar to S. cerevisiae Mub1p, which has a role in regulation of budding	GO:0007116 regulation of cell budding | GO:0006513 protein monoubiquitination |
orf19.5175	0.624404	0.0160821	0.470746	0.00506774	1.08071	0.660658	1.66912	0.0861932		Predicted ORF in Assemblies 19, 20 and 21	GO:0006378 mRNA polyadenylation | GO:0030433 ER-associated protein catabolic process |	GO:0004842 ubiquitin-protein ligase activity |	GO:0030176 integral to endoplasmic reticulum membrane | GO:0000837 Doa10p ubiquitin ligase complex | GO:0005637 nuclear inner membrane |
orf19.5681	0.624133	0.043582	0.601625	0.0146841	0.628002	0.0180428	0.719214	0.00631346		Predicted ORF in Assemblies 19, 20 and 21
orf19.5364	0.623319	0.0391915	0.947835	0.607823	0.824301	0.1626	0.897972	0.00653991		Predicted ORF in Assemblies 19, 20 and 21; intron in 5'-UTR	GO:0007047 cell wall organization | GO:0000398 nuclear mRNA splicing, via spliceosome |		GO:0005634 nucleus |
orf19.5771	0.623216	0.031185	0.65579	0.00937484	0.942545	0.637603	0.679612	0.020614	PBP2	Transcription is regulated by Nrg1p, Mig1p, and Tup1p			GO:0005737 cytoplasm |
orf19.1108	0.621726	0.0355401	0.65544	0.00458416	1.25115	0.154876	0.745482	0.0280916	HAM1	Predicted ORF in Assemblies 19, 20 and 21; caspofungin repressed; regulated by Gcn2p and Gcn4p	GO:0009204 deoxyribonucleoside triphosphate catabolic process | GO:0006974 response to DNA damage stimulus |	GO:0047429 nucleoside-triphosphate diphosphatase activity |	GO:0005634 nucleus | GO:0005737 cytoplasm |
orf19.7215.3	0.621643	0.0379315	0.589613	0.0190165	0.87507	0.462216	0.719882	0.0347611		ORF Predicted by Annotation Working Group	GO:0006461 protein complex assembly | GO:0042026 protein refolding |	GO:0051082 unfolded protein binding | GO:0051087 chaperone binding |	GO:0005759 mitochondrial matrix |
orf19.5328	0.620822	0.0405856	0.698756	0.298724	0.577419	0.228926	0.570478	0.018915	GCN1	Protein not essential for viability; similar to S. cerevisiae Gcn1p, which is a regulator of the protein kinase Gcn2p involved in translation initiation	GO:0006448 regulation of translational elongation |		GO:0005739 mitochondrion | GO:0022626 cytosolic ribosome |
orf19.5248	0.616889	0.00255019	0.426654	0.00499367	0.601911	0.0667966	0.588127	0.00629871	MSO1	Predicted ORF in Assemblies 19, 20 and 21; expression is down-regulated during pseudohyphal growth in the presence of lysed macrophages
orf19.850	0.616679	0.0327417	0.819444	0.168667	1.04512	0.427784	1.35693	0.00862341		Predicted ORF in Assemblies 19, 20 and 21	GO:0030163 protein catabolic process | GO:0006464 protein modification process |	GO:0008418 protein N-terminal asparagine amidohydrolase activity |	GO:0005739 mitochondrion |
orf19.7613	0.616526	0.0175903	0.394946	0.00125998	1.37878	0.224574	0.708273	0.0194265	HCR1	Putative translation initiation factor; genes encoding ribosomal subunits, translation factors, and tRNA synthetases are downregulated upon phagocytosis by murine macrophage	GO:0006413 translational initiation | GO:0000462 maturation of SSU-rRNA from tricistronic rRNA transcript (SSU-rRNA, 5.8S rRNA, LSU-rRNA) |	GO:0003743 translation initiation factor activity | GO:0019843 rRNA binding |	GO:0005852 eukaryotic translation initiation factor 3 complex |
orf19.2827	0.616336	0.00331467	0.878568	0.447788	1.16043	0.0479778	0.868512	0.205016		Predicted ORF in Assemblies 19, 20 and 21	GO:0007020 microtubule nucleation | GO:0007059 chromosome segregation |	GO:0005200 structural constituent of cytoskeleton |	GO:0005816 spindle pole body | GO:0031262 Ndc80 complex | GO:0000778 condensed nuclear chromosome kinetochore |
orf19.6707	0.613789	0.0430235	0.907485	0.0697899	1.10602	0.593311	0.923026	0.536003		Predicted ORF in Assemblies 19, 20 and 21; transcription is repressed in response to alpha pheromone in SpiderM medium			GO:0000324 fungal-type vacuole |
orf19.5763	0.611766	0.00978138	0.566191	0.00612243	0.68231	0.00680862	1.62033	0.203538		Predicted ORF in Assemblies 19, 20 and 21	GO:0009062 fatty acid catabolic process |	GO:0008670 2,4-dienoyl-CoA reductase (NADPH) activity |	GO:0005782 peroxisomal matrix |
orf19.6859	0.61047	0.00224516	0.695535	0.0136779	0.990371	0.560543	1.29676	0.0195454		Predicted ORF in Assemblies 19, 20 and 21
orf19.5143	0.610115	0.00384583	0.453069	0.00110049	0.904653	0.338452	0.629547	1.30732e-05		Predicted ORF in Assemblies 19, 20 and 21	GO:0045039 protein import into mitochondrial inner membrane |	GO:0008565 protein transporter activity |	GO:0005744 mitochondrial inner membrane presequence translocase complex | GO:0042721 mitochondrial inner membrane protein insertion complex |
orf19.1794	0.608855	0.0487335	0.948663	0.649488	0.934548	0.436602	0.887533	0.0684252		Predicted ORF in Assemblies 19, 20 and 21
orf19.7119	0.6085	0.0116939	0.793242	0.0139516	0.942522	0.75574	1.12999	0.0765465		Predicted ORF in Assemblies 19, 20 and 21	GO:0006367 transcription initiation from RNA polymerase II promoter | GO:0000717 nucleotide-excision repair, DNA duplex unwinding | GO:0007070 negative regulation of transcription from RNA polymerase II promoter, mitotic | GO:0033683 nucleotide-excision repair, DNA incision | GO:0010525 regulation of transposition, RNA-mediated | GO:0006366 transcription from RNA polymerase II promoter | GO:00000…	GO:0016251 general RNA polymerase II transcription factor activity | GO:0043141 ATP-dependent 5'-3' DNA helicase activity | GO:0003684 damaged DNA binding |	GO:0000443 SSL2-core TFIIH complex portion of holo TFIIH complex | GO:0000442 SSL2-core TFIIH complex portion of NEF3 complex | GO:0000439 core TFIIH complex |
orf19.3624	0.60677	0.0324922	0.692694	0.517681	0.981708	0.745772	1.00832	0.900731		Predicted ORF in Assemblies 19, 20 and 21	GO:0000398 nuclear mRNA splicing, via spliceosome | GO:0006401 RNA catabolic process |	GO:0008859 exoribonuclease II activity |	GO:0005759 mitochondrial matrix |
orf19.3681	0.605845	0.0317985	0.505308	0.294224	0.925507	0.300349	0.953507	0.631614		Predicted ORF in Assemblies 19, 20 and 21	GO:0006606 protein import into nucleus | GO:0051292 nuclear pore complex assembly | GO:0006612 protein targeting to membrane | GO:0006656 phosphatidylcholine biosynthetic process |	GO:0008320 protein transmembrane transporter activity |	GO:0005643 nuclear pore | GO:0005737 cytoplasm |
orf19.2032	0.605738	0.015316	0.99072	0.895733	1.12763	0.17812	0.821723	0.0199708		Predicted ORF in Assemblies 19, 20 and 21
orf19.5027	0.605221	0.00870264	0.602765	0.279918	1.07452	0.752022	0.702637	0.0678624	LCB2	Predicted ORF in Assemblies 19, 20 and 21; mutation confers hypersensitivity to aureobasidin A	GO:0042493 response to drug | GO:0030148 sphingolipid biosynthetic process |	GO:0004758 serine C-palmitoyltransferase activity |	GO:0005792 microsome | GO:0017059 serine C-palmitoyltransferase complex |
orf19.5161	0.603325	0.0305585	0.461359	0.0308993	0.893111	0.639046	0.671387	0.102135		Predicted ORF in Assemblies 19, 20 and 21		GO:0003735 structural constituent of ribosome |	GO:0005762 mitochondrial large ribosomal subunit |
orf19.849	0.602481	0.0033222	0.540304	0.0042864	0.892752	0.243175	0.962421	0.0200775		Predicted ORF in Assemblies 19, 20 and 21	GO:0006493 protein amino acid O-linked glycosylation | GO:0006950 response to stress | GO:0006487 protein amino acid N-linked glycosylation |	GO:0030528 transcription regulator activity |
orf19.2720	0.602311	0.00364133	0.438089	0.17028	0.917899	0.339564	0.763217	0.0418576		Predicted ORF in Assemblies 19, 20 and 21	GO:0006457 protein folding | GO:0007010 cytoskeleton organization | GO:0006461 protein complex assembly |	GO:0051082 unfolded protein binding |	GO:0005856 cytoskeleton | GO:0005832 chaperonin-containing T-complex |
orf19.4455	0.602043	0.0259701	0.623559	0.0296842	0.894345	0.265529	0.8479	0.0943965		Predicted ORF in Assemblies 19, 20 and 21
orf19.6586	0.599026	0.0189358	0.751209	0.574084	1.40419	0.0545594	2.06345	0.00572555		Predicted ORF in Assemblies 19, 20 and 21; increased transcription is observed upon benomyl treatment or in an azole-resistant strain that overexpresses MDR1; shows colony morphology-related gene regulation by Ssn6p; induced by nitric oxide, 17-beta-estradiol, ethynyl estradiol; macrophage-downregulated gene	GO:0042493 response to drug |
orf19.273	0.59881	0.0170017	0.713906	0.420146	1.00022	0.996403	1.57126	0.0134652		Predicted ORF in Assemblies 19, 20 and 21	GO:0016126 sterol biosynthetic process |		GO:0005783 endoplasmic reticulum |
orf19.825	0.598402	0.0310848	0.668067	0.667661	1.11792	0.531825	0.630546	0.00162043	GCD7	Protein described as a translation initiator; downregulated in the presence of human whole blood or polymorphonuclear (PMN) cells	GO:0006413 translational initiation | GO:0006446 regulation of translational initiation |	GO:0005085 guanyl-nucleotide exchange factor activity | GO:0030234 enzyme regulator activity | GO:0003743 translation initiation factor activity |	GO:0005840 ribosome | GO:0005739 mitochondrion | GO:0005851 eukaryotic translation initiation factor 2B complex | GO:0032045 guanyl-nucleotide exchange factor complex |
orf19.4643	0.597588	0.00471812	0.401444	0.161721	1.23202	0.0328141	1.00782	0.932415		Predicted ORF in Assemblies 19, 20 and 21
orf19.4917	0.594524	0.00100431	0.632202	0.0831011	0.691127	0.231333	0.835847	0.0228244		Predicted ORF in Assemblies 19, 20 and 21; possibly spurious ORF (Annotation Working Group prediction)
orf19.2120	0.593555	0.0426028	0.754466	0.0524269	1.09896	0.0929554	1.19799	0.0613338		Predicted ORF from Assembly 19; removed from Assembly 20
orf19.6916	0.593223	0.0470896	0.443287	0.0038735	0.887344	0.325129	0.722735	0.0526368		Predicted ORF in Assemblies 19, 20 and 21	GO:0033615 mitochondrial proton-transporting ATP synthase complex assembly |	GO:0051082 unfolded protein binding |	GO:0005759 mitochondrial matrix | GO:0005739 mitochondrion |
orf19.3986	0.592545	0.00801871	0.791331	0.00189879	0.934059	0.567056	1.12283	0.148654		Putative transcription factor with zinc cluster DNA-binding motif; has similarity to S. cerevisiae Ppr1p, which is a transcription factor involved in the regulation of uracil biosynthesis genes	GO:0046107 uracil biosynthetic process | GO:0006355 regulation of transcription, DNA-dependent |	GO:0003700 transcription factor activity |	GO:0005634 nucleus |
orf19.3962	0.591803	0.00399603	0.537517	0.166795	0.68903	0.164001	0.427688	0.00257352	HAS1	Functional homolog of S. cerevisiae Has1p, which is a nucleolar protein of the DEAD-box ATP-dependent RNA helicase family that is involved in biogenesis of the ribosome, particularly the small (40S) subunit; caspofungin-downregulated	GO:0042274 ribosomal small subunit biogenesis | GO:0006364 rRNA processing |	GO:0004004 ATP-dependent RNA helicase activity | GO:0003723 RNA binding |	GO:0005635 nuclear envelope | GO:0030687 preribosome, large subunit precursor | GO:0030686 90S preribosome | GO:0005730 nucleolus |
orf19.2200	0.591068	0.0400182	0.436909	0.0618815	1.03385	0.79173	0.93182	0.418793		Predicted ORF in Assemblies 19, 20 and 21
orf19.7290	0.590864	0.0397016	0.618841	0.184429	1.25387	0.284213	0.754743	0.00662823		Predicted ORF in Assemblies 19, 20 and 21	GO:0000290 deadenylation-dependent decapping of nuclear-transcribed mRNA |	GO:0000339 RNA cap binding |	GO:0005845 mRNA cap binding complex | GO:0000932 cytoplasmic mRNA processing body |
orf19.3192	0.590183	0.0344603	0.37109	0.00554484	1.02103	0.755586	0.941725	0.507661	STI1	Protein that interacts with Cdc37p and Crk1p in two-hybrid system; may be involved in Cdc37p chaperone activity; biofilm induced; soluble protein in hyphae; protein detected by mass spec in exponential and stationary phase cultures	GO:0006461 protein complex assembly | GO:0006457 protein folding |	GO:0051879 Hsp90 protein binding | GO:0030544 Hsp70 protein binding |	GO:0005625 soluble fraction | GO:0005737 cytoplasm |
orf19.4749	0.588522	0.0030913	0.89875	0.253231	0.548499	0.0393098	0.557896	0.00322374		Predicted ORF in Assemblies 19, 20 and 21; hyphal-induced expression, regulated by Cyr1p, Ras1p, Efg1p
orf19.4002	0.585475	0.00445139	0.710803	0.444266	1.20173	0.32962	0.822045	0.10654	DUN1	Protein similar to S. cerevisiae Dun1p, which is a serine-threonine protein kinase involved in DNA damage cell-cycle checkpoint; induced under Cdc5p depletion	GO:0006281 DNA repair | GO:0006468 protein amino acid phosphorylation | GO:0048478 replication fork protection | GO:0000077 DNA damage checkpoint |	GO:0004672 protein kinase activity |	GO:0005634 nucleus |
orf19.7219	0.584251	0.0239082	0.394314	0.0267893	1.86001	0.264697	0.591058	0.0333893	FTR1	High-affinity iron permease (ferric citrate, ferrioxamines E or B, transferrin); required for mouse virulence, low-iron growth; iron, amphotericin B, caspofungin, ciclopirox, Hog1p regulated; complements S. cerevisiae ftr1 iron transport	GO:0009405 pathogenesis | GO:0006826 iron ion transport | GO:0006827 high-affinity iron ion transport | GO:0010106 cellular response to iron ion starvation | GO:0033215 iron assimilation by reduction and transport |	GO:0005506 iron ion binding | GO:0005381 iron ion transmembrane transporter activity | GO:0015093 ferrous iron transmembrane transporter activity |	GO:0005886 plasma membrane | GO:0016021 integral to membrane | GO:0009986 cell surface | GO:0033573 high affinity iron permease complex |
orf19.6917	0.583199	0.0136069	0.400173	0.0266172	1.01152	0.853072	1.0311	0.629706		Predicted ORF in Assemblies 19, 20 and 21	GO:0006986 response to unfolded protein | GO:0050821 protein stabilization | GO:0006457 protein folding | GO:0030150 protein import into mitochondrial matrix |	GO:0005515 protein binding |	GO:0005759 mitochondrial matrix |
orf19.3193	0.58238	0.0068136	0.574408	0.00993804	0.893807	0.504563	0.844064	0.405557	FCR3	Transcriptional regulator of the bZip family; partially functionally complements the fluconazole sensitivity of an S. cerevisiae pdr1 pdr3 double mutant; probable ortholog of S. cerevisiae Yap3p	GO:0042493 response to drug | GO:0006357 regulation of transcription from RNA polymerase II promoter | GO:0006350 transcription | GO:0006355 regulation of transcription, DNA-dependent |	GO:0003700 transcription factor activity | GO:0043565 sequence-specific DNA binding |	GO:0005634 nucleus |
orf19.4538	0.58222	0.0406831	0.825966	0.20153	1.07395	0.610428	0.764273	0.023447		Predicted ORF in Assemblies 19, 20 and 21	GO:0006379 mRNA cleavage | GO:0006378 mRNA polyadenylation |	GO:0046982 protein heterodimerization activity | GO:0003729 mRNA binding |	GO:0005849 mRNA cleavage factor complex |
orf19.5165	0.579921	0.0145766	0.708606	0.422985	0.985461	0.839712	1.18694	0.0383971		Predicted ORF in Assemblies 19, 20 and 21			GO:0005737 cytoplasm |
orf19.1295	0.578836	0.00139078	0.446825	0.0125556	0.823764	0.285936	0.442854	0.00241904	VAS1	Putative tRNA-Val synthetase; genes encoding ribosomal subunits, translation factors, and tRNA synthetases are downregulated upon phagocytosis by murine macrophage	GO:0006438 valyl-tRNA aminoacylation |	GO:0004832 valine-tRNA ligase activity |	GO:0005739 mitochondrion |
orf19.3532	0.578415	0.0422071	0.443364	0.000432466	0.785702	0.274932	0.418049	0.0442876	MRPL10	Predicted ORF in Assemblies 19, 20 and 21; shows colony morphology-related gene regulation by Ssn6p		GO:0003735 structural constituent of ribosome |	GO:0005762 mitochondrial large ribosomal subunit |
orf19.4241	0.576697	0.0343843	0.54818	0.00677096	0.914457	0.589812	0.683983	0.122162		Predicted ORF in Assemblies 19, 20 and 21
orf19.7391	0.576576	0.00549418	0.711249	0.019105	1.18594	0.272912	1.0509	0.745955	OCH1	alpha-1,6-mannosyltransferase; initiates N-glycan outer chain branch addition; similar to S. cerevisiae Och1p; required for wild-type virulence in mouse intravenous infection; fungal-specific (no human or murine homolog)	GO:0006491 N-glycan processing |	GO:0000009 alpha-1,6-mannosyltransferase activity |	GO:0005794 Golgi apparatus | GO:0000137 Golgi cis cisterna |
orf19.1508	0.575622	0.00695387	0.561785	0.180633	1.04689	0.562704	1.00055	0.992995		Predicted ORF in Assemblies 19, 20 and 21
orf19.3449	0.574527	0.00391833	0.484482	0.0409562	0.901173	0.150439	0.715718	0.0267261		Predicted ORF in Assemblies 19, 20 and 21			GO:0005737 cytoplasm | GO:0005840 ribosome |
orf19.1016	0.573568	0.0165811	0.512529	0.0149757	1.3842	0.0717981	0.864244	0.263639		Predicted ORF from Assembly 19; removed from Assembly 20
orf19.2599	0.57205	0.015021	0.439526	0.395609	0.437287	0.137264	0.4762	0.0349819		Predicted ORF in Assemblies 19, 20 and 21	GO:0006631 fatty acid metabolic process |	GO:0005476 carnitine |	GO:0005743 mitochondrial inner membrane | GO:0005886 plasma membrane |
orf19.3609	0.571454	0.0253301	0.954086	0.519623	1.27182	0.0117948	0.837111	0.0192729	UTP15	Predicted ORF in Assemblies 19, 20 and 21; mutation confers resistance to 5-fluorocytosine (5-FC); physically interacts with TAP-tagged Nop1p	GO:0042493 response to drug | GO:0045943 positive regulation of transcription from RNA polymerase I promoter | GO:0000462 maturation of SSU-rRNA from tricistronic rRNA transcript (SSU-rRNA, 5.8S rRNA, LSU-rRNA) |	GO:0030515 snoRNA binding |	GO:0005732 small nucleolar ribonucleoprotein complex | GO:0033553 rDNA heterochromatin | GO:0034455 t-UTP complex | GO:0032040 small-subunit processome |
orf19.1114	0.570983	0.048166	0.79399	0.0425359	1.41092	0.332985	0.84885	0.223483		Predicted ORF in Assemblies 19, 20 and 21			GO:0005739 mitochondrion | GO:0005886 plasma membrane |
orf19.403	0.570653	0.0131469	0.893241	0.193364	1.14958	0.241264	0.991174	0.862711	PCL2	Cyclin homolog; reduced expression observed upon depletion of Cln3p; farnesol regulated; periodic mRNA expression, peak at cell-cycle G1/S phase	GO:0000080 G1 phase of mitotic cell cycle | GO:0000079 regulation of cyclin-dependent protein kinase activity | GO:0032878 regulation of establishment or maintenance of cell polarity |	GO:0016538 cyclin-dependent protein kinase regulator activity |	GO:0005934 cellular bud tip | GO:0005634 nucleus | GO:0000307 cyclin-dependent protein kinase holoenzyme complex | GO:0005935 cellular bud neck | GO:0000131 incipient cellular bud site |
orf19.7477	0.569637	0.0168842	0.553106	0.0167973	1.47897	0.171097	0.456109	0.00232761	YRB1	Functional homolog of S. cerevisiae Yrb1p, which regulates Gsp1p GTPase activity and thereby affects nucleocytoplasmic transport and cytoskeletal dynamics; transcription is not regulated by white-opaque switching or by dimorphic transition	GO:0006913 nucleocytoplasmic transport | GO:0000226 microtubule cytoskeleton organization | GO:0007264 small GTPase mediated signal transduction | GO:0006405 RNA export from nucleus | GO:0006606 protein import into nucleus | GO:0006511 ubiquitin-dependent protein catabolic process | GO:0000082 G1/S transition of mitotic cell cycle |	GO:0008536 Ran GTPase binding | GO:0005096 GTPase activator activity |	GO:0005634 nucleus | GO:0005737 cytoplasm |
orf19.2980	0.56934	0.00733472	0.687741	0.0483029	1.01432	0.862267	0.874826	0.205778		Predicted ORF in Assemblies 19, 20 and 21
orf19.4240	0.569009	0.0397686	0.551354	0.293262	0.907099	0.606175	0.768151	0.0110075		Predicted ORF in Assemblies 19, 20 and 21	GO:0006986 response to unfolded protein | GO:0030026 cellular manganese ion homeostasis | GO:0006506 GPI anchor biosynthetic process |		GO:0000329 fungal-type vacuole membrane | GO:0005783 endoplasmic reticulum |
orf19.4261	0.56752	0.0399888	0.527049	0.395423	0.743732	0.0373169	0.484086	0.00836297	TIF5	Putative translation initiation factor; genes encoding ribosomal subunits, translation factors, and tRNA synthetases are downregulated upon phagocytosis by murine macrophage	GO:0042256 mature ribosome assembly | GO:0006446 regulation of translational initiation |	GO:0003743 translation initiation factor activity | GO:0005096 GTPase activator activity |	GO:0043614 multi-eIF complex | GO:0022627 cytosolic small ribosomal subunit |
orf19.444	0.566882	5.66529e-05	0.523067	0.128632	0.79535	0.333673	0.727515	0.0202841		Predicted ORF in Assemblies 19, 20 and 21	GO:0006397 mRNA processing |	GO:0003676 nucleic acid binding |	GO:0030530 heterogeneous nuclear ribonucleoprotein complex | GO:0005737 cytoplasm |
orf19.7267	0.565901	0.0213835	0.558211	0.0110947	0.928594	0.445645	1.16403	0.177359		Predicted ORF in Assemblies 19, 20 and 21
orf19.5682	0.56582	0.00278377	0.652061	0.211456	0.685885	0.268276	0.607494	0.0287554		Predicted ORF in Assemblies 19, 20 and 21	GO:0006606 protein import into nucleus | GO:0006612 protein targeting to membrane |	GO:0008320 protein transmembrane transporter activity |	GO:0042563 importin alpha-subunit nuclear export complex | GO:0005634 nucleus | GO:0005737 cytoplasm |
orf19.1985	0.565718	0.00134621	0.343561	0.110973	1.24232	0.051045	0.965499	0.779782		Predicted ORF in Assemblies 19, 20 and 21
orf19.2649	0.562865	0.00198549	1.15872	0.594424	1.19404	0.0568773	1.41058	0.0566781	PCL1	Cyclin homolog; expression induced upon filamentous growth; transcription is induced in response to alpha pheromone in SpiderM medium	GO:0007049 cell cycle |	GO:0016538 cyclin-dependent protein kinase regulator activity |	GO:0000307 cyclin-dependent protein kinase holoenzyme complex |
orf19.6054	0.562391	0.039618	0.697061	0.0747381	1.22894	0.171884	1.12389	0.567874		Predicted ORF in Assemblies 19, 20 and 21; decreased transcription is observed in an azole-resistant strain that overexpresses MDR1	GO:0000209 protein polyubiquitination | GO:0006513 protein monoubiquitination |
orf19.4831	0.560594	0.00709705	0.236827	0.00542821	1.19404	0.25322	0.787347	0.0338687		Predicted ORF in Assemblies 19, 20 and 21			GO:0005886 plasma membrane |
orf19.6587	0.559072	0.0119049	0.563608	0.0490558	0.896606	0.11882	0.960294	0.53222		Protein similar to S. cerevisiae Ydr152wp; transposon mutation affects filamentous growth	GO:0030447 filamentous growth |		GO:0005737 cytoplasm |
orf19.6920	0.558667	0.00161516	0.511214	0.00509828	1.1402	0.10868	0.770223	0.140107		Predicted ORF in Assemblies 19, 20 and 21; induced upon biofilm formation; possibly spurious ORF (Annotation Working Group prediction)
orf19.1630	0.55844	0.0110837	0.574087	0.0393254	0.987729	0.875133	0.642281	9.31886e-05		Predicted ORF in Assemblies 19, 20 and 21
orf19.4796	0.557755	0.0113813	0.795471	0.0781023	1.60472	0.0163375	0.678252	0.00306268		Predicted ORF in Assemblies 19, 20 and 21; protein detected by mass spec in stationary phase cultures	GO:0010606 positive regulation of cytoplasmic mRNA processing body assembly | GO:0017148 negative regulation of translation |	GO:0045182 translation regulator activity |	GO:0005845 mRNA cap binding complex |
orf19.4666	0.557282	0.00137415	0.6136	0.229074	0.993477	0.977301	0.866569	0.261278		Predicted ORF in Assemblies 19, 20 and 21; hyphal-induced expression, regulated by Cyr1p, Ras1p, Efg1p; possibly spurious ORF (Annotation Working Group prediction)
orf19.7555	0.556063	0.0171373	0.654189	0.134765	0.973233	0.188376	0.968677	0.13981		Predicted ORF in Assemblies 19, 20 and 21; possibly spurious ORF (Annotation Working Group prediction)
orf19.7153	0.553836	0.0459709	0.267405	0.000763401	0.869833	0.472298	0.589723	0.0105205		Putative exportin, member of the Exportin-T family; predicted ORF in Assemblies 19, 20 and 21	GO:0006388 tRNA splicing, via endonucleolytic cleavage and ligation | GO:0006409 tRNA export from nucleus |	GO:0000049 tRNA binding | GO:0008536 Ran GTPase binding |	GO:0005739 mitochondrion | GO:0016363 nuclear matrix |
orf19.1447	0.553148	0.0188963	0.794305	0.0304104	1.12513	0.37776	0.911648	0.23991		Predicted ORF in Assemblies 19, 20 and 21
orf19.3333	0.552558	0.0368975	0.513968	0.000931997	1.03966	0.742341	0.697171	0.113714		Predicted ORF in Assemblies 19, 20 and 21	GO:0016973 poly(A)+ mRNA export from nucleus | GO:0006378 mRNA polyadenylation | GO:0043488 regulation of mRNA stability |	GO:0008143 poly(A) RNA binding |	GO:0005634 nucleus | GO:0005737 cytoplasm |
orf19.2520	0.551161	0.0217274	0.856047	0.486813	0.539954	0.00887063	0.436493	0.015155		Predicted ORF in Assemblies 19, 20 and 21	GO:0000028 ribosomal small subunit assembly |	GO:0003723 RNA binding | GO:0003735 structural constituent of ribosome |	GO:0005763 mitochondrial small ribosomal subunit |
orf19.1992	0.550792	0.00339537	0.563452	0.25108	0.918097	0.32515	1.28007	0.0854883	SIR2	Required for wild-type lifespan, asymmetric inheritance of oxidatively damaged proteins, rDNA silencing; regulates phenotypic switching in strain 3153A, not WO-1; partially functionally complements S. cerevisiae sir2 mutant mating defect	GO:0045595 regulation of cell differentiation | GO:0001319 inheritance of oxidatively modified proteins during replicative cell aging | GO:0000183 chromatin silencing at rDNA |	GO:0045129 NAD-independent histone deacetylase activity |	GO:0000118 histone deacetylase complex |
orf19.6989	0.550013	0.0232446	0.929538	0.753893	1.14119	0.228234	0.96148	0.748975		Predicted ORF in Assemblies 19, 20 and 21		GO:0030515 snoRNA binding | GO:0042134 rRNA primary transcript binding |	GO:0005730 nucleolus |
orf19.6904	0.54976	0.00533701	0.498458	0.00503514	0.749373	0.306038	0.719305	0.0108804	GCN3	Protein described as a translation initiator; downregulated in the presence of human whole blood or polymorphonuclear (PMN) cells	GO:0006413 translational initiation | GO:0006446 regulation of translational initiation |	GO:0005085 guanyl-nucleotide exchange factor activity | GO:0030234 enzyme regulator activity | GO:0003743 translation initiation factor activity |	GO:0005851 eukaryotic translation initiation factor 2B complex | GO:0032045 guanyl-nucleotide exchange factor complex |
orf19.6264.3	0.549432	0.0409661	0.37062	0.0251567	1.9311	0.17872	0.496574	0.0675488		ORF Predicted by Annotation Working Group	GO:0006888 ER to Golgi vesicle-mediated transport |		GO:0030134 ER to Golgi transport vesicle | GO:0005783 endoplasmic reticulum |
orf19.3064	0.548892	0.0118806	0.682437	0.424274	1.59179	0.177554	0.594058	0.000200299	MRPL27	Putative ribosomal protein	GO:0006412 translation |	GO:0003735 structural constituent of ribosome |	GO:0005762 mitochondrial large ribosomal subunit |
orf19.7401	0.548412	0.00294513	0.435596	0.00213487	1.45368	0.186325	1.1214	0.132632	ISW2	Protein required for chlamydospore formation, not essential for viability; repressed upon high-level peroxide stress; similar to S. cerevisiae Isw2p, which is an ATPase involved in chromatin remodeling	GO:0001410 chlamydospore formation | GO:0006348 chromatin silencing at telomere | GO:0060195 negative regulation of antisense RNA transcription | GO:0046020 negative regulation of transcription from RNA polymerase II promoter by pheromones | GO:0016584 nucleosome positioning | GO:0006338 chromatin remodeling | GO:0000183 chromatin silencing at rDNA |	GO:0003697 single-stranded DNA binding | GO:0015616 DNA translocase activity |	GO:0008623 chromatin accessibility complex |
orf19.5391	0.548002	0.00326252	0.785331	0.499989	1.00118	0.99467	0.961156	0.557765		Predicted ORF in Assemblies 19, 20 and 21	GO:0000245 spliceosome assembly |	GO:0030620 U2 snRNA binding |	GO:0005686 U2 snRNP |
orf19.3222	0.546934	0.0111988	0.486732	0.173548	0.497926	0.0141389	0.781903	0.100157		Predicted ORF in Assemblies 19, 20 and 21; fungal-specific (no human or murine homolog)			GO:0000324 fungal-type vacuole |
orf19.3759	0.546323	0.0479626	0.616183	0.442256	1.48806	0.292781	1.15206	0.0256935		Predicted ORF in Assemblies 19, 20 and 21	GO:0006357 regulation of transcription from RNA polymerase II promoter | GO:0002098 tRNA wobble uridine modification |	GO:0016944 RNA polymerase II transcription elongation factor activity |	GO:0008023 transcription elongation factor complex | GO:0005737 cytoplasm | GO:0033588 Elongator holoenzyme complex |
orf19.37	0.54591	0.00570031	0.834533	0.445145	0.894964	0.330381	1.04386	0.466793		Predicted ORF from Assembly 19; removed from Assembly 20
orf19.4018	0.545186	0.017293	0.705411	0.148871	0.925257	0.433021	0.560096	0.0115659		Predicted ORF in Assemblies 19, 20 and 21		GO:0003735 structural constituent of ribosome |	GO:0005739 mitochondrion | GO:0005763 mitochondrial small ribosomal subunit |
orf19.6202	0.544734	0.00250425	0.461109	0.245925	2.00137	0.000420802	1.68436	0.0431221	RBT4	Similar to plant pathogenesis-related proteins; required for virulence in mouse systemic, rabbit corneal infections; not required for filamentation; secretion signal; TUP1/RFG1/SSN6/HOG1 repressed; serum, hyphal, pheromone, alkaline-induced	GO:0009405 pathogenesis | GO:0042493 response to drug |		GO:0005576 extracellular region | GO:0005635 nuclear envelope | GO:0005783 endoplasmic reticulum |
orf19.4867	0.543253	0.0258313	0.760497	0.21511	1.32168	0.107452	0.698121	0.00528864	SWE1	Functional homolog of S. cerevisiae Swe1p; mutant cells are small, rounded, and sometimes binucleate; not required for filamentous growth; transcription is repressed in response to alpha pheromone in SpiderM medium	GO:0000902 cell morphogenesis | GO:0040020 regulation of meiosis | GO:0010697 negative regulation of spindle pole body separation | GO:0000079 regulation of cyclin-dependent protein kinase activity | GO:0008361 regulation of cell size | GO:0000086 G2/M transition of mitotic cell cycle | GO:0000078 cell morphogenesis checkpoint | GO:0000320 re-entry into mitotic cell cycle |	GO:0004713 protein tyrosine kinase activity | GO:0004672 protein kinase activity |	GO:0005634 nucleus | GO:0005935 cellular bud neck |
orf19.6918	0.542537	0.00572427	0.664355	0.00693507	0.428649	0.102829	0.408912	0.0417348		Predicted ORF in Assemblies 19, 20 and 21
orf19.2201	0.542337	0.0181092	0.787892	0.528529	1.00114	0.977052	0.85504	0.366949		Predicted ORF in Assemblies 19, 20 and 21	GO:0006412 translation |		GO:0005739 mitochondrion |
orf19.439	0.541845	0.0253263	0.929316	0.0955329	1.07018	0.187993	0.615578	0.024952		Predicted ORF in Assemblies 19, 20 and 21	GO:0006355 regulation of transcription, DNA-dependent | GO:0000002 mitochondrial genome maintenance |	GO:0030528 transcription regulator activity |	GO:0005739 mitochondrion | GO:0005634 nucleus |
orf19.3559	0.541651	0.015251	0.669421	0.000318286	0.952648	0.727501	0.43788	0.00237169		Predicted ORF in Assemblies 19, 20 and 21		GO:0003735 structural constituent of ribosome |	GO:0005763 mitochondrial small ribosomal subunit |
orf19.875	0.541131	0.00425797	0.537713	0.0478873	0.818328	0.0296442	0.766804	0.0370886		Predicted ORF in Assemblies 19, 20 and 21
orf19.3558	0.541083	0.0147648	0.6817	0.510927	2.94251	0.000625542	0.490185	0.0010368		Predicted ORF in Assemblies 19, 20 and 21			GO:0016021 integral to membrane |
orf19.2404	0.540677	3.76468e-05	0.670781	0.334661	1.18486	0.113219	1.0187	0.838718		Predicted ORF in Assemblies 19, 20 and 21	GO:0008033 tRNA processing | GO:0006364 rRNA processing | GO:0006379 mRNA cleavage | GO:0034965 intronic box C/D snoRNA processing |	GO:0004526 ribonuclease P activity | GO:0000171 ribonuclease MRP activity |	GO:0005655 nucleolar ribonuclease P complex | GO:0000172 ribonuclease MRP complex |
orf19.1313	0.54058	0.0471411	0.472749	0.0831685	0.635801	0.0658828	0.69011	0.0319137	CDR3	Transporter of the Pdrp/Cdrp family of the ATP-binding cassette (ABC) superfamily; transports phospholipids in an out-to-in direction; expressed in opaque-phase cells; induced by macrophage interaction; fluconazole-downregulated	GO:0046618 drug export | GO:0045332 phospholipid translocation | GO:0006810 transport |	GO:0005215 transporter activity | GO:0042626 ATPase activity, coupled to transmembrane movement of substances | GO:0005548 phospholipid transporter activity | GO:0008559 xenobiotic-transporting ATPase activity | GO:0005524 ATP binding |	GO:0016021 integral to membrane | GO:0005886 plasma membrane |
orf19.96	0.540523	0.0105946	0.675796	0.0876936	1.44135	0.114359	1.30369	0.0234177	TOP1	DNA topoisomerase I; required for wild-type growth and for wild-type mouse virulence; sensitive to camptothecin; induced upon adherence to polystyrene	GO:0030448 hyphal growth | GO:0009405 pathogenesis | GO:0007076 mitotic chromosome condensation | GO:0006265 DNA topological change | GO:0006271 DNA strand elongation during DNA replication | GO:0000019 regulation of mitotic recombination | GO:0006333 chromatin assembly or disassembly | GO:0000183 chromatin silencing at rDNA | GO:0007097 nuclear migration | GO:0006368 RNA elongation from RNA poly…	GO:0003917 DNA topoisomerase type I activity |	GO:0005634 nucleus | GO:0005730 nucleolus |
orf19.1174	0.53979	0.00774124	0.795942	0.306522	1.34305	0.0152087	1.12602	0.0365835		Predicted ORF from Assembly 19; merged with orf19.4173 in Assembly 20
orf19.5016	0.539317	0.004089	0.681816	0.463652	0.928979	0.0398986	1.46729	0.0021114		Protein not essential for viability
orf19.518	0.538679	0.013444	0.669544	0.513578	1.1766	0.547136	0.758727	0.0145203		Predicted ORF in Assemblies 19, 20 and 21	GO:0030488 tRNA methylation |	GO:0016428 tRNA (cytosine-5-)-methyltransferase activity |	GO:0005634 nucleus |
orf19.6866	0.538579	0.00705794	0.533832	0.0234646	1.11889	0.0791812	1.03038	0.295127		Putative U1-70K component of the U1 snRNP, involved in splicing; ortholog of S. cerevisiae SNP1; downregulated upon adherence to polystyrene; predicted ORF in Assemblies 19, 20 and 21	GO:0000398 nuclear mRNA splicing, via spliceosome |	GO:0003729 mRNA binding | GO:0030619 U1 snRNA binding |	GO:0005685 U1 snRNP | GO:0000243 commitment complex |
orf19.723	0.5378	0.014029	0.470791	0.00312557	1.09538	0.126008	1.2735	0.0402	BCR1	Transcription factor required for wild-type biofilm formation; not required for hyphal growth; regulates cell-surface-associated genes; has C2H2 zinc finger; filament induced; Tup1p-, Tec1p-, Mnl1p-regulated	GO:0006355 regulation of transcription, DNA-dependent | GO:0045944 positive regulation of transcription from RNA polymerase II promoter | GO:0044011 single-species biofilm formation on inanimate substrate | GO:0030447 filamentous growth |	GO:0003700 transcription factor activity | GO:0003704 specific RNA polymerase II transcription factor activity |
orf19.1466	0.535557	0.0465123	0.638214	0.0212862	0.950051	0.675926	0.871627	0.0764638	REX2	Predicted ORF in Assemblies 19, 20 and 21; transcription is upregulated in both intermediate and mature biofilms	GO:0034476 U5 snRNA 3'-end processing | GO:0000467 exonucleolytic trimming to generate mature 3'-end of 5.8S rRNA from tricistronic rRNA transcript (SSU-rRNA, 5.8S rRNA, LSU-rRNA) | GO:0034475 U4 snRNA 3'-end processing | GO:0000002 mitochondrial genome maintenance |	GO:0000175 3'-5'-exoribonuclease activity |	GO:0005739 mitochondrion |
orf19.1403	0.535211	0.0104681	0.410839	0.00292876	0.93822	0.0954068	0.695663	0.0258968		Predicted ORF in Assemblies 19, 20 and 21	GO:0006839 mitochondrial transport | GO:0015867 ATP transport | GO:0015866 ADP transport |	GO:0005471 ATP | GO:0005509 calcium ion binding |	GO:0005743 mitochondrial inner membrane | GO:0005739 mitochondrion |
orf19.5039	0.532123	0.0307797	0.397113	0.011901	1.11869	0.40308	0.744376	0.0214899		Predicted ORF in Assemblies 19, 20 and 21	GO:0000467 exonucleolytic trimming to generate mature 3'-end of 5.8S rRNA from tricistronic rRNA transcript (SSU-rRNA, 5.8S rRNA, LSU-rRNA) | GO:0000292 RNA fragment catabolic process |	GO:0000175 3'-5'-exoribonuclease activity |	GO:0000177 cytoplasmic exosome (RNase complex) | GO:0000176 nuclear exosome (RNase complex) |
orf19.3125	0.527936	0.0187216	0.567415	0.204538	1.1476	0.0972243	0.906518	0.244396		Protein not essential for viability
orf19.5808	0.527926	0.00406735	1.04977	0.53789	1.10682	0.560208	1.05496	0.538169		Predicted ORF in Assemblies 19, 20 and 21			GO:0005737 cytoplasm |
orf19.2492	0.527489	0.00828456	0.526569	0.0994719	1.13492	0.506818	0.844884	0.202237	STE3	Protein similar to S. cerevisiae Ste3p, the receptor for a-factor mating pheromone; alpha mating-type-specific transcription	GO:0000750 pheromone-dependent signal transduction involved in conjugation with cellular fusion | GO:0000755 cytogamy |	GO:0004933 mating-type a-factor pheromone receptor activity |	GO:0009986 cell surface | GO:0005887 integral to plasma membrane |
orf19.7366	0.526046	0.00916763	0.43926	0.0295084	1.2464	0.458163	0.911136	0.228436		Predicted ORF in Assemblies 19, 20 and 21			GO:0005730 nucleolus |
orf19.3530	0.525922	0.0169177	0.385274	0.00302473	1.62832	0.0811477	0.65286	0.108266	CKA2	Catalytic subunit (alpha-subunit) of protein kinase CK2; interaction with calcineurin pathway to affect fluconazole sensitivity; not essential for viability; synthetically lethal with CKA1; similar to S. cerevisiae Cka2p	GO:0019722 calcium-mediated signaling | GO:0006468 protein amino acid phosphorylation | GO:0042493 response to drug | GO:0006979 response to oxidative stress | GO:0009405 pathogenesis | GO:0030010 establishment of cell polarity | GO:0006356 regulation of transcription from RNA polymerase I promoter | GO:0006873 cellular ion homeostasis | GO:0000501 flocculation via cell wall protein-carbohydrate …	GO:0004674 protein serine/threonine kinase activity |	GO:0005956 protein kinase CK2 complex | GO:0034456 UTP-C complex |
orf19.4855	0.525631	0.00451118	0.393672	0.0034694	1.16638	0.121706	1.01637	0.629908	BUD31	Not subject to mating-type regulation, in contrast to the S. cerevisiae ortholog, which has a role in specification of the bud site	GO:0000282 cellular bud site selection | GO:0000398 nuclear mRNA splicing, via spliceosome |	GO:0031202 RNA splicing factor activity, transesterification mechanism |	GO:0005686 U2 snRNP |
orf19.6752	0.524709	0.04288	0.429155	0.00538569	1.15702	0.386556	0.681373	0.00794375		Predicted ORF in Assemblies 19, 20 and 21		GO:0003735 structural constituent of ribosome |	GO:0005763 mitochondrial small ribosomal subunit |
orf19.3539	0.523345	0.0089835	0.581701	0.194739	0.886891	0.225666	0.944063	0.274171		Predicted ORF in Assemblies 19, 20 and 21			GO:0005730 nucleolus |
orf19.776	0.52282	0.0207401	0.417865	0.00476338	0.860877	0.0909835	0.822689	0.0234418		Predicted ORF in Assemblies 19, 20 and 21	GO:0007062 sister chromatid cohesion | GO:0007131 reciprocal meiotic recombination | GO:0051177 meiotic sister chromatid cohesion | GO:0007130 synaptonemal complex assembly |		GO:0000780 condensed nuclear chromosome, centromeric region |
orf19.6328	0.522005	0.00142744	0.886205	0.0485734	1.02958	0.721846	0.9327	0.291638		Predicted ORF in Assemblies 19, 20 and 21	GO:0006111 regulation of gluconeogenesis | GO:0015978 carbon utilization by utilization of organic compounds |		GO:0005758 mitochondrial intermembrane space |
orf19.6612	0.52157	0.0308237	0.689502	0.174474	1.04371	0.78165	0.57114	0.000929919		Predicted ORF in Assemblies 19, 20 and 21			GO:0005739 mitochondrion |
orf19.5107	0.521274	0.0281666	0.82431	0.447087	1.06623	0.685929	0.760787	0.0383268	NOT5	Protein with similarity to S. cerevisiae Not5p, which is a member of the transcription regulatory CCR4-NOT complex; required for hyphal growth; antigenic during human oral infection; greater expression in yeast-form cells than hyphae	GO:0009405 pathogenesis | GO:0030448 hyphal growth | GO:0016337 cell-cell adhesion | GO:0016567 protein ubiquitination | GO:0000289 nuclear-transcribed mRNA poly(A) tail shortening | GO:0006368 RNA elongation from RNA polymerase II promoter | GO:0006357 regulation of transcription from RNA polymerase II promoter |	GO:0000175 3'-5'-exoribonuclease activity | GO:0004842 ubiquitin-protein ligase activity |	GO:0030445 yeast-form cell wall | GO:0005737 cytoplasm | GO:0030015 CCR4-NOT core complex |
orf19.2563	0.521262	0.00677536	0.899581	0.0507565	1.07696	0.631199	0.872815	0.00412633		Predicted ORF in Assemblies 19, 20 and 21	GO:0000245 spliceosome assembly |	GO:0031202 RNA splicing factor activity, transesterification mechanism |	GO:0005681 spliceosomal complex |
orf19.6378	0.520231	0.0161593	0.353691	0.0103956	0.946752	0.763544	0.934924	0.239313	TRM9	Protein repressed during the mating process	GO:0006950 response to stress | GO:0030488 tRNA methylation | GO:0002098 tRNA wobble uridine modification |	GO:0016300 tRNA (uracil) methyltransferase activity |	GO:0005634 nucleus | GO:0005737 cytoplasm |
orf19.3350	0.520151	0.0201099	0.416528	0.000689219	0.678554	0.196805	0.389182	0.0121406	MRP20	Protein described as component of mitochondrial ribosome; decreased expression in hyphae compared to yeast-form cells		GO:0003735 structural constituent of ribosome |	GO:0005762 mitochondrial large ribosomal subunit |
orf19.920	0.520115	0.0322593	0.452457	0.0490134	1.0463	0.627678	0.865459	0.127605	RMT2	Minor protein arginine methyltransferases (PRMT) involved in methylation of arginine residues	GO:0006525 arginine metabolic process | GO:0018216 peptidyl-arginine methylation |	GO:0016274 protein-arginine N-methyltransferase activity |	GO:0005634 nucleus | GO:0005737 cytoplasm |
orf19.7005	0.51966	0.013818	0.427129	0.0163526	1.07259	0.386283	0.955289	0.475554		Predicted ORF from Assembly 19; removed from Assembly 20
orf19.5783	0.518219	0.0464915	0.628816	0.239326	1.07414	0.254279	1.00773	0.811927		Predicted ORF in Assemblies 19, 20 and 21
orf19.3328	0.516852	0.0331247	0.664389	0.420288	1.6258	0.0774598	1.98793	0.00568528		Predicted ORF in Assemblies 19, 20 and 21; filament induced	GO:0006972 hyperosmotic response |		GO:0000228 nuclear chromosome |
orf19.6100	0.516687	0.0396121	0.419715	0.235529	0.823186	0.299348	0.674963	0.0661747		Protein not essential for viability; similar to S. cerevisiae Crd1p, which is cardiolipin synthase; transcription is upregulated in clinical isolates from HIV+ patients with oral candidiasis	GO:0006873 cellular ion homeostasis | GO:0008610 lipid biosynthetic process | GO:0007006 mitochondrial membrane organization |	GO:0043337 CDP-diacylglycerol-phosphatidylglycerol phosphatidyltransferase activity | GO:0008808 cardiolipin synthase activity |	GO:0005740 mitochondrial envelope |
orf19.2898	0.515415	0.00154979	0.530108	0.00235908	1.169	0.0993258	0.831635	0.104354		Predicted ORF in Assemblies 19, 20 and 21	GO:0006623 protein targeting to vacuole | GO:0046713 boron transport |	GO:0046715 boron transporter activity | GO:0008509 anion transmembrane transporter activity | GO:0046714 boron binding |	GO:0000324 fungal-type vacuole | GO:0005624 membrane fraction | GO:0005886 plasma membrane |
orf19.6789	0.514328	0.000463766	0.497635	0.0316685	1.24371	0.0963992	0.758997	0.11336		Predicted ORF in Assemblies 19, 20 and 21	GO:0007020 microtubule nucleation |	GO:0005200 structural constituent of cytoskeleton |	GO:0005816 spindle pole body |
orf19.5457	0.514181	0.0243414	0.36195	0.00355399	0.621107	0.0258393	0.814095	0.00683587		Predicted ORF in Assemblies 19, 20 and 21			GO:0005737 cytoplasm |
orf19.6676	0.513701	0.00607243	0.195132	0.00438765	0.661441	0.00354255	0.720894	0.0345183		Predicted ORF in Assemblies 19, 20 and 21	GO:0017183 peptidyl-diphthamide biosynthetic process from peptidyl-histidine |	GO:0004164 diphthine synthase activity |
orf19.3091	0.512772	0.000523384	0.732385	0.128722	0.869747	0.484047	1.04309	0.619527		Predicted ORF in Assemblies 19, 20 and 21; downregulated during core stress response
orf19.3490	0.512736	0.024693	0.402339	0.00205422	1.09745	0.439554	0.930348	0.274162	FGR6-4	Protein lacking an ortholog in S. cerevisiae; member of a family encoded by FGR6-related genes in the RB2 repeat sequence; transposon mutation affects filamentous growth	GO:0030447 filamentous growth |
orf19.6146	0.51229	0.0274415	0.349493	0.00330608	0.963889	0.849318	1.01931	0.655021	CLG1	Transcription is regulated upon yeast-hyphal switch	GO:0007049 cell cycle |	GO:0016538 cyclin-dependent protein kinase regulator activity |	GO:0000307 cyclin-dependent protein kinase holoenzyme complex |
orf19.7193	0.511392	0.0332209	0.901199	0.587149	1.06116	0.466725	0.611374	0.0451445		Predicted ORF in Assemblies 19, 20 and 21
orf19.6548	0.511172	0.0239293	0.685544	0.0216144	0.959276	0.751247	1.00812	0.880016	ISU1	Protein with similarity to NifU; possible role in iron-sulfur cluster biogenesis; transcriptionally regulated by iron; expression greater in low iron; transcription is upregulated in both intermediate and mature biofilms	GO:0016226 iron-sulfur cluster assembly | GO:0006879 cellular iron ion homeostasis | GO:0002098 tRNA wobble uridine modification |	GO:0008198 ferrous iron binding |	GO:0005759 mitochondrial matrix |
orf19.2008	0.509787	0.000260051	0.526136	0.0788613	0.788847	0.333583	0.618725	0.0571161		Predicted ORF in Assemblies 19, 20 and 21	GO:0019509 methionine salvage |	GO:0046523 S-methyl-5-thioribose-1-phosphate isomerase activity |	GO:0005634 nucleus | GO:0005737 cytoplasm |
orf19.1967	0.509629	0.0426377	0.53613	0.0054484	1.29825	0.11917	0.875552	0.184146		Predicted ORF in Assemblies 19, 20 and 21		GO:0003735 structural constituent of ribosome |	GO:0005762 mitochondrial large ribosomal subunit |
orf19.1374	0.508722	0.0142818	0.483539	0.0073431	1.12473	0.459516	1.28446	0.103042		Predicted ORF in Assemblies 19, 20 and 21; possibly spurious ORF (Annotation Working Group prediction)
orf19.1074	0.507995	0.00209406	0.50653	0.103003	1.74335	0.344096	1.27573	0.0155549		Predicted ORF from Assembly 19; removed from Assembly 20
orf19.119	0.507937	0.0326905	1.06446	0.193349	1.48892	0.0809188	1.107	0.161827		Predicted ORF in Assemblies 19, 20 and 21	GO:0006481 C-terminal protein amino acid methylation | GO:0007323 peptide pheromone maturation |	GO:0004671 protein-S-isoprenylcysteine O-methyltransferase activity |	GO:0005637 nuclear inner membrane | GO:0005789 endoplasmic reticulum membrane |
orf19.1446	0.507479	0.00422906	0.532971	0.00226579	0.90081	0.565917	0.62401	0.00262798	CLB2	B-type mitotic cyclin (cyclin-dependent protein kinase regulatory subunit); essential; required for wild-type mitotic exit; role in cell polarization; interacts with catalytic subunit Cdk1p	GO:0000086 G2/M transition of mitotic cell cycle | GO:0030447 filamentous growth | GO:0007346 regulation of mitotic cell cycle | GO:0000079 regulation of cyclin-dependent protein kinase activity | GO:0042493 response to drug | GO:0010696 positive regulation of spindle pole body separation |	GO:0016538 cyclin-dependent protein kinase regulator activity |	GO:0005634 nucleus | GO:0005816 spindle pole body | GO:0005935 cellular bud neck |
orf19.4162	0.506391	0.0120444	0.676325	0.00356362	0.996868	0.919941	0.983459	0.7405	MLH1	Predicted ORF in Assemblies 19, 20 and 21; cell-cycle regulated periodic mRNA expression	GO:0000710 meiotic mismatch repair | GO:0007131 reciprocal meiotic recombination | GO:0000713 meiotic heteroduplex formation |	GO:0032139 dinucleotide insertion or deletion binding | GO:0000404 loop DNA binding | GO:0003697 single-stranded DNA binding | GO:0016887 ATPase activity | GO:0005524 ATP binding |	GO:0032389 MutLalpha complex | GO:0005739 mitochondrion | GO:0032390 MutLbeta complex |
orf19.7203	0.505168	0.0159519	0.856461	0.0354733	0.810888	0.0103987	0.526015	0.0686901		Predicted ORF in Assemblies 19, 20 and 21	GO:0006412 translation |	GO:0000048 peptidyltransferase activity | GO:0003735 structural constituent of ribosome |	GO:0005762 mitochondrial large ribosomal subunit |
orf19.4899	0.503654	0.0240276	0.673628	0.331267	0.976364	0.822718	0.99401	0.949433	GCA1	Predicted extracellular or plasma membrane-associated glucoamylase; promotes biofilm matrix formation; possible adhesin; gene is transcribed during rat oral infection; transcription is regulated by carbohydrates, pH, galactose	GO:0016052 carbohydrate catabolic process | GO:0009272 fungal-type cell wall biogenesis | GO:0042710 biofilm formation |	GO:0016160 amylase activity | GO:0004558 alpha-glucosidase activity |	GO:0005886 plasma membrane | GO:0005576 extracellular region | GO:0005783 endoplasmic reticulum |
orf19.6072	0.502477	0.0100808	0.53466	0.115847	0.962828	0.745304	1.08883	0.451163		Predicted ORF in Assemblies 19, 20 and 21
orf19.4022	0.50183	0.0263663	0.750411	0.0447296	0.879865	0.319585	0.712413	0.00850777	SDH4	Succinate dehydrogenase, membrane subunit; transcriptionally regulated by iron; expression greater in high iron	GO:0006105 succinate metabolic process | GO:0006121 mitochondrial electron transport, succinate to ubiquinone |	GO:0000104 succinate dehydrogenase activity |	GO:0005749 mitochondrial respiratory chain complex II | GO:0005759 mitochondrial matrix |
orf19.6741	0.500574	0.0153681	0.620249	0.396016	0.246846	2.77009e-05	0.417494	0.00348326		Predicted ORF in Assemblies 19, 20 and 21; regulated by Nrg1p, Tup1p
orf19.1202	0.500547	0.000536045	0.350568	0.00105434	1.12208	0.402526	0.787836	0.014139		Predicted ORF in Assemblies 19, 20 and 21
orf19.7007	0.498841	0.0172289	0.653404	0.0358822	1.17019	0.0104766	0.881949	0.0902138		Predicted ORF in Assemblies 19, 20 and 21; possibly spurious ORF (Annotation Working Group prediction)
orf19.7658	0.49766	0.0104629	0.533953	0.477346	1.09468	0.776259	0.675832	0.00347409	RFC4	Predicted ORF in Assemblies 19, 20 and 21; flucytosine induced; periodic mRNA expression, peak at cell-cycle G1/S phase	GO:0006298 mismatch repair | GO:0006272 leading strand elongation | GO:0007062 sister chromatid cohesion |	GO:0003689 DNA clamp loader activity |	GO:0031391 Elg1 RFC-like complex | GO:0031390 Ctf18 RFC-like complex | GO:0031389 Rad17 RFC-like complex | GO:0005663 DNA replication factor C complex |
orf19.3129	0.497331	0.0208847	0.668678	0.0428093	0.990463	0.881823	0.699344	0.022031		Predicted ORF in Assemblies 19, 20 and 21; heterozygous null mutant displays sensitivity to virgineone	GO:0006338 chromatin remodeling | GO:0006357 regulation of transcription from RNA polymerase II promoter |	GO:0016887 ATPase activity | GO:0043140 ATP-dependent 3'-5' DNA helicase activity |	GO:0031011 Ino80 complex | GO:0000812 Swr1 complex | GO:0070209 ASTRA complex |
orf19.7409	0.497326	0.0143098	0.634319	0.486677	2.32947	0.00572737	0.777459	0.0208989	ERV25	Transcription is induced upon filamentous growth	GO:0006888 ER to Golgi vesicle-mediated transport |		GO:0030134 ER to Golgi transport vesicle | GO:0005886 plasma membrane |
orf19.1361	0.497038	0.00473051	0.467332	0.278853	0.747707	0.0800142	0.558455	0.00152946		Predicted ORF in Assemblies 19, 20 and 21	GO:0006626 protein targeting to mitochondrion |	GO:0008565 protein transporter activity |	GO:0005744 mitochondrial inner membrane presequence translocase complex | GO:0005739 mitochondrion | GO:0005886 plasma membrane |
orf19.6477	0.496573	0.0202599	0.334549	0.0130051	1.29271	0.00431255	0.747864	0.142112		Predicted ORF in Assemblies 19, 20 and 21	GO:0030488 tRNA methylation |	GO:0008176 tRNA (guanine-N7-)-methyltransferase activity | GO:0005515 protein binding |	GO:0005634 nucleus |
orf19.1941	0.496374	0.00712036	0.615154	0.17104	1.12722	0.42906	0.982273	0.427715	NUF2	Kinetochore component; amount of Nuf2p and Mtw1p protein detected at each centromere is consistent with a single kinetochore microtubule attachment site	GO:0007020 microtubule nucleation | GO:0007059 chromosome segregation |	GO:0005200 structural constituent of cytoskeleton |	GO:0005816 spindle pole body | GO:0000776 kinetochore | GO:0005876 spindle microtubule | GO:0031262 Ndc80 complex | GO:0000778 condensed nuclear chromosome kinetochore |
orf19.6047	0.494383	0.00210114	0.574832	0.0304636	0.439084	0.00121281	0.338171	0.00653043	TUF1	Putative translation elongation factor; macrophage/pseudohyphal-induced; genes encoding ribosomal subunits, translation factors, and tRNA synthetases are downregulated upon phagocytosis by murine macrophage	GO:0032543 mitochondrial translation |	GO:0003924 GTPase activity | GO:0003746 translation elongation factor activity |	GO:0005761 mitochondrial ribosome | GO:0005739 mitochondrion |
orf19.7041	0.493745	0.0218553	0.909628	0.468888	1.13378	0.473206	1.10557	0.0955348		Putative protein of unknown function; heterozygous null mutant exhibits hypersensitivity to parnafungin and cordycepin in the C. albicans fitness test; predicted ORF in Assemblies 19, 20 and 21	GO:0008033 tRNA processing | GO:0006379 mRNA cleavage | GO:0006378 mRNA polyadenylation | GO:0030847 termination of RNA polymerase II transcription, poly(A)-independent | GO:0030846 termination of RNA polymerase II transcription, poly(A)-coupled | GO:0042493 response to drug |		GO:0005847 mRNA cleavage and polyadenylation specificity factor complex |
orf19.6438	0.493669	0.0247622	0.430904	0.0385344	0.991228	0.959598	0.662408	0.14676		Predicted ORF in Assemblies 19, 20 and 21	GO:0030148 sphingolipid biosynthetic process |	GO:0004758 serine C-palmitoyltransferase activity |	GO:0005792 microsome | GO:0017059 serine C-palmitoyltransferase complex |
orf19.7293	0.493451	0.0318128	1.04297	0.422911	1.0603	0.497632	0.939801	0.331163	MPS1	Predicted ORF in Assemblies 19, 20 and 21; essential for growth; periodic mRNA expression, peak at cell-cycle S/G2 phase	GO:0007103 spindle pole body duplication in nuclear envelope | GO:0007094 mitotic cell cycle spindle assembly checkpoint |	GO:0004712 protein serine/threonine/tyrosine kinase activity |	GO:0005816 spindle pole body | GO:0000776 kinetochore |
orf19.2643	0.493181	0.0261887	0.300442	0.00946243	1.1265	0.270674	0.533749	0.0466195		Putative protein of unknown function; heterozygous null mutant exhibits resistance to parnafungin in the C. albicans fitness test; predicted ORF in Assemblies 19, 20 and 21	GO:0006383 transcription from RNA polymerase III promoter | GO:0006366 transcription from RNA polymerase II promoter | GO:0006360 transcription from RNA polymerase I promoter | GO:0042493 response to drug |	GO:0003899 DNA-directed RNA polymerase activity |	GO:0005666 DNA-directed RNA polymerase III complex | GO:0005665 DNA-directed RNA polymerase II, core complex | GO:0005736 DNA-directed RNA polymerase I complex |
orf19.680	0.49311	0.00452159	0.732752	0.39966	0.839293	0.434632	0.472843	0.0117991		Predicted ORF in Assemblies 19, 20 and 21	GO:0030150 protein import into mitochondrial matrix |		GO:0005744 mitochondrial inner membrane presequence translocase complex | GO:0005886 plasma membrane |
orf19.7652	0.490832	0.0410334	0.43032	0.0210125	1.02401	0.874786	0.935317	0.379021	CKA1	Putative alpha subunit (catalytic subunit) of protein kinase CK2; Cka1p and Cka2p have a common target with respect to fluconazole resistance; synthetically lethal with CKA2; flucytosine induced	GO:0006468 protein amino acid phosphorylation | GO:0030010 establishment of cell polarity | GO:0006356 regulation of transcription from RNA polymerase I promoter | GO:0006873 cellular ion homeostasis | GO:0000501 flocculation via cell wall protein-carbohydrate interaction | GO:0000086 G2/M transition of mitotic cell cycle | GO:0006974 response to DNA damage stimulus | GO:0006359 regulation of tra…	GO:0004674 protein serine/threonine kinase activity |	GO:0005956 protein kinase CK2 complex | GO:0034456 UTP-C complex |
orf19.6804	0.489468	0.0208812	0.575977	0.100933	1.16503	0.541261	0.78072	0.0101177		Predicted ORF in Assemblies 19, 20 and 21	GO:0045047 protein targeting to ER |	GO:0005048 signal sequence binding |	GO:0005786 signal recognition particle, endoplasmic reticulum targeting |
orf19.6345	0.487585	0.0150367	0.349335	0.00130837	0.97207	0.689918	0.53494	0.00708178	RPG1A	Putative translation initiation factor; mutation confers hypersensitivity to roridin A and verrucarin A; genes encoding ribosomal subunits, translation factors, and tRNA synthetases are downregulated upon phagocytosis by murine macrophage	GO:0042493 response to drug | GO:0006413 translational initiation |	GO:0003743 translation initiation factor activity |	GO:0005840 ribosome | GO:0010494 stress granule | GO:0000131 incipient cellular bud site | GO:0005852 eukaryotic translation initiation factor 3 complex |
orf19.676	0.486548	0.00795944	0.713213	0.260219	0.988542	0.847465	0.995923	0.921061		Predicted ORF in Assemblies 19, 20 and 21	GO:0007020 microtubule nucleation | GO:0007019 microtubule depolymerization | GO:0007026 negative regulation of microtubule depolymerization | GO:0030473 nuclear migration along microtubule | GO:0007064 mitotic sister chromatid cohesion |	GO:0005200 structural constituent of cytoskeleton |	GO:0005881 cytoplasmic microtubule | GO:0051233 spindle midzone | GO:0005816 spindle pole body |
orf19.5885	0.48568	0.020396	0.611611	0.502754	1.92787	0.267176	0.403722	0.00477997		Predicted ORF in Assemblies 19, 20 and 21; flucytosine induced	GO:0000398 nuclear mRNA splicing, via spliceosome | GO:0000462 maturation of SSU-rRNA from tricistronic rRNA transcript (SSU-rRNA, 5.8S rRNA, LSU-rRNA) |	GO:0031202 RNA splicing factor activity, transesterification mechanism | GO:0030515 snoRNA binding | GO:0003723 RNA binding |	GO:0032040 small-subunit processome | GO:0046540 U4/U6 x U5 tri-snRNP complex | GO:0031428 box C/D snoRNP complex |
orf19.6800	0.484587	0.0106573	0.597565	0.187348	1.17831	0.156659	1.16076	0.0237574	POS5	Protein likely to be essential for growth, based on an insertional mutagenesis strategy; similar to S. cerevisiae Pos5p, which is a mitochondrial NADH kinase involved in the oxidative stress response	GO:0006741 NADP biosynthetic process | GO:0006979 response to oxidative stress |	GO:0042736 NADH kinase activity |	GO:0005759 mitochondrial matrix |
orf19.3686	0.48407	0.000774395	0.682482	0.129877	0.975848	0.592095	0.747212	0.0345549		Predicted ORF in Assemblies 19, 20 and 21	GO:0033615 mitochondrial proton-transporting ATP synthase complex assembly |	GO:0019904 protein domain specific binding |	GO:0005759 mitochondrial matrix | GO:0005739 mitochondrion |
orf19.4125	0.483153	0.00585323	0.689441	0.300435	1.44629	0.0724729	0.898757	0.232612		Putative transcription factor with zinc finger DNA-binding motif	GO:0006355 regulation of transcription, DNA-dependent | GO:0006384 transcription initiation from RNA polymerase III promoter |	GO:0003700 transcription factor activity | GO:0003709 RNA polymerase III transcription factor activity |	GO:0005667 transcription factor complex |
orf19.7182	0.481172	0.00242669	0.38625	0.00133722	1.09471	0.590903	0.82904	0.237606		Predicted ORF in Assemblies 19, 20 and 21	GO:0006400 tRNA modification |	GO:0003723 RNA binding |	GO:0005634 nucleus | GO:0005737 cytoplasm |
orf19.1783	0.480038	0.00210008	0.39126	0.117044	0.791981	0.204086	0.798305	0.314571	YOR1	Protein similar to S. cerevisiae Yor1p, which is a plasma membrane transporter of the ATP-binding cassette (ABC) family involved in resistance to aureobasidin A; transcription is specific to white cell type	GO:0042493 response to drug | GO:0006810 transport |	GO:0008559 xenobiotic-transporting ATPase activity | GO:0042626 ATPase activity, coupled to transmembrane movement of substances | GO:0005524 ATP binding |	GO:0016021 integral to membrane | GO:0005624 membrane fraction | GO:0005886 plasma membrane |
orf19.3548.1	0.479689	0.000323542	0.922019	0.72473	2.60504	0.0119746	5.27089	0.000939398	WH11	Cytoplasmic protein expressed specifically in white phase yeast-form cells; expression in opaque cells increases virulence and frequency of opaque-to-white switching; null mutant shows wild-type switching; similar to S. cerevisiae Hsp12p	GO:0009405 pathogenesis |		GO:0005737 cytoplasm | GO:0005886 plasma membrane | GO:0005634 nucleus | GO:0016023 cytoplasmic membrane-bounded vesicle |
orf19.2246	0.479241	0.0375228	0.492811	0.00994018	1.18455	0.619107	0.378169	0.000308339		Predicted ORF in Assemblies 19, 20 and 21			GO:0005737 cytoplasm |
orf19.4265	0.478386	0.00211418	0.385221	0.0699783	0.96399	0.631444	0.730457	0.0330773	UAP1	UDP-N-acetylglucosamine pyrophosphorylase, catalyzes biosynthesis of UDP-N-acetylglucosamine from UTP and N-acetylglucosamine 1-phosphate; functional homolog of S. cerevisiae Qri1p; alkaline upregulated	GO:0006048 UDP-N-acetylglucosamine biosynthetic process |	GO:0003977 UDP-N-acetylglucosamine diphosphorylase activity |	GO:0005634 nucleus | GO:0005737 cytoplasm |
orf19.6625	0.478343	0.0064262	0.517043	0.195603	1.27693	0.0575337	0.947919	0.409713		Predicted ORF in Assemblies 19, 20 and 21	GO:0035066 positive regulation of histone acetylation | GO:0006303 double-strand break repair via nonhomologous end joining | GO:0006334 nucleosome assembly |	GO:0010698 acetyltransferase activator activity | GO:0042393 histone binding |	GO:0005634 nucleus | GO:0000785 chromatin |
orf19.6371	0.478123	0.00458073	0.502221	0.207915	1.13232	0.509647	1.08279	0.081051		Predicted ORF in Assemblies 19, 20 and 21
orf19.4988	0.477737	0.000633492	0.553848	0.0252367	1.03288	0.346517	0.870183	0.122839		Predicted ORF in Assemblies 19, 20 and 21; greater mRNA abundance observed in a cyr1 homozygous null mutant than in wild type
orf19.3812	0.477468	0.00755007	0.430393	0.0996052	0.682149	0.0233199	0.445677	0.00289632	SSZ1	Protein described as an HSP70 chaperone; protein level decreased in stationary phase cultures	GO:0006461 protein complex assembly | GO:0006412 translation | GO:0006450 regulation of translational fidelity |	GO:0051082 unfolded protein binding |	GO:0009986 cell surface | GO:0005737 cytoplasm |
orf19.4021	0.47656	0.0051106	0.510552	0.156835	1.14994	0.437755	0.731354	0.152346		Predicted ORF in Assemblies 19, 20 and 21
orf19.6577	0.475557	2.49501e-05	0.881142	0.528171	1.12617	0.318697	0.817496	0.0672238	FLU1	Multidrug efflux pump of the plasma membrane; member of the MDR family of the MFS (major facilitator superfamily) of transporters; preferred substrate may be mycophenolic acid; fungal-specific (no human or murine homolog)	GO:0006855 multidrug transport | GO:0015903 fluconazole transport | GO:0015848 spermidine transport | GO:0015847 putrescine transport | GO:0000296 spermine transport | GO:0015893 drug transport |	GO:0015559 multidrug efflux pump activity | GO:0015606 spermidine transmembrane transporter activity | GO:0000297 spermine transmembrane transporter activity | GO:0015238 drug transporter activity |	GO:0016021 integral to membrane | GO:0033101 cellular bud membrane | GO:0005774 vacuolar membrane | GO:0016020 membrane | GO:0005886 plasma membrane |
orf19.182	0.474914	0.0124464	0.570858	0.14857	1.13994	0.0351392	0.982792	0.711023		Predicted ORF in Assemblies 19, 20 and 21	GO:0000027 ribosomal large subunit assembly | GO:0000154 rRNA modification |	GO:0008989 rRNA (guanine-N1-)-methyltransferase activity |	GO:0005739 mitochondrion |
orf19.6068	0.474453	0.0340503	0.38355	0.216082	1.45714	0.0390713	2.22066	0.000153052	SVF1	Predicted ORF in Assemblies 19, 20 and 21; fluconazole-induced; regulated by Gcn4p; repressed in response to amino acid starvation (3-aminotriazole treatment); fungal-specific (no human or murine homolog)	GO:0006979 response to oxidative stress |		GO:0005634 nucleus | GO:0005737 cytoplasm |
orf19.2362	0.472512	0.0193324	0.882713	0.05845	0.790135	0.0316347	0.806196	0.049852		Predicted ORF in Assemblies 19, 20 and 21	GO:0000462 maturation of SSU-rRNA from tricistronic rRNA transcript (SSU-rRNA, 5.8S rRNA, LSU-rRNA) |
orf19.488	0.472398	0.0048314	0.385042	0.00402736	0.839325	0.172118	0.831584	0.0296029	MEX67	Nuclear export protein; has NTF2-like domain; interacts with Mtr2p via the NTF2-like domain	GO:0006406 mRNA export from nucleus | GO:0000055 ribosomal large subunit export from nucleus |	GO:0005515 protein binding | GO:0017056 structural constituent of nuclear pore | GO:0003723 RNA binding |	GO:0005643 nuclear pore | GO:0005737 cytoplasm | GO:0042272 nuclear RNA export factor complex |
orf19.1093	0.471388	0.018354	0.569513	0.184561	0.874496	0.189896	1.16641	0.00822173	FLO8	Transcription factor; required for wild-type hyphal formation; regulates hyphal gene expression; required for virulence in mouse systemic infection; binds Efg1p; binds Mss11p via LisH motif; has LUFS domain; ortholog of S. cerevisiae Flo8p	GO:0030447 filamentous growth | GO:0030448 hyphal growth | GO:0009405 pathogenesis | GO:0045944 positive regulation of transcription from RNA polymerase II promoter |	GO:0016563 transcription activator activity |
orf19.6315	0.470444	0.0494099	0.440289	0.00540802	1.00381	0.968087	0.861982	0.0902138		Predicted ORF in Assemblies 19, 20 and 21; possibly spurious ORF (Annotation Working Group prediction)
orf19.985	0.470372	0.0109891	0.893129	0.165106	1.71478	0.0626078	0.873166	0.0221828		Predicted ORF in Assemblies 19, 20 and 21
orf19.3778	0.470217	0.0169906	0.192622	0.0162839	0.659431	0.00275071	0.729939	0.0193464		Predicted ORF in Assemblies 19, 20 and 21; mutation confers hypersensitivity to 5-fluorocytosine (5-FC), 5-fluorouracil (5-FU); downregulated in core stress response; decreased expression in response to prostaglandins	GO:0042493 response to drug | GO:0000027 ribosomal large subunit assembly |		GO:0005730 nucleolus | GO:0005840 ribosome |
orf19.145	0.469635	0.0302195	0.83025	0.259529	1.05986	0.807101	0.650351	0.00269709	RPB4	Protein similar to S. cerevisiae Rpb4p, which is a component of RNA polymerase II; transposon mutation affects filamentous growth	GO:0030447 filamentous growth | GO:0006366 transcription from RNA polymerase II promoter | GO:0000288 nuclear-transcribed mRNA catabolic process, deadenylation-dependent decay | GO:0034402 recruitment of 3'-end processing factors to RNA polymerase II holoenzyme complex | GO:0006406 mRNA export from nucleus |	GO:0003899 DNA-directed RNA polymerase activity |	GO:0005665 DNA-directed RNA polymerase II, core complex | GO:0005634 nucleus | GO:0000932 cytoplasmic mRNA processing body |
orf19.6314	0.464294	0.0175083	0.346652	0.00692783	1.64449	0.014588	0.763016	0.0157155	RPB8	Protein described as a subunit of RNA polymerases I, II, and III; regulated by Gcn4p; repressed in response to amino acid starvation (3-aminotriazole treatment); heterozygous null mutant exhibits resistance to parnafungin	GO:0006383 transcription from RNA polymerase III promoter | GO:0006366 transcription from RNA polymerase II promoter | GO:0006360 transcription from RNA polymerase I promoter | GO:0042493 response to drug |	GO:0003899 DNA-directed RNA polymerase activity |	GO:0005666 DNA-directed RNA polymerase III complex | GO:0005665 DNA-directed RNA polymerase II, core complex | GO:0005736 DNA-directed RNA polymerase I complex |
orf19.1029	0.464062	0.0186082	0.545328	0.00298952	1.18003	0.220489	0.894259	0.417193		Predicted ORF in Assemblies 19, 20 and 21	GO:0008033 tRNA processing | GO:0006364 rRNA processing | GO:0006379 mRNA cleavage | GO:0034965 intronic box C/D snoRNA processing |	GO:0004526 ribonuclease P activity | GO:0000171 ribonuclease MRP activity |	GO:0005655 nucleolar ribonuclease P complex | GO:0000172 ribonuclease MRP complex |
orf19.4537	0.463305	0.0304896	0.325287	0.023623	1.34521	0.0896704	0.622844	0.00344958		Predicted ORF in Assemblies 19, 20 and 21	GO:0007131 reciprocal meiotic recombination | GO:0006368 RNA elongation from RNA polymerase II promoter | GO:0006367 transcription initiation from RNA polymerase II promoter |	GO:0008159 positive transcription elongation factor activity |	GO:0005654 nucleoplasm |
orf19.4577.3	0.46183	0.0159931	0.374424	0.0179813	0.735246	0.149052	0.57765	0.0363502		ORF Predicted by Annotation Working Group	GO:0045039 protein import into mitochondrial inner membrane |	GO:0008565 protein transporter activity | GO:0051082 unfolded protein binding |	GO:0042719 mitochondrial intermembrane space protein transporter complex |
orf19.4844	0.459536	0.0288767	0.594281	0.238844	1.14088	0.236353	1.06085	0.0757214		Predicted ORF in Assemblies 19, 20 and 21	GO:0016076 snRNA catabolic process | GO:0043630 ncRNA polyadenylation during polyadenylation-dependent ncRNA catabolic process | GO:0016075 rRNA catabolic process | GO:0016078 tRNA catabolic process | GO:0016077 snoRNA catabolic process | GO:0000292 RNA fragment catabolic process |	GO:0004652 polynucleotide adenylyltransferase activity |	GO:0031499 TRAMP complex |
orf19.5884	0.459495	0.00414813	0.444817	0.313732	0.843275	0.513444	1.13012	0.194469		Predicted ORF in Assemblies 19, 20 and 21; decreased transcription is observed upon benomyl treatment or in an azole-resistant strain that overexpresses MDR1	GO:0042254 ribosome biogenesis | GO:0016072 rRNA metabolic process |		GO:0005730 nucleolus |
orf19.5067	0.459252	0.044139	0.921634	0.676255	1.31997	0.243435	0.975835	0.570635		Predicted ORF in Assemblies 19, 20 and 21	GO:0031126 snoRNA 3'-end processing | GO:0000467 exonucleolytic trimming to generate mature 3'-end of 5.8S rRNA from tricistronic rRNA transcript (SSU-rRNA, 5.8S rRNA, LSU-rRNA) | GO:0034476 U5 snRNA 3'-end processing | GO:0034475 U4 snRNA 3'-end processing | GO:0000724 double-strand break repair via homologous recombination | GO:0000292 RNA fragment catabolic process | GO:0006402 mRNA catabolic …	GO:0003690 double-stranded DNA binding | GO:0003725 double-stranded RNA binding |	GO:0000176 nuclear exosome (RNase complex) |
orf19.1305	0.459176	0.019251	0.688586	0.0961901	0.921737	0.425128	0.500263	0.000238693		Predicted ORF in Assemblies 19, 20 and 21	GO:0030488 tRNA methylation |	GO:0016423 tRNA (guanine) methyltransferase activity |	GO:0005634 nucleus | GO:0005759 mitochondrial matrix |
orf19.1287	0.458291	0.00317901	0.363569	0.00245787	3.74379	0.212643	1.47396	0.017361		Predicted ORF in Assemblies 19, 20 and 21; possibly spurious ORF (Annotation Working Group prediction)
orf19.6597	0.458287	0.0105851	0.620346	0.396801	1.24912	0.268842	0.922901	0.231137		Predicted ORF in Assemblies 19, 20 and 21			GO:0005737 cytoplasm |
orf19.4635	0.457577	0.00840665	0.377393	0.0013863	1.02647	0.890263	0.541162	0.0573556	NIP1	Putative translation initiation factor; mutation confers hypersensitivity to roridin A and verrucarin A; genes encoding ribosomal subunits, translation factors, and tRNA synthetases are downregulated upon phagocytosis by murine macrophage	GO:0042493 response to drug | GO:0006413 translational initiation |	GO:0003743 translation initiation factor activity |	GO:0043614 multi-eIF complex | GO:0005852 eukaryotic translation initiation factor 3 complex | GO:0010494 stress granule |
orf19.6813	0.456558	0.0485886	0.470042	0.00927869	1.13045	0.291662	0.918352	0.275574		Predicted ORF in Assemblies 19, 20 and 21; possibly spurious ORF (Annotation Working Group prediction)
orf19.4188	0.455176	0.00784321	0.278569	0.00164574	1.06349	0.61485	0.706754	0.0172907	NMD5	Protein not essential for viability; similar to S. cerevisiae Nmd5p, which is involved in protein-nucleus import; downregulated during core stress response	GO:0006606 protein import into nucleus |	GO:0008320 protein transmembrane transporter activity |	GO:0005634 nucleus | GO:0005737 cytoplasm |
orf19.1901	0.453959	0.00925115	0.37035	0.00287295	1.02645	0.837693	0.849704	0.0313657	MCM3	Predicted ORF in Assemblies 19, 20 and 21; periodic mRNA expression, peak at cell-cycle M/G1 phase	GO:0006268 DNA unwinding during replication | GO:0006348 chromatin silencing at telomere | GO:0006267 pre-replicative complex assembly | GO:0030466 chromatin silencing at silent mating-type cassette | GO:0006271 DNA strand elongation during DNA replication | GO:0006270 DNA replication initiation | GO:0000084 S phase of mitotic cell cycle |	GO:0004003 ATP-dependent DNA helicase activity | GO:0003682 chromatin binding | GO:0003688 DNA replication origin binding | GO:0016887 ATPase activity |	GO:0031261 DNA replication preinitiation complex | GO:0005737 cytoplasm | GO:0005656 pre-replicative complex | GO:0042555 MCM complex |
orf19.6526	0.453097	0.0115276	0.486682	0.0384927	1.16948	0.396835	0.680359	0.00384731		Predicted ORF in Assemblies 19, 20 and 21			GO:0030137 COPI-coated vesicle | GO:0005794 Golgi apparatus |
orf19.6682	0.448739	0.00851211	0.249489	0.00233297	0.768369	0.217471	0.589704	0.00468157		Predicted ORF from Assembly 19; merged with orf19.1124.2 in Assembly 20
orf19.2676	0.448625	0.014772	0.465671	0.00056035	1.00646	0.919843	0.923142	0.31184		Predicted ORF in Assemblies 19, 20 and 21	GO:0006400 tRNA modification | GO:0006357 regulation of transcription from RNA polymerase II promoter |	GO:0016944 RNA polymerase II transcription elongation factor activity |	GO:0008023 transcription elongation factor complex | GO:0016591 DNA-directed RNA polymerase II, holoenzyme | GO:0005634 nucleus | GO:0005737 cytoplasm | GO:0033588 Elongator holoenzyme complex |
orf19.4835	0.44723	0.00854752	0.733729	0.175122	1.17234	0.158156	0.589978	0.00700027		Predicted ORF in Assemblies 19, 20 and 21	GO:0000480 endonucleolytic cleavage in 5'-ETS of tricistronic rRNA transcript (SSU-rRNA, 5.8S rRNA, LSU-rRNA) | GO:0000472 endonucleolytic cleavage to generate mature 5'-end of SSU-rRNA from (SSU-rRNA, 5.8S rRNA, LSU-rRNA) | GO:0000447 endonucleolytic cleavage in ITS1 to separate SSU-rRNA from 5.8S rRNA and LSU-rRNA from tricistronic rRNA transcript (SSU-rRNA, 5.8S rRNA, LSU-rRNA) |	GO:0030515 snoRNA binding |	GO:0005732 small nucleolar ribonucleoprotein complex | GO:0032040 small-subunit processome | GO:0030686 90S preribosome | GO:0005730 nucleolus |
orf19.6748	0.445002	0.00977143	0.512289	0.129227	0.915662	0.66656	0.521788	0.0114898		Predicted ORF in Assemblies 19, 20 and 21
orf19.4970	0.444092	0.00272701	0.351115	0.0421574	0.980567	0.859317	0.679092	0.0052742		Predicted ORF in Assemblies 19, 20 and 21
orf19.3367	0.443291	0.0204796	0.730908	0.0784281	0.959118	0.770448	0.574665	0.00209323		Predicted ORF in Assemblies 19, 20 and 21		GO:0003735 structural constituent of ribosome |	GO:0005762 mitochondrial large ribosomal subunit |
orf19.5292	0.442478	0.00245882	0.659122	0.049317	1.09819	0.231278	0.864513	0.214403	AXL2	Protein not essential for viability; similar to S. cerevisiae Axl2p, which is a plasma membrane protein involved in determination of budding pattern; O-glycosylated by Pmt4p	GO:0007120 axial cellular bud site selection |		GO:0005940 septin ring | GO:0005887 integral to plasma membrane | GO:0005935 cellular bud neck |
orf19.6584	0.442069	0.0322879	0.254676	0.000483394	1.04234	0.768541	0.504766	0.0321999	PRT1	Putative translation initiation factor; mutation confers hypersensitivity to roridin A and verrucarin A; genes encoding ribosomal subunits, translation factors, and tRNA synthetases are downregulated upon phagocytosis by murine macrophage	GO:0042493 response to drug | GO:0006413 translational initiation |	GO:0003743 translation initiation factor activity |	GO:0043614 multi-eIF complex | GO:0005852 eukaryotic translation initiation factor 3 complex | GO:0010494 stress granule |
orf19.718	0.439549	0.0446877	0.598634	0.39519	1.4702	0.222991	1.20776	0.253702	RRN11	Putative RNA polymerase I subunit; transcription is upregulated in both intermediate and mature biofilms	GO:0006360 transcription from RNA polymerase I promoter | GO:0006355 regulation of transcription, DNA-dependent |	GO:0003701 RNA polymerase I transcription factor activity | GO:0003700 transcription factor activity |	GO:0000120 RNA polymerase I transcription factor complex |
orf19.4176	0.437844	0.0125007	0.613114	0.254009	0.934417	0.337032	0.938028	0.190207		Predicted ORF in Assemblies 19, 20 and 21		GO:0003735 structural constituent of ribosome |	GO:0005763 mitochondrial small ribosomal subunit |
orf19.6710	0.437123	0.0156866	0.518427	0.422642	0.874066	0.118286	0.761397	0.15449	UTP9	Predicted ORF in Assemblies 19, 20 and 21; decreased expression observed in an ssr1 homozygous null mutant; decreased expression in response to prostaglandins; physically interacts with TAP-tagged Nop1p	GO:0030490 maturation of SSU-rRNA |	GO:0030515 snoRNA binding |	GO:0005732 small nucleolar ribonucleoprotein complex | GO:0032040 small-subunit processome |
orf19.3304	0.434106	0.00684566	0.302345	0.00202132	1.74772	0.0274116	0.978053	0.756843		Predicted ORF in Assemblies 19, 20 and 21	GO:0000467 exonucleolytic trimming to generate mature 3'-end of 5.8S rRNA from tricistronic rRNA transcript (SSU-rRNA, 5.8S rRNA, LSU-rRNA) | GO:0000292 RNA fragment catabolic process |	GO:0000175 3'-5'-exoribonuclease activity | GO:0003723 RNA binding | GO:0030145 manganese ion binding |	GO:0000177 cytoplasmic exosome (RNase complex) | GO:0000176 nuclear exosome (RNase complex) |
orf19.2927	0.433047	0.0122676	0.731189	0.34552	1.67601	0.176218	0.601722	0.00988279	MNN11	Protein with similarity to mannosyltransferases	GO:0006486 protein amino acid glycosylation |	GO:0000009 alpha-1,6-mannosyltransferase activity |	GO:0000136 alpha-1,6-mannosyltransferase complex |
orf19.658	0.432436	0.00868768	0.679526	0.0194424	1.67642	0.156669	0.669038	0.0139207	GIN1	Protein involved in regulation of DNA-damage-induced filamentous growth; putative component of DNA replication checkpoint; ortholog of S. cerevisiae Mrc1p, an S-phase checkpoint protein	GO:0000076 DNA replication checkpoint | GO:0030448 hyphal growth | GO:0006348 chromatin silencing at telomere | GO:0048478 replication fork protection | GO:0030466 chromatin silencing at silent mating-type cassette | GO:0007064 mitotic sister chromatid cohesion | GO:0000723 telomere maintenance |		GO:0005657 replication fork | GO:0000228 nuclear chromosome |
orf19.1426	0.432247	0.0120823	0.403466	0.190213	0.948415	0.743829	0.655057	0.00461687		Predicted ORF in Assemblies 19, 20 and 21			GO:0005934 cellular bud tip | GO:0005938 cell cortex | GO:0016021 integral to membrane | GO:0005935 cellular bud neck | GO:0000131 incipient cellular bud site |
orf19.2238	0.431625	0.0499264	0.698311	0.566037	0.669447	0.594596	0.771643	0.0252001	LTE1	Protein similar to S. cerevisiae Lte1p; transcription is repressed in response to alpha pheromone in SpiderM medium	GO:0007049 cell cycle | GO:0042493 response to drug | GO:0016192 vesicle-mediated transport |	GO:0005085 guanyl-nucleotide exchange factor activity |	GO:0005933 cellular bud |
orf19.5704	0.429912	0.0272515	0.3598	0.000767518	0.955044	0.552078	0.900703	0.157907		Predicted ORF in Assemblies 19, 20 and 21			GO:0005739 mitochondrion |
orf19.2117	0.429897	0.0127955	0.316246	0.0951041	0.835479	0.216906	0.833139	0.206391	LEU5	Predicted ORF in Assemblies 19, 20 and 21; transcription is upregulated in both intermediate and mature biofilms	GO:0015880 coenzyme A transport |	GO:0015228 coenzyme A transmembrane transporter activity |	GO:0005743 mitochondrial inner membrane |
orf19.7392	0.428662	0.0360824	0.315489	0.0959355	0.542866	0.372623	0.482778	0.00482477		Predicted ORF in Assemblies 19, 20 and 21	GO:0006413 translational initiation | GO:0000373 Group II intron splicing |	GO:0033592 RNA strand annealing activity | GO:0004004 ATP-dependent RNA helicase activity |
orf19.2843	0.428481	0.0195626	0.27818	8.43701e-05	1.51193	0.0105494	0.84864	0.397674	RHO1	Small GTPase of Rho family; regulates beta-1,3-glucan synthesis activity and binds Gsc1p; essential; expected to be geranylgeranylated by geranylgeranyltransferase type I	GO:0007264 small GTPase mediated signal transduction | GO:0006075 1,3-beta-glucan biosynthetic process | GO:0007266 Rho protein signal transduction | GO:0007117 budding cell bud growth | GO:0042493 response to drug | GO:0006897 endocytosis | GO:0008361 regulation of cell size |	GO:0003924 GTPase activity | GO:0004871 signal transducer activity | GO:0005525 GTP binding |	GO:0005934 cellular bud tip | GO:0005935 cellular bud neck | GO:0043332 mating projection tip | GO:0001950 plasma membrane enriched fraction | GO:0005777 peroxisome | GO:0000148 1,3-beta-glucan synthase complex | GO:0005741 mitochondrial outer membrane | GO:0005886 plasma membrane |
orf19.6010	0.427894	0.00164829	0.319658	0.00711452	1.01098	0.943469	0.724376	0.00190498	CDC5	Polo-like kinase; probably essential for viability; depletion causes defects in spindle elongation and causes Cdc35p-dependent filamentation; member of conserved Mcm1p regulon; virulence-group-correlated expression	GO:0001402 signal transduction during filamentous growth | GO:0000712 resolution of meiotic joint molecules as recombinants | GO:0006468 protein amino acid phosphorylation | GO:0010696 positive regulation of spindle pole body separation | GO:0070194 synaptonemal complex disassembly | GO:0006261 DNA-dependent DNA replication |	GO:0004672 protein kinase activity | GO:0004674 protein serine/threonine kinase activity |	GO:0005816 spindle pole body | GO:0005819 spindle | GO:0000228 nuclear chromosome | GO:0005935 cellular bud neck |
orf19.4216	0.427346	0.000558323	0.364397	0.00104944	1.61878	0.108608	5.27429	0.0103476		Predicted ORF in Assemblies 19, 20 and 21; decreased expression in hyphae compared to yeast-form cells; transcription is increased in populations of cells exposed to fluconazole over multiple generations	GO:0042026 protein refolding | GO:0006979 response to oxidative stress | GO:0009408 response to heat | GO:0006972 hyperosmotic response | GO:0007155 cell adhesion |		GO:0001950 plasma membrane enriched fraction | GO:0005634 nucleus | GO:0005737 cytoplasm | GO:0005886 plasma membrane |
orf19.1791	0.426919	0.00397426	0.362515	0.0485571	1.01387	0.924342	0.553879	0.0153081		Predicted ORF in Assemblies 19, 20 and 21	GO:0019048 virus-host interaction | GO:0000466 maturation of 5.8S rRNA from tricistronic rRNA transcript (SSU-rRNA, 5.8S rRNA, LSU-rRNA) | GO:0000463 maturation of LSU-rRNA from tricistronic rRNA transcript (SSU-rRNA, 5.8S rRNA, LSU-rRNA) | GO:0000027 ribosomal large subunit assembly |		GO:0005624 membrane fraction |
orf19.773	0.425463	0.0324257	0.233347	0.000217829	1.17157	0.29465	0.724981	0.0636136		Putative ortholog of S. cerevisiae Rsa3p, which is a nucleolar protein involved in maturation of pre-60S ribosomal particles that interacts with Dbp6p	GO:0000027 ribosomal large subunit assembly |		GO:0030687 preribosome, large subunit precursor | GO:0005730 nucleolus |
orf19.158	0.424642	0.0134881	0.366215	0.0467707	1.49258	0.0152573	0.757471	0.00203394		Predicted ORF in Assemblies 19, 20 and 21			GO:0005634 nucleus | GO:0005737 cytoplasm |
orf19.3894	0.42416	0.00234359	0.524408	0.204178	0.931273	0.173167	0.979309	0.803428		Predicted ORF in Assemblies 19, 20 and 21; mutation confers hypersensitivity to toxic ergosterol analog	GO:0042493 response to drug |
orf19.6902	0.423872	0.0179455	0.305909	0.0413614	1.03177	0.85263	0.514752	0.0287353	DBP7	Predicted ORF in Assemblies 19, 20 and 21; transcription is upregulated in both intermediate and mature biofilms	GO:0006364 rRNA processing | GO:0000027 ribosomal large subunit assembly |	GO:0004004 ATP-dependent RNA helicase activity |	GO:0005730 nucleolus |
orf19.3793	0.422975	0.00133742	0.880273	0.623857	1.2064	0.146223	1.84742	0.00983265		Predicted ORF in Assemblies 19, 20 and 21; regulated by Nrg1p; greater mRNA abundance observed in a cyr1 or ras1 homozygous null mutant than in wild type; possibly spurious ORF (Annotation Working Group prediction)
orf19.2990	0.422972	0.016898	0.474955	0.256507	1.14908	0.271475	3.7461	0.0231056	XOG1	Exo-1,3-beta-glucanase, major exoglucanase; member of family 5 glycosyl hydrolases; affects sensitivity to inhibitors of chitin and glucan synthesis; not required for yeast-to-hyphal transition or for virulence in mouse systemic infection	GO:0007047 cell wall organization | GO:0006073 cellular glucan metabolic process |	GO:0004338 glucan 1,3-beta-glucosidase activity |	GO:0005576 extracellular region | GO:0009277 fungal-type cell wall |
orf19.4301	0.421654	0.0138994	0.540255	0.00152888	1.35038	0.10229	0.912741	0.085481		Predicted ORF in Assemblies 19, 20 and 21
orf19.3938	0.42164	0.0225978	0.629689	0.292839	1.18487	0.136925	0.460581	0.0183796		Predicted ORF in Assemblies 19, 20 and 21; mutation confers hypersensitivity to 5-fluorocytosine (5-FC), 5-fluorouracil (5-FU), and tubercidin (7-deazaadenosine)	GO:0042493 response to drug |	GO:0003735 structural constituent of ribosome |	GO:0005763 mitochondrial small ribosomal subunit |
orf19.4958	0.421592	0.00563428	0.491825	0.000635111	1.08364	0.132349	0.934018	0.30218	ECM25	Non-essential protein involved in cell morphogenesis; predicted ORF in Assemblies 19, 20 and 21	GO:0030447 filamentous growth | GO:0007047 cell wall organization | GO:0042493 response to drug |		GO:0005737 cytoplasm |
orf19.1026	0.420099	0.00678303	0.495237	0.423273	1.0987	0.209153	1.01622	0.823779		Predicted ORF in Assemblies 19, 20 and 21	GO:0070481 nuclear-transcribed mRNA catabolic process, non-stop decay | GO:0000467 exonucleolytic trimming to generate mature 3'-end of 5.8S rRNA from tricistronic rRNA transcript (SSU-rRNA, 5.8S rRNA, LSU-rRNA) | GO:0034427 nuclear-transcribed mRNA catabolic process, exonucleolytic, 3'-5' | GO:0000292 RNA fragment catabolic process |	GO:0000175 3'-5'-exoribonuclease activity |	GO:0000177 cytoplasmic exosome (RNase complex) | GO:0000176 nuclear exosome (RNase complex) |
orf19.2555	0.419977	0.0431205	0.534128	0.0280099	1.08489	0.784096	0.55477	0.0170031	URA5	Protein abundance is affected by URA3 expression in the CAI-4 strain background; flucytosine induced; protein level decreased in stationary phase cultures	GO:0046132 pyrimidine ribonucleoside biosynthetic process | GO:0006207 'de novo' pyrimidine base biosynthetic process |	GO:0004588 orotate phosphoribosyltransferase activity |	GO:0005634 nucleus | GO:0005737 cytoplasm |
orf19.4190	0.418149	0.00687968	0.801688	0.329955	1.02807	0.546322	0.668685	0.0115105		Predicted ORF in Assemblies 19, 20 and 21	GO:0030150 protein import into mitochondrial matrix |	GO:0008565 protein transporter activity | GO:0001671 ATPase activator activity |	GO:0001405 presequence translocase-associated import motor |
orf19.600	0.417104	0.0362002	0.618014	0.00268393	1.09834	0.21136	0.833014	0.0445169	TRK1	Potassium transporter; mediates K+ and Cl- influx; role in sensitivity to cationic antimicrobial peptides, not via direct peptide uptake, but possibly related to membrane permeability; fungal-specific (no human or murine homolog)	GO:0006821 chloride transport | GO:0030007 cellular potassium ion homeostasis | GO:0009636 response to toxin | GO:0010107 potassium ion import |	GO:0015108 chloride transmembrane transporter activity | GO:0015079 potassium ion transmembrane transporter activity |	GO:0016020 membrane | GO:0005886 plasma membrane |
orf19.556	0.416958	0.0181039	0.59433	0.505652	1.7518	0.0479159	0.751663	0.0284318		Predicted ORF in Assemblies 19, 20 and 21; regulated by Ssn6p; possibly spurious ORF (Annotation Working Group prediction)
orf19.939	0.414902	0.0416304	0.299892	7.62373e-05	1.04018	0.825029	0.68677	0.0215286	NAM7	Putative role in nonsense-mediated mRNA decay; similar to S. cerevisiae Nam7p; gene induced by ciclopirox olamine treatment	GO:0000184 nuclear-transcribed mRNA catabolic process, nonsense-mediated decay | GO:0006449 regulation of translational termination | GO:0008298 intracellular mRNA localization | GO:0016567 protein ubiquitination | GO:0070478 nuclear-transcribed mRNA catabolic process, 3'-5' exonucleolytic nonsense-mediated decay | GO:0030466 chromatin silencing at silent mating-type cassette |	GO:0003676 nucleic acid binding | GO:0008026 ATP-dependent helicase activity |	GO:0005844 polysome | GO:0005737 cytoplasm |
orf19.58	0.413084	0.0194754	0.37262	0.00759582	0.932794	0.177085	0.694507	0.0159618	RRP6	Predicted ORF in Assemblies 19, 20 and 21; mutation confers hypersensitivity to 5-fluorocytosine (5-FC), 5-fluorouracil (5-FU), and tubercidin (7-deazaadenosine)	GO:0042493 response to drug | GO:0031126 snoRNA 3'-end processing | GO:0034476 U5 snRNA 3'-end processing | GO:0000467 exonucleolytic trimming to generate mature 3'-end of 5.8S rRNA from tricistronic rRNA transcript (SSU-rRNA, 5.8S rRNA, LSU-rRNA) | GO:0034475 U4 snRNA 3'-end processing | GO:0034473 U1 snRNA 3'-end processing | GO:0043634 polyadenylation-dependent ncRNA catabolic process | GO:000…	GO:0000175 3'-5'-exoribonuclease activity |	GO:0000176 nuclear exosome (RNase complex) |
orf19.1823	0.412322	0.0401325	0.474881	0.268528	1.21243	0.157792	0.924326	0.34557		Predicted ORF in Assemblies 19, 20 and 21; transcription is downregulated in response to treatment with ciclopirox olamine
orf19.6014	0.41033	0.00328932	0.458781	0.238179	1.92517	0.0738584	0.815869	0.00996265	RRS1	Predicted ORF in Assemblies 19, 20 and 21; mutation confers hypersensitivity to 5-fluorocytosine (5-FC), 5-fluorouracil (5-FU), and tubercidin (7-deazaadenosine)	GO:0042493 response to drug | GO:0042254 ribosome biogenesis |		GO:0030687 preribosome, large subunit precursor | GO:0005634 nucleus |
orf19.6632	0.407832	0.0134821	0.692344	0.018842	0.493171	0.0157829	0.561295	0.0902775	ACO2	Protein described as aconitate hydratase 2; regulated by Gcn4p; repressed in response to amino acid starvation (3-aminotriazole treatment); transcriptionally regulated by iron; expression greater in high iron		GO:0003994 aconitate hydratase activity |	GO:0005739 mitochondrion |
orf19.4813	0.405426	0.0135376	0.13177	0.00321317	0.784071	0.173321	0.305109	0.0161006	GUA1	Predicted ORF in Assemblies 19, 20 and 21; soluble protein in hyphae; flucytosine induced; macrophage-downregulated protein abundance; protein level decreased in stationary phase cultures	GO:0046037 GMP metabolic process |	GO:0003921 GMP synthase activity | GO:0003922 GMP synthase (glutamine-hydrolyzing) activity |	GO:0005625 soluble fraction |
orf19.3170	0.404563	0.0044609	0.322817	0.00426566	1.14506	0.104646	0.895696	0.334087		Predicted ORF in Assemblies 19, 20 and 21	GO:0000282 cellular bud site selection | GO:0010526 negative regulation of transposition, RNA-mediated |		GO:0005737 cytoplasm |
orf19.7675	0.404268	0.0207012	0.736649	0.490469	0.800976	0.219361	0.698056	0.0249428		ORF Predicted by Annotation Working Group	GO:0006412 translation |	GO:0003735 structural constituent of ribosome |	GO:0005762 mitochondrial large ribosomal subunit |
orf19.702	0.404243	0.00285026	0.376897	0.322776	0.69058	0.208002	0.711805	0.00193961		Predicted ORF in Assemblies 19, 20 and 21	GO:0006449 regulation of translational termination |	GO:0003724 RNA helicase activity | GO:0003678 DNA helicase activity |	GO:0005844 polysome |
orf19.6227	0.404233	9.8994e-05	0.651723	0.486745	1.36564	0.168894	1.1422	0.0809571		Predicted ORF in Assemblies 19, 20 and 21
orf19.6503	0.403211	0.0039613	0.697002	0.0475537	0.925732	0.324726	0.593556	0.00294536		Predicted ORF in Assemblies 19, 20 and 21
orf19.6363	0.401205	0.00868688	0.74046	0.5333	0.810211	0.331814	0.502807	0.00669711		Predicted ORF from Assembly 19; merged with orf19.3755 in Assembly 20
orf19.7610	0.399168	0.00473429	0.134239	0.0548238	0.706216	0.0333308	1.4151	0.034252	PTP3	Protein not essential for viability; similar to S. cerevisiae Ptp3p, which is a protein tyrosine phosphatase; hyphal induced; alkaline upregulated; regulated by Efg1p, Ras1p, cAMP pathways	GO:0000750 pheromone-dependent signal transduction involved in conjugation with cellular fusion | GO:0000173 inactivation of MAPK activity involved in osmosensory signaling pathway | GO:0006470 protein amino acid dephosphorylation |	GO:0004725 protein tyrosine phosphatase activity |	GO:0005634 nucleus | GO:0005737 cytoplasm |
orf19.6316.4	0.39912	0.0139469	0.430683	0.0720374	1.06043	0.579717	0.742129	0.0197752		ORF Predicted by Annotation Working Group			GO:0005634 nucleus |
orf19.2003	0.397282	0.0354709	0.471479	0.423308	0.639929	0.00213273	0.607237	0.0238009	HNM1	Predicted ORF in Assemblies 19, 20 and 21; mutation confers hypersensitivity to toxic ergosterol analog; shows colony morphology-related gene regulation by Ssn6p; clade-associated gene expression	GO:0015871 choline transport | GO:0042493 response to drug |	GO:0015220 choline transmembrane transporter activity |	GO:0005886 plasma membrane |
orf19.809	0.394262	0.0123732	0.160456	0.0389933	1.14446	0.310497	1.03737	0.457479		Predicted ORF in Assemblies 19, 20 and 21	GO:0000463 maturation of LSU-rRNA from tricistronic rRNA transcript (SSU-rRNA, 5.8S rRNA, LSU-rRNA) |	GO:0003723 RNA binding |	GO:0005730 nucleolus | GO:0030684 preribosome |
orf19.829	0.393762	0.000291652	0.769142	0.731936	0.881535	0.157774	0.836892	0.00905067	SCH9	Protein required for chlamydospore formation and for embedded hyphal growth, not essential for viability; similar to S. cerevisiae Sch9p, which is a protein kinase involved in growth control	GO:0030448 hyphal growth | GO:0001410 chlamydospore formation | GO:0047484 regulation of response to osmotic stress | GO:0006468 protein amino acid phosphorylation | GO:0001302 replicative cell aging | GO:0008361 regulation of cell size | GO:0043619 regulation of transcription from RNA polymerase II promoter in response to oxidative stress | GO:0001324 age-dependent response to oxidative stress d…	GO:0004674 protein serine/threonine kinase activity |	GO:0005634 nucleus | GO:0000329 fungal-type vacuole membrane | GO:0000785 chromatin |
orf19.3751	0.392049	0.00151983	0.860922	0.417621	0.926891	0.551729	0.93425	0.392072		Predicted ORF in Assemblies 19, 20 and 21	GO:0031578 mitotic cell cycle spindle orientation checkpoint |	GO:0004672 protein kinase activity |	GO:0005935 cellular bud neck | GO:0005938 cell cortex | GO:0005816 spindle pole body |
orf19.969	0.392047	0.036638	0.393723	0.276474	0.785871	0.00231457	0.665574	0.00438653		Predicted ORF in Assemblies 19, 20 and 21	GO:0000162 tryptophan biosynthetic process | GO:0043101 purine salvage | GO:0000105 histidine biosynthetic process | GO:0006207 'de novo' pyrimidine base biosynthetic process | GO:0006189 'de novo' IMP biosynthetic process | GO:0031505 fungal-type cell wall organization | GO:0006015 5-phosphoribose 1-diphosphate biosynthetic process |	GO:0004749 ribose phosphate diphosphokinase activity |	GO:0005737 cytoplasm |
orf19.4531	0.389751	0.00561065	0.340349	0.00629963	0.891972	0.53273	1.37548	0.0974669		Putative PDR-subfamily ABC transporter	GO:0006810 transport |	GO:0042626 ATPase activity, coupled to transmembrane movement of substances | GO:0005524 ATP binding |	GO:0016021 integral to membrane |
orf19.3541	0.388363	0.0481077	0.184645	0.0224607	1.24614	0.24252	0.582531	0.0588934	ERF1	Putative translation release factor 1, which interacts with stop codons and promotes release of nascent peptides from ribosomes	GO:0000910 cytokinesis | GO:0006415 translational termination |	GO:0003747 translation release factor activity | GO:0016149 translation release factor activity, codon specific |	GO:0005829 cytosol | GO:0018444 translation release factor complex |
orf19.7387	0.387053	0.0465879	0.247852	1.78152e-05	0.935611	0.28929	0.93241	0.201392		Predicted ORF in Assemblies 19, 20 and 21	GO:0006357 regulation of transcription from RNA polymerase II promoter | GO:0002098 tRNA wobble uridine modification |	GO:0016944 RNA polymerase II transcription elongation factor activity | GO:0004402 histone acetyltransferase activity |	GO:0008023 transcription elongation factor complex | GO:0016591 DNA-directed RNA polymerase II, holoenzyme | GO:0005634 nucleus | GO:0005737 cytoplasm | GO:0033588 Elongator holoenzyme complex |
orf19.475	0.386464	0.0150917	0.601265	0.298326	1.27011	0.112791	0.778986	0.0216567		Predicted ORF in Assemblies 19, 20 and 21	GO:0006364 rRNA processing | GO:0000027 ribosomal large subunit assembly |		GO:0005654 nucleoplasm |
orf19.1533	0.385046	0.0123763	0.192962	0.0300622	1.43738	0.0493851	0.603531	0.0219764		Predicted ORF in Assemblies 19, 20 and 21			GO:0000324 fungal-type vacuole |
orf19.1575	0.383239	0.0474235	0.217715	0.0124208	0.780405	0.144031	0.631857	0.109936	PRS1	Phosphoribosylpyrophosphate synthetase; enzyme of purine, pyrimidine, histidine, and tryptophan biosynthesis; essential; flucytosine induced; macrophage/pseudohyphal-induced	GO:0043101 purine salvage | GO:0006207 'de novo' pyrimidine base biosynthetic process | GO:0000162 tryptophan biosynthetic process | GO:0000105 histidine biosynthetic process | GO:0009435 NAD biosynthetic process | GO:0019856 pyrimidine base biosynthetic process | GO:0006189 'de novo' IMP biosynthetic process | GO:0042493 response to drug | GO:0031505 fungal-type cell wall organization | GO:00060…	GO:0004749 ribose phosphate diphosphokinase activity |	GO:0005737 cytoplasm |
orf19.6291	0.379781	0.000585527	0.661633	0.441865	1.19922	0.249606	0.788247	0.37345		Predicted ORF in Assemblies 19, 20 and 21	GO:0051276 chromosome organization |		GO:0005634 nucleus | GO:0005739 mitochondrion |
orf19.4257	0.379294	0.000944212	0.319715	0.0857179	0.996016	0.978241	0.564266	0.00233524	INT1	Integrin-like protein; role in morphogenesis, adhesion, and mouse cecal colonization and systemic virulence; similar to S. cerevisiae Bud4p (has role in bud site selection); structurally similar to alpha-subunit of human leukocyte integrins	GO:0007120 axial cellular bud site selection | GO:0007155 cell adhesion | GO:0009405 pathogenesis | GO:0044117 growth of symbiont in host | GO:0044403 symbiosis, encompassing mutualism through parasitism |	GO:0050839 cell adhesion molecule binding |	GO:0005940 septin ring | GO:0005935 cellular bud neck | GO:0009986 cell surface | GO:0000142 cellular bud neck contractile ring |
orf19.3854	0.377731	0.00286333	0.913193	0.544984	0.961616	0.829945	1.49457	0.0111549		Protein similar to S. cerevisiae Sat4p; amphotericin B induced; clade-associated gene expression	GO:0030003 cellular cation homeostasis | GO:0000082 G1/S transition of mitotic cell cycle |	GO:0004672 protein kinase activity |
orf19.6782	0.377687	0.00963448	0.40233	0.456131	0.715362	0.0522324	0.570243	0.0320431	BMT1	Putative beta-mannosyltransferase, required for addition of the first beta-mannose residue to the acid-stable fraction of cell wall phosphopeptidomannan; member of a 9-gene family; predicted ORF in Assemblies 19, 20 and 21	GO:0070135 beta-1,2-oligomannoside metabolic process |
orf19.2632	0.375049	0.00414113	0.581035	0.10085	1.14923	0.101434	0.919499	0.0468178		Predicted ORF from Assembly 19; merged with orf19.3704 in Assembly 20
orf19.2287	0.373187	0.00253723	0.615138	0.454696	1.383	0.0638199	0.649459	0.00896123	RPA12	Protein described as DNA-directed RNA polymerase I; induced upon adherence to polystyrene	GO:0006360 transcription from RNA polymerase I promoter |	GO:0003899 DNA-directed RNA polymerase activity | GO:0004532 exoribonuclease activity |	GO:0005736 DNA-directed RNA polymerase I complex |
orf19.610	0.37307	3.37448e-05	0.415468	0.00789921	0.993733	0.944717	0.884039	0.413568	EFG1	Transcriptional repressor; required for white-phase cell type; hyphal growth, metabolism, cell-wall gene regulator; roles in adhesion, virulence; Cph1p and Efg1p have role in host cytokine response; bHLH; binds E-box; T206 phosphorylated	GO:0030448 hyphal growth | GO:0001410 chlamydospore formation | GO:0030447 filamentous growth | GO:0007124 pseudohyphal growth | GO:0045449 regulation of transcription | GO:0006355 regulation of transcription, DNA-dependent | GO:0009405 pathogenesis | GO:0044011 single-species biofilm formation on inanimate substrate | GO:0007155 cell adhesion | GO:0000902 cell morphogenesis | GO:0000122 negative…	GO:0003700 transcription factor activity | GO:0003677 DNA binding | GO:0016564 transcription repressor activity | GO:0043565 sequence-specific DNA binding |	GO:0005634 nucleus |
orf19.2183	0.370975	0.00771438	0.156241	0.000370676	0.722322	0.125151	0.425476	0.00558283	KRE30	YEF3-subfamily ABC family protein, predicted not to be a transporter; downregulated during core stress response; mutation confers hypersensitivity to amphotericin B	GO:0042493 response to drug | GO:0000056 ribosomal small subunit export from nucleus |	GO:0042626 ATPase activity, coupled to transmembrane movement of substances | GO:0005524 ATP binding | GO:0042624 ATPase activity, uncoupled |	GO:0005634 nucleus | GO:0005737 cytoplasm | GO:0005840 ribosome |
orf19.7298	0.369127	0.011354	0.175945	0.00143334	0.929883	0.597527	0.773188	0.0339041	CHS2	Chitin synthase; nonessential; required for wild-type chitin deposition in hyphae; transcription is regulated during dimorphic transition; Chs1p and Chs2p, but not Chs3p, are inhibited by the protoberberine HWY-289; fungal-specific	GO:0006038 cell wall chitin biosynthetic process | GO:0030448 hyphal growth | GO:0007109 cytokinesis, completion of separation |	GO:0004100 chitin synthase activity |	GO:0009986 cell surface | GO:0030428 cell septum | GO:0045009 chitosome | GO:0005624 membrane fraction | GO:0005886 plasma membrane |
orf19.6532	0.368778	0.00115982	0.509353	0.450741	0.929215	0.397696	0.795608	0.00492564		Predicted ORF in Assemblies 19, 20 and 21	GO:0006839 mitochondrial transport | GO:0015883 FAD transport |	GO:0015230 FAD transmembrane transporter activity |	GO:0005739 mitochondrion |
orf19.4097	0.368475	0.0137736	0.784271	0.291496	0.988549	0.889751	0.844249	0.16552		Predicted ORF in Assemblies 19, 20 and 21
orf19.5043	0.368299	0.00628252	0.469365	0.0152698	1.293	0.000932708	0.978097	0.316053		Predicted ORF in Assemblies 19, 20 and 21	GO:0006888 ER to Golgi vesicle-mediated transport |		GO:0005794 Golgi apparatus |
orf19.7427	0.368121	0.010706	0.386204	0.0014634	1.36845	0.119297	0.776129	0.0534041		Predicted ORF in Assemblies 19, 20 and 21			GO:0000329 fungal-type vacuole membrane |
orf19.5843	0.366669	0.00126878	0.547805	0.586311	0.992932	0.926519	1.23544	0.0129667		Predicted ORF in Assemblies 19, 20 and 21; Plc1p-regulated; greater mRNA abundance observed in a cyr1 homozygous null mutant than in wild type; possibly spurious ORF (Annotation Working Group prediction)
orf19.4769	0.366486	0.0309964	0.329451	0.0290799	0.913894	0.471376	0.718478	0.139018	IPT1	Inositol phosphoryl transferase, involved in sphingolipid biosynthesis; catalyzes the synthesis of the most abundant sphingolipid, mannose-(inositol-P)2-ceramide, M(IP)2C, from MIPC; required for wild-type membrane localization of Cdr1p	GO:0006676 mannosyl diphosphorylinositol ceramide metabolic process | GO:0030448 hyphal growth | GO:0051668 localization within membrane | GO:0030148 sphingolipid biosynthetic process |	GO:0016772 transferase activity, transferring phosphorus-containing groups |	GO:0005624 membrane fraction |
orf19.5049	0.366332	0.0241938	0.389915	0.0149314	1.07139	0.0793155	0.896587	0.04211		Predicted ORF in Assemblies 19, 20 and 21; induced upon biofilm formation			GO:0005634 nucleus | GO:0030686 90S preribosome |
orf19.6976	0.366329	0.0456631	0.830254	0.391015	1.33724	0.0639652	1.37842	0.092791		Predicted membrane transporter; member of the proton coupled folate transporter/heme carrier protein (PCFT/HCP) family, major facilitator superfamily (MFS); virulence-group-correlated expression	GO:0015884 folic acid transport |	GO:0008517 folic acid transporter activity |	GO:0016020 membrane |
orf19.7197	0.364232	0.000505482	0.139298	0.0395553	0.61459	0.0539028	1.22339	0.00224268		Putative protein of unknown function; heterozygous null mutant exhibits resistance to parnafungin in the C. albicans fitness test; predicted ORF in Assemblies 19, 20 and 21	GO:0006364 rRNA processing | GO:0006270 DNA replication initiation | GO:0042493 response to drug |	GO:0003682 chromatin binding | GO:0005515 protein binding |	GO:0030691 Noc2p-Noc3p complex |
orf19.3704	0.363131	0.0192062	0.324132	0.0083036	1.0502	0.728194	0.817398	0.0201558		Predicted ORF in Assemblies 19, 20 and 21	GO:0006364 rRNA processing | GO:0000027 ribosomal large subunit assembly |	GO:0004004 ATP-dependent RNA helicase activity |	GO:0030687 preribosome, large subunit precursor | GO:0005730 nucleolus |
orf19.3265	0.362753	0.0421192	0.256508	0.282451	1.09613	0.620591	0.816543	0.230811	TRM1	Protein described as an N2,N2-dimethylguanine tRNA methyltransferase; induced upon adherence to polystyrene	GO:0030488 tRNA methylation |	GO:0004809 tRNA (guanine-N2-)-methyltransferase activity |	GO:0005640 nuclear outer membrane | GO:0005739 mitochondrion | GO:0005635 nuclear envelope |
orf19.4857	0.361598	0.0280486	0.419674	0.00198058	1.05041	0.623651	1.07924	0.0290839		Predicted ORF in Assemblies 19, 20 and 21
orf19.1047	0.361371	0.0298577	0.203609	0.0439065	1.09887	0.535015	0.644383	0.0228397	ERB1	Predicted ORF in Assemblies 19, 20 and 21; mutation confers hypersensitivity to 5-fluorocytosine (5-FC), 5-fluorouracil (5-FU), and tubercidin (7-deazaadenosine); hyphal repressed; macrophage repressed	GO:0042493 response to drug | GO:0006364 rRNA processing |		GO:0030687 preribosome, large subunit precursor | GO:0005730 nucleolus |
orf19.2017	0.359786	0.0304244	0.234254	0.00482854	0.955828	0.799425	0.456484	0.00262512		Predicted ORF in Assemblies 19, 20 and 21	GO:0006360 transcription from RNA polymerase I promoter | GO:0008361 regulation of cell size |	GO:0003899 DNA-directed RNA polymerase activity |	GO:0005736 DNA-directed RNA polymerase I complex |
orf19.2236	0.359782	0.019695	0.705483	0.0163943	1.17133	0.162958	0.935239	0.275459		Protein with forkhead domain; similar to Fhl1p		GO:0003700 transcription factor activity |
orf19.1956	0.359606	0.00149207	0.30519	0.00151461	0.498444	0.00168843	0.605468	0.00277519		Predicted ORF in Assemblies 19, 20 and 21	GO:0007131 reciprocal meiotic recombination |
orf19.2673	0.357685	0.0146967	0.592668	0.459377	1.25156	0.399289	0.829929	0.031967		Predicted ORF in Assemblies 19, 20 and 21
orf19.7546	0.357324	0.00029292	0.330359	0.0189361	1.17354	0.17784	0.911852	0.194665		Predicted ORF in Assemblies 19, 20 and 21	GO:0000398 nuclear mRNA splicing, via spliceosome | GO:0000462 maturation of SSU-rRNA from tricistronic rRNA transcript (SSU-rRNA, 5.8S rRNA, LSU-rRNA) |	GO:0004004 ATP-dependent RNA helicase activity | GO:0008186 RNA-dependent ATPase activity |	GO:0005730 nucleolus |
orf19.603	0.354204	0.00519501	0.31408	0.230404	1.24877	0.205618	0.680393	0.0224979	IMP4	Predicted ORF in Assemblies 19, 20 and 21; decreased expression in response to prostaglandins	GO:0000154 rRNA modification | GO:0030490 maturation of SSU-rRNA |	GO:0042134 rRNA primary transcript binding | GO:0043047 single-stranded telomeric DNA binding | GO:0030515 snoRNA binding |	GO:0005732 small nucleolar ribonucleoprotein complex | GO:0030532 small nuclear ribonucleoprotein complex | GO:0032040 small-subunit processome | GO:0034457 Mpp10 complex |
orf19.7069	0.354057	0.0318697	0.201045	0.00230464	1.05334	0.66607	0.783995	0.00213815		Predicted ORF in Assemblies 19, 20 and 21	GO:0006412 translation |		GO:0005737 cytoplasm |
orf19.7202	0.352481	0.00376532	0.456406	0.00372699	1.22639	0.223373	0.770896	0.0891309		Predicted ORF in Assemblies 19, 20 and 21	GO:0006888 ER to Golgi vesicle-mediated transport | GO:0006621 protein retention in ER lumen | GO:0006890 retrograde vesicle-mediated transport, Golgi to ER |		GO:0030137 COPI-coated vesicle | GO:0030134 ER to Golgi transport vesicle |
orf19.6578	0.3522	0.00195177	0.277145	0.0300303	0.35752	0.0720774	0.812728	0.0175879		Predicted membrane transporter, member of the vesicular neurotransmitter (VNT) family, major facilitator superfamily (MFS); downregulated in core caspofungin response	GO:0006817 phosphate transport | GO:0006836 neurotransmitter transport |	GO:0005315 inorganic phosphate transmembrane transporter activity | GO:0005326 neurotransmitter transporter activity |	GO:0005887 integral to plasma membrane | GO:0016020 membrane |
orf19.5919	0.348627	0.0230993	0.28906	0.00102788	0.960109	0.523637	0.982569	0.911241	MEA1	Protein similar to A. nidulans MesA, which is involved in localization of actin cables
orf19.1115	0.347894	0.00353014	0.561832	0.0803786	1.61507	0.0580974	0.359162	0.00128641	GUK1	Putative guanylate kinase; identified in extracts from biofilm and planktonic cells; protein level decreased in stationary phase cultures	GO:0046037 GMP metabolic process |	GO:0004385 guanylate kinase activity |	GO:0005634 nucleus | GO:0005737 cytoplasm |
orf19.2711	0.347087	0.00702786	0.436486	0.290971	0.910867	0.119584	0.672248	0.00052335		Predicted ORF in Assemblies 19, 20 and 21; downregulated in core stress response	GO:0006357 regulation of transcription from RNA polymerase II promoter | GO:0002098 tRNA wobble uridine modification | GO:0032447 protein urmylation |	GO:0016944 RNA polymerase II transcription elongation factor activity |	GO:0008023 transcription elongation factor complex | GO:0005634 nucleus | GO:0005737 cytoplasm | GO:0033588 Elongator holoenzyme complex |
orf19.7618	0.347036	0.00140634	0.171548	0.0737808	1.11146	0.508646	0.608907	0.00990117		Predicted ORF in Assemblies 19, 20 and 21; Plc1p-regulated	GO:0006461 protein complex assembly | GO:0000472 endonucleolytic cleavage to generate mature 5'-end of SSU-rRNA from (SSU-rRNA, 5.8S rRNA, LSU-rRNA) | GO:0000447 endonucleolytic cleavage in ITS1 to separate SSU-rRNA from 5.8S rRNA and LSU-rRNA from tricistronic rRNA transcript (SSU-rRNA, 5.8S rRNA, LSU-rRNA) |	GO:0051082 unfolded protein binding |	GO:0030686 90S preribosome | GO:0005730 nucleolus |
orf19.4367	0.346342	0.000777542	0.327325	0.0245428	1.12795	0.306358	0.778309	0.267507	SMC1	Protein described as similar to chromosomal ATPases; RNA abundance regulated by tyrosol and cell density; cell-cycle regulated periodic mRNA expression	GO:0007064 mitotic sister chromatid cohesion | GO:0006302 double-strand break repair |	GO:0016887 ATPase activity | GO:0003690 double-stranded DNA binding | GO:0000217 DNA secondary structure binding | GO:0003680 AT DNA binding |	GO:0034990 nuclear mitotic cohesin complex |
orf19.1825	0.344864	0.00336307	0.931305	0.136621	1.07069	0.679679	0.921344	0.0926566		Protein not essential for viability; filament induced; regulated by Nrg1p, Rfg1p, Tup1p
orf19.5597	0.344315	0.00562209	0.404285	0.000993191	1.11499	0.188533	0.86764	0.110775	POL5	Predicted ORF in Assemblies 19, 20 and 21; induced upon biofilm formation	GO:0006261 DNA-dependent DNA replication | GO:0009303 rRNA transcription |	GO:0003887 DNA-directed DNA polymerase activity |	GO:0005730 nucleolus |
orf19.2775	0.344083	0.00544862	0.468025	0.483077	1.14217	0.146358	0.568632	0.0360131	IDI1	Predicted ORF in Assemblies 19, 20 and 21	GO:0006696 ergosterol biosynthetic process |	GO:0004452 isopentenyl-diphosphate delta-isomerase activity |	GO:0005829 cytosol |
orf19.6133	0.343733	0.007461	0.410312	0.312376	0.954455	0.564389	0.772187	0.163553	PIF1	Decreased transcription is observed upon fluphenazine treatment	GO:0032211 negative regulation of telomere maintenance via telomerase | GO:0000723 telomere maintenance | GO:0006310 DNA recombination | GO:0000002 mitochondrial genome maintenance |	GO:0010521 telomerase inhibitor activity | GO:0003678 DNA helicase activity |	GO:0005739 mitochondrion |
orf19.2214	0.341487	0.00796217	0.40517	0.21774	0.881848	0.561098	0.588355	0.0655946		Predicted ORF in Assemblies 19, 20 and 21		GO:0003735 structural constituent of ribosome |	GO:0005762 mitochondrial large ribosomal subunit |
orf19.3423	0.341029	0.0297678	0.350471	0.2438	0.945076	0.664176	0.372072	0.000119129	TIF3	Putative translation initiation factor; genes encoding ribosomal subunits, translation factors, and tRNA synthetases are downregulated upon phagocytosis by murine macrophage	GO:0006413 translational initiation |	GO:0003743 translation initiation factor activity | GO:0033592 RNA strand annealing activity |	GO:0005840 ribosome |
orf19.304	0.339815	0.00101349	0.30337	0.0730632	0.956279	0.607394	0.811413	0.280762		Putative transporter similar to MDR proteins; fungal-specific (no human or murine homolog)	GO:0015893 drug transport |	GO:0015238 drug transporter activity |	GO:0016020 membrane |
orf19.6573	0.336373	0.000649392	0.408173	0.268622	0.666338	0.141569	1.47144	0.000216498	BEM2	Putative Rho1p GTPase activating protein (GAP); serum-induced transcription	GO:0007264 small GTPase mediated signal transduction | GO:0007047 cell wall organization | GO:0007117 budding cell bud growth | GO:0000226 microtubule cytoskeleton organization | GO:0030036 actin cytoskeleton organization |	GO:0004871 signal transducer activity | GO:0005100 Rho GTPase activator activity |	GO:0005739 mitochondrion |
orf19.1031	0.333363	0.03029	0.53359	0.272555	0.949273	0.796158	0.489134	0.00129463	HMG1	HMG-CoA reductase; enzyme of sterol pathway; inhibited by lovastatin; gene not transcriptionally regulated in response to lovastatin and fluconazole	GO:0016126 sterol biosynthetic process | GO:0006696 ergosterol biosynthetic process | GO:0042493 response to drug |	GO:0004420 hydroxymethylglutaryl-CoA reductase (NADPH) activity |	GO:0005635 nuclear envelope | GO:0005759 mitochondrial matrix | GO:0005789 endoplasmic reticulum membrane | GO:0005886 plasma membrane |
orf19.1232	0.332902	0.0261835	0.158916	0.00619736	1.91753	0.174825	0.782384	0.0746552	VRG4	GDP-mannose transporter; essential; required for glycosylation, hyphal growth; functional homolog of S. cerevisiae Vrg4p, which imports GDP-mannose from cytoplasm to Golgi for protein and lipid mannosylation; no mammalian homolog	GO:0006486 protein amino acid glycosylation | GO:0030448 hyphal growth | GO:0015784 GDP-mannose transport | GO:0030259 lipid glycosylation | GO:0006487 protein amino acid N-linked glycosylation |	GO:0005458 GDP-mannose transmembrane transporter activity |	GO:0005794 Golgi apparatus | GO:0005739 mitochondrion |
orf19.1902	0.332889	0.0279272	0.685693	0.302203	0.933785	0.458077	0.756872	0.164286	NOC4	Predicted ORF in Assemblies 19, 20 and 21; mutation confers resistance to 5-fluorocytosine (5-FC), 5-fluorouracil (5-FU), and tubercidin (7-deazaadenosine)	GO:0042493 response to drug | GO:0042274 ribosomal small subunit biogenesis | GO:0000480 endonucleolytic cleavage in 5'-ETS of tricistronic rRNA transcript (SSU-rRNA, 5.8S rRNA, LSU-rRNA) | GO:0000472 endonucleolytic cleavage to generate mature 5'-end of SSU-rRNA from (SSU-rRNA, 5.8S rRNA, LSU-rRNA) | GO:0000447 endonucleolytic cleavage in ITS1 to separate SSU-rRNA from 5.8S rRNA and LSU-rRNA fro…		GO:0032040 small-subunit processome | GO:0030692 Noc4p-Nop14p complex |
orf19.3322	0.331903	0.0403533	0.416159	0.423279	1.66219	0.414879	0.486412	0.00220184	DUT1	dUTP pyrophosphatase; converts dUTP to dUMP and pyrophosphate; cell-cycle regulated if expressed in S. cerevisiae; upstream MluI and SCB transcription regulatory elements; induced by 17-beta-estradiol, ethynyl estradiol, macrophage	GO:0006260 DNA replication | GO:0009213 pyrimidine deoxyribonucleoside triphosphate catabolic process |	GO:0004170 dUTP diphosphatase activity |	GO:0005634 nucleus | GO:0005737 cytoplasm |
orf19.5081	0.33168	0.00747303	0.47961	0.0950251	0.712648	0.178369	0.532146	0.000173625	FUN12	Functional homolog of S. cerevisiae Fun12p translation initiation factor eIF5B; genes encoding ribosomal subunits, translation factors, and tRNA synthetases are downregulated upon phagocytosis by murine macrophage	GO:0006413 translational initiation |	GO:0003743 translation initiation factor activity | GO:0003924 GTPase activity |	GO:0005739 mitochondrion | GO:0022627 cytosolic small ribosomal subunit |
orf19.5009	0.329641	0.0115226	0.285513	0.0497985	1.24128	0.183472	0.660944	0.0103791		Predicted ORF in Assemblies 19, 20 and 21			GO:0005737 cytoplasm |
orf19.7489	0.329084	0.0122009	0.208837	0.00460368	1.17144	0.278983	1.23446	0.0568364		Predicted ORF in Assemblies 19, 20 and 21	GO:0009272 fungal-type cell wall biogenesis | GO:0007264 small GTPase mediated signal transduction |	GO:0005100 Rho GTPase activator activity |	GO:0005739 mitochondrion | GO:0005935 cellular bud neck |
orf19.1569	0.328709	0.00404441	0.415223	0.422924	1.05626	0.76858	0.683707	0.0913093	UTP22	Predicted ORF in Assemblies 19, 20 and 21; decreased expression observed in an ssr1 homozygous null mutant; decreased expression in response to prostaglandins; heterozygous null mutant exhibits resistance to parnafungin	GO:0006364 rRNA processing | GO:0042493 response to drug |		GO:0032040 small-subunit processome | GO:0034456 UTP-C complex | GO:0032545 CURI complex |
orf19.5038	0.328073	0.00234895	0.708609	0.536724	1.24006	0.171927	0.562279	0.00161385		Predicted ORF in Assemblies 19, 20 and 21	GO:0030488 tRNA methylation |	GO:0016423 tRNA (guanine) methyltransferase activity |	GO:0005737 cytoplasm |
orf19.1335	0.323332	0.0129408	0.289263	0.00316612	0.998075	0.991457	0.675906	0.00748943		Predicted ORF in Assemblies 19, 20 and 21	GO:0043630 ncRNA polyadenylation during polyadenylation-dependent ncRNA catabolic process | GO:0016075 rRNA catabolic process | GO:0031126 snoRNA 3'-end processing | GO:0000467 exonucleolytic trimming to generate mature 3'-end of 5.8S rRNA from tricistronic rRNA transcript (SSU-rRNA, 5.8S rRNA, LSU-rRNA) | GO:0034476 U5 snRNA 3'-end processing | GO:0034475 U4 snRNA 3'-end processing | GO:0016078 …	GO:0004004 ATP-dependent RNA helicase activity | GO:0034459 ATP-dependent 3'-5' RNA helicase activity | GO:0008143 poly(A) RNA binding |	GO:0031499 TRAMP complex |
orf19.6007	0.322717	0.00886611	0.106967	0.0139866	1.06097	0.809994	1.0517	0.574472		Predicted ORF in Assemblies 19, 20 and 21; decreased expression in response to prostaglandins	GO:0019368 fatty acid elongation, unsaturated fatty acid |		GO:0016020 membrane |
orf19.2777	0.322249	0.0201117	0.513342	0.168218	1.23324	0.234004	1.01259	0.511847		Predicted ORF from Assembly 19; removed from Assembly 20
orf19.3970	0.320843	0.0180214	0.809607	0.337286	1.24611	0.230956	0.865726	0.386291		Predicted ORF in Assemblies 19, 20 and 21	GO:0000462 maturation of SSU-rRNA from tricistronic rRNA transcript (SSU-rRNA, 5.8S rRNA, LSU-rRNA) |		GO:0005730 nucleolus |
orf19.3890	0.319898	0.0181019	0.315135	0.000885186	1.2171	0.454216	0.812175	0.0901235		Predicted ORF from Assembly 19; removed from Assembly 20
orf19.6346	0.3198	0.0174237	0.233596	9.60018e-06	1.20625	0.133388	0.744775	0.0637164		Predicted ORF in Assemblies 19, 20 and 21; decreased transcription is observed in an azole-resistant strain that overexpresses MDR1	GO:0000055 ribosomal large subunit export from nucleus | GO:0006611 protein export from nucleus |		GO:0005634 nucleus | GO:0005737 cytoplasm |
orf19.2193	0.316929	0.000783977	0.517513	0.326919	1.02341	0.811189	0.731323	0.0142071	PRS5	Predicted ORF in Assemblies 19, 20 and 21; downregulated during core stress response	GO:0000162 tryptophan biosynthetic process | GO:0043101 purine salvage | GO:0000105 histidine biosynthetic process | GO:0006207 'de novo' pyrimidine base biosynthetic process | GO:0006189 'de novo' IMP biosynthetic process | GO:0031505 fungal-type cell wall organization | GO:0006015 5-phosphoribose 1-diphosphate biosynthetic process |	GO:0004749 ribose phosphate diphosphokinase activity |	GO:0005737 cytoplasm |
orf19.2667	0.315085	0.0180941	0.336542	0.0016071	1.21151	0.142869	0.764478	0.292088	RPF1	Predicted ORF in Assemblies 19, 20 and 21; essential for growth	GO:0000055 ribosomal large subunit export from nucleus | GO:0000466 maturation of 5.8S rRNA from tricistronic rRNA transcript (SSU-rRNA, 5.8S rRNA, LSU-rRNA) | GO:0000463 maturation of LSU-rRNA from tricistronic rRNA transcript (SSU-rRNA, 5.8S rRNA, LSU-rRNA) | GO:0000027 ribosomal large subunit assembly |	GO:0042134 rRNA primary transcript binding |	GO:0030687 preribosome, large subunit precursor | GO:0005730 nucleolus |
orf19.2715	0.313906	0.00513325	0.408324	0.19657	1.32142	0.193616	0.747678	0.0247187	RPC53	Predicted ORF in Assemblies 19, 20 and 21	GO:0006383 transcription from RNA polymerase III promoter |	GO:0003899 DNA-directed RNA polymerase activity |	GO:0005666 DNA-directed RNA polymerase III complex |
orf19.4963	0.313738	0.000824748	0.672518	0.482691	1.29995	0.114388	0.726568	0.0170019		Predicted ORF in Assemblies 19, 20 and 21			GO:0005634 nucleus | GO:0005737 cytoplasm |
orf19.3303	0.313544	0.0241966	0.191648	0.00175502	0.866173	0.161248	0.732548	0.150405		Predicted ORF in Assemblies 19, 20 and 21	GO:0006464 protein modification process | GO:0031591 wybutosine biosynthetic process | GO:0030488 tRNA methylation |	GO:0008175 tRNA methyltransferase activity |	GO:0005739 mitochondrion |
orf19.2859	0.311421	0.0110021	0.136034	0.0625097	0.670037	0.0465738	0.692307	0.0191612	SRP40	Predicted ORF in Assemblies 19, 20 and 21; macrophage/pseudohyphal-induced	GO:0006913 nucleocytoplasmic transport | GO:0006461 protein complex assembly |		GO:0005730 nucleolus |
orf19.7194	0.309726	0.00151432	0.579218	0.141283	1.10938	0.350845	0.884723	0.200192		Protein not essential for viability; decreased transcription is observed upon fluphenazine treatment; induced upon adherence to polystyrene	GO:0044114 development of symbiont in host |
orf19.6192	0.307149	0.00165255	0.733963	0.229648	1.00232	0.981224	2.05821	0.00375573		Predicted ORF in Assemblies 19, 20 and 21; Plc1p-regulated; possibly spurious ORF (Annotation Working Group prediction)
orf19.6230	0.303392	0.005682	0.438465	0.364513	1.39322	0.0660494	1.01921	0.774856		Predicted ORF in Assemblies 19, 20 and 21	GO:0006401 RNA catabolic process | GO:0000466 maturation of 5.8S rRNA from tricistronic rRNA transcript (SSU-rRNA, 5.8S rRNA, LSU-rRNA) | GO:0030846 termination of RNA polymerase II transcription, poly(A)-coupled | GO:0000463 maturation of LSU-rRNA from tricistronic rRNA transcript (SSU-rRNA, 5.8S rRNA, LSU-rRNA) |	GO:0030234 enzyme regulator activity |	GO:0005634 nucleus |
orf19.2847	0.302511	0.0280614	0.259926	0.0376646	1.0545	0.303205	0.675257	0.0478562		Predicted ORF in Assemblies 19, 20 and 21	GO:0006383 transcription from RNA polymerase III promoter |	GO:0003899 DNA-directed RNA polymerase activity |	GO:0005666 DNA-directed RNA polymerase III complex |
orf19.6787	0.29671	0.00648502	0.158164	0.00178423	2.27792	0.0603976	0.752094	0.127411		Predicted ORF in Assemblies 19, 20 and 21	GO:0030437 ascospore formation | GO:0006888 ER to Golgi vesicle-mediated transport | GO:0007120 axial cellular bud site selection |		GO:0030134 ER to Golgi transport vesicle | GO:0005789 endoplasmic reticulum membrane |
orf19.1105	0.295028	0.000481933	0.503406	0.353747	0.907883	0.54802	0.90615	0.0517661		Predicted ORF in Assemblies 19, 20 and 21; possibly spurious ORF (Annotation Working Group prediction)
orf19.6234	0.294613	0.0148419	0.173992	0.190901	1.04441	0.713868	0.79621	0.0262907		Predicted ORF in Assemblies 19, 20 and 21; mutation confers hypersensitivity to 5-fluorocytosine (5-FC), 5-fluorouracil (5-FU), and tubercidin (7-deazaadenosine)	GO:0042493 response to drug | GO:0006364 rRNA processing | GO:0000027 ribosomal large subunit assembly |		GO:0005654 nucleoplasm |
orf19.1009	0.293673	0.00764065	0.45165	0.148763	1.15729	0.0392169	0.824223	0.0692038		Predicted ORF in Assemblies 19, 20 and 21
orf19.2735	0.291631	0.0247118	0.406689	0.000776855	2.02769	0.0160927	1.07223	0.160009	SEN2	Predicted ORF in Assemblies 19, 20 and 21; mutation confers hypersensitivity to toxic ergosterol analog, and to amphotericin B; has intron in 5'-UTR	GO:0042493 response to drug | GO:0000379 tRNA-type intron splice site recognition and cleavage |	GO:0000213 tRNA-intron endonuclease activity |	GO:0005637 nuclear inner membrane | GO:0000214 tRNA-intron endonuclease complex | GO:0005741 mitochondrial outer membrane |
orf19.3710	0.290907	0.000312676	0.428434	0.170122	0.888199	0.237448	0.826488	0.244369	YHB5	Protein related to flavohemoglobins; not required for wild-type nitric oxide resistance; has predicted globin, FAD-binding, and NAD(P)-binding domains but lacks some conserved residues of flavohemoglobins; mRNA detected; filament induced	GO:0006950 response to stress |	GO:0008941 nitric oxide dioxygenase activity |
orf19.4283	0.290048	0.0140318	0.237628	0.000413883	1.42876	0.0617499	0.494414	0.0780352		Predicted ORF in Assemblies 19, 20 and 21
orf19.6355	0.289236	0.00870037	0.1562	0.00141301	0.932635	0.496847	0.642316	0.00551162		Predicted ORF in Assemblies 19, 20 and 21	GO:0042254 ribosome biogenesis |		GO:0005730 nucleolus |
orf19.7488	0.288952	0.00656601	0.180114	0.0185184	1.54624	0.0352461	0.89965	0.167037		Predicted ORF in Assemblies 19, 20 and 21	GO:0000154 rRNA modification | GO:0030490 maturation of SSU-rRNA |	GO:0030515 snoRNA binding |	GO:0030532 small nuclear ribonucleoprotein complex | GO:0032040 small-subunit processome | GO:0034457 Mpp10 complex |
orf19.7063	0.287252	0.00447645	0.66834	0.456507	0.912324	0.543998	0.745522	0.00477602		Predicted ORF in Assemblies 19, 20 and 21	GO:0006400 tRNA modification |	GO:0008193 tRNA guanylyltransferase activity |	GO:0005634 nucleus | GO:0005737 cytoplasm |
orf19.7593	0.286407	0.00932969	0.449638	0.0935785	0.920067	0.645332	0.670191	0.0177634		Predicted ORF in Assemblies 19, 20 and 21	GO:0006532 aspartate biosynthetic process | GO:0006530 asparagine catabolic process |	GO:0004067 asparaginase activity |	GO:0005622 intracellular |
orf19.2654	0.286154	0.0352312	0.189394	0.0466361	1.01945	0.940757	0.718003	0.0338741	RMS1	Protein induced during the mating process	GO:0006350 transcription | GO:0018026 peptidyl-lysine monomethylation |	GO:0016279 protein-lysine N-methyltransferase activity |	GO:0005634 nucleus |
orf19.2170	0.283547	0.00595158	0.164572	0.0290567	0.566696	0.0692089	1.00018	0.999653	PHM7	Putative transporter; fungal-specific (no human or murine homolog); Hog1p-downregulated; downregulated in response to 17-beta-estradiol, ethynyl estradiol			GO:0000324 fungal-type vacuole | GO:0005886 plasma membrane |
orf19.3481	0.282201	0.0179686	0.215534	0.00194302	1.23664	0.0781756	0.568082	0.053109		Putative protein of unknown function, transcription is activated in the presence of elevated CO2; predicted ORF in Assemblies 19, 20 and 21	GO:0042254 ribosome biogenesis |	GO:0003724 RNA helicase activity |	GO:0005739 mitochondrion |
orf19.4760	0.282021	0.030115	0.199819	0.00258848	1.35575	0.192897	0.882302	0.23709		Predicted ORF in Assemblies 19, 20 and 21	GO:0042493 response to drug |		GO:0005634 nucleus | GO:0005737 cytoplasm |
orf19.4640	0.281682	0.00559543	0.121835	0.0301495	0.999335	0.994415	0.698687	0.15991	PWP1	Predicted ORF in Assemblies 19, 20 and 21; downregulated in core stress response	GO:0006364 rRNA processing |		GO:0005730 nucleolus | GO:0005737 cytoplasm |
orf19.107	0.281374	0.00879942	0.232476	0.0563605	0.99804	0.966844	0.784234	0.0416497		Predicted ORF in Assemblies 19, 20 and 21	GO:0000462 maturation of SSU-rRNA from tricistronic rRNA transcript (SSU-rRNA, 5.8S rRNA, LSU-rRNA) |	GO:0003724 RNA helicase activity |	GO:0005730 nucleolus |
orf19.5220	0.274451	0.0418481	0.431255	0.24303	1.45992	0.106587	0.914401	0.235925		Predicted ORF in Assemblies 19, 20 and 21; increased expression observed in an ssr1 homozygous null mutant	GO:0006364 rRNA processing | GO:0000027 ribosomal large subunit assembly |		GO:0005730 nucleolus |
orf19.6298	0.26533	0.018469	0.363195	0.306009	1.05637	0.807466	0.887257	0.305798	SPB4	Predicted ORF in Assemblies 19, 20 and 21; flucytosine repressed	GO:0000027 ribosomal large subunit assembly |	GO:0004004 ATP-dependent RNA helicase activity |	GO:0005730 nucleolus |
orf19.5627	0.264705	0.0243072	0.298825	0.0432013	1.24601	0.320938	0.858548	0.0812234		Predicted ORF in Assemblies 19, 20 and 21	GO:0007004 telomere maintenance via telomerase | GO:0008298 intracellular mRNA localization |	GO:0003729 mRNA binding |	GO:0000781 chromosome, telomeric region | GO:0005737 cytoplasm |
orf19.1199	0.264354	0.000665912	0.165744	0.0157391	0.846335	0.368571	0.365759	0.00305322	NOP5	Protein similar to S. cerevisiae Nop5p protein of small nucleolar ribonucleoprotein complex; transposon mutation affects filamentous growth; macrophage/pseudohyphal-induced; physically interacts with TAP-tagged Nop1p	GO:0030447 filamentous growth | GO:0000154 rRNA modification | GO:0000480 endonucleolytic cleavage in 5'-ETS of tricistronic rRNA transcript (SSU-rRNA, 5.8S rRNA, LSU-rRNA) | GO:0000472 endonucleolytic cleavage to generate mature 5'-end of SSU-rRNA from (SSU-rRNA, 5.8S rRNA, LSU-rRNA) | GO:0000447 endonucleolytic cleavage in ITS1 to separate SSU-rRNA from 5.8S rRNA and LSU-rRNA from tricistronic …	GO:0030515 snoRNA binding |	GO:0030532 small nuclear ribonucleoprotein complex | GO:0030686 90S preribosome | GO:0031428 box C/D snoRNP complex | GO:0032040 small-subunit processome |
orf19.3582	0.260527	6.77376e-05	0.468857	0.492467	1.22554	0.378914	0.549768	0.00464945		Predicted ORF in Assemblies 19, 20 and 21	GO:0016192 vesicle-mediated transport |		GO:0005737 cytoplasm |
orf19.4688	0.258096	0.0255674	0.440491	0.120765	1.75996	0.01504	3.28088	0.000252315	DAG7	Predicted ORF in Assemblies 19, 20 and 21; mutation confers hypersensitivity to toxic ergosterol analog; a-specific transcription; alpha-factor induced	GO:0042493 response to drug |
orf19.2330	0.257312	8.99933e-05	0.470928	0.28197	1.40382	0.117475	0.6427	0.000605967		Predicted ORF in Assemblies 19, 20 and 21; transposon mutation affects filamentous growth; decreased expression in response to prostaglandins	GO:0030447 filamentous growth | GO:0000480 endonucleolytic cleavage in 5'-ETS of tricistronic rRNA transcript (SSU-rRNA, 5.8S rRNA, LSU-rRNA) | GO:0000472 endonucleolytic cleavage to generate mature 5'-end of SSU-rRNA from (SSU-rRNA, 5.8S rRNA, LSU-rRNA) | GO:0000447 endonucleolytic cleavage in ITS1 to separate SSU-rRNA from 5.8S rRNA and LSU-rRNA from tricistronic rRNA transcript (SSU-rRNA, 5.8S…	GO:0030515 snoRNA binding |	GO:0005732 small nucleolar ribonucleoprotein complex | GO:0034388 Pwp2p-containing subcomplex of 90S preribosome | GO:0032040 small-subunit processome |
orf19.1091	0.256949	0.0363748	0.34643	0.169043	1.21421	0.250891	0.72576	0.131996		Putative ortholog of S. cerevisiae Nop8p, which is a nucleolar protein required for 60S ribosomal subunit biogenesis	GO:0000027 ribosomal large subunit assembly | GO:0006364 rRNA processing | GO:0042273 ribosomal large subunit biogenesis |	GO:0003723 RNA binding |	GO:0005730 nucleolus |
orf19.6041	0.254957	0.00239289	0.313328	0.28584	0.735987	0.0488137	0.515871	0.00107185	RPO41	Predicted ORF in Assemblies 19, 20 and 21; downregulated during core stress response	GO:0009060 aerobic respiration | GO:0006390 transcription from mitochondrial promoter | GO:0000002 mitochondrial genome maintenance |	GO:0003899 DNA-directed RNA polymerase activity |	GO:0042645 mitochondrial nucleoid | GO:0034245 mitochondrial DNA-directed RNA polymerase complex |
orf19.3034	0.253617	0.00331588	0.159573	3.17273e-05	1.06513	0.733088	0.56448	0.00283282	RLI1	Member of RNase L inhibitor (RLI) subfamily of ABC family; predicted not to be a transporter	GO:0006413 translational initiation | GO:0000054 ribosome export from nucleus | GO:0042273 ribosomal large subunit biogenesis |	GO:0005524 ATP binding | GO:0005506 iron ion binding |	GO:0005634 nucleus | GO:0022626 cytosolic ribosome |
orf19.5541	0.253329	0.0258919	0.260417	0.149802	0.715119	0.321443	0.724638	0.0132118		Predicted ORF in Assemblies 19, 20 and 21; similar to S. pombe Nrd1p; transcription is induced upon induction of hyphal growth; regulated by Cph1p, Efg1p, Cph2p; low-level expression; alkaline upregulated; fungal-specific (no human or murine homolog)			GO:0005737 cytoplasm |
orf19.5753	0.251063	0.0321545	0.500039	0.0791854	0.917955	0.751554	0.444343	0.0210651	HGT10	Glycerol permease involved in glycerol uptake; member of the major facilitator superfamily; induced by osmotic stress, at low glucose in rich media, during cell wall regeneration; 12 membrane spans	GO:0015758 glucose transport | GO:0055085 transmembrane transport | GO:0008643 carbohydrate transport | GO:0015793 glycerol transport |	GO:0005355 glucose transmembrane transporter activity | GO:0051119 sugar transmembrane transporter activity | GO:0015295 solute |	GO:0005887 integral to plasma membrane | GO:0016020 membrane |
orf19.1404	0.250481	0.00680767	0.18229	0.0460065	1.14519	0.4386	0.662564	0.0361364		Predicted ORF in Assemblies 19, 20 and 21	GO:0006400 tRNA modification |	GO:0017150 tRNA dihydrouridine synthase activity |	GO:0005634 nucleus |
orf19.2917	0.246964	0.00599872	0.0982426	0.00826935	0.611042	0.00119347	0.5444	0.0725758		Putative protein of unknown function; heterozygous null mutant exhibits resistance to parnafungin in the C. albicans fitness test; predicted ORF in Assemblies 19, 20 and 21	GO:0006364 rRNA processing | GO:0042493 response to drug |	GO:0003723 RNA binding | GO:0003924 GTPase activity |	GO:0030687 preribosome, large subunit precursor | GO:0005730 nucleolus |
orf19.6903	0.246447	0.00272559	0.356626	0.179048	1.1304	0.320899	0.977053	0.698185		Predicted ORF in Assemblies 19, 20 and 21	GO:0006383 transcription from RNA polymerase III promoter |	GO:0003899 DNA-directed RNA polymerase activity |	GO:0005666 DNA-directed RNA polymerase III complex |
orf19.3478	0.244199	0.00682104	0.156444	0.0766034	0.976605	0.873088	0.637143	0.0177938	NIP7	Protein described as a nucleolar protein with role in ribosomal assembly; hyphal induced	GO:0000027 ribosomal large subunit assembly | GO:0006364 rRNA processing | GO:0042273 ribosomal large subunit biogenesis |	GO:0005515 protein binding |	GO:0005730 nucleolus | GO:0030687 preribosome, large subunit precursor |
orf19.7154	0.24272	0.0065011	0.542491	0.158364	0.912698	0.294352	0.636885	0.00363112	UTP18	Predicted ORF in Assemblies 19, 20 and 21; downregulated during core stress response; physically interacts with TAP-tagged Nop1p	GO:0000480 endonucleolytic cleavage in 5'-ETS of tricistronic rRNA transcript (SSU-rRNA, 5.8S rRNA, LSU-rRNA) | GO:0000472 endonucleolytic cleavage to generate mature 5'-end of SSU-rRNA from (SSU-rRNA, 5.8S rRNA, LSU-rRNA) | GO:0000447 endonucleolytic cleavage in ITS1 to separate SSU-rRNA from 5.8S rRNA and LSU-rRNA from tricistronic rRNA transcript (SSU-rRNA, 5.8S rRNA, LSU-rRNA) |		GO:0034388 Pwp2p-containing subcomplex of 90S preribosome | GO:0032040 small-subunit processome |
orf19.3327	0.242361	0.00379598	0.396922	0.489579	1.07287	0.516176	0.678795	0.0408913	TRM2	Predicted ORF in Assemblies 19, 20 and 21; decreased expression in response to prostaglandins	GO:0006400 tRNA modification | GO:0006302 double-strand break repair |	GO:0030696 tRNA (m5U54) methyltransferase activity | GO:0051908 double-stranded DNA specific 5'-3' exodeoxyribonuclease activity | GO:0000014 single-stranded DNA specific endodeoxyribonuclease activity |
orf19.1923	0.242192	0.0327566	0.405054	0.483677	1.20964	0.260005	1.10488	0.208252	RRN3	Predicted ORF in Assemblies 19, 20 and 21; caspofungin induced, flucytosine repressed; downregulated in core stress response; decreased expression in response to prostaglandins	GO:0006360 transcription from RNA polymerase I promoter |	GO:0003701 RNA polymerase I transcription factor activity |	GO:0000120 RNA polymerase I transcription factor complex | GO:0005730 nucleolus |
orf19.7424	0.235919	0.0306779	0.129647	0.000503113	0.813715	0.368157	0.510927	0.000962635	NSA2	Predicted ORF in Assemblies 19, 20 and 21; decreased expression in response to prostaglandins	GO:0000466 maturation of 5.8S rRNA from tricistronic rRNA transcript (SSU-rRNA, 5.8S rRNA, LSU-rRNA) | GO:0042273 ribosomal large subunit biogenesis | GO:0000463 maturation of LSU-rRNA from tricistronic rRNA transcript (SSU-rRNA, 5.8S rRNA, LSU-rRNA) |		GO:0030687 preribosome, large subunit precursor | GO:0005634 nucleus |
orf19.3695	0.235519	0.0220373	0.406733	0.177082	1.11917	0.647889	0.676361	0.0194715		Predicted ORF in Assemblies 19, 20 and 21	GO:0006646 phosphatidylethanolamine biosynthetic process |	GO:0004307 ethanolaminephosphotransferase activity |	GO:0005783 endoplasmic reticulum |
orf19.5106	0.235436	0.00276471	0.166628	0.0634072	0.907573	0.43496	0.64096	0.00355478	DIP2	Protein similar to S. cerevisiae Dip2p, of small ribonucleoprotein complex; transposon mutation affects filamentous growth; physically interacts with TAP-tagged Nop1p; heterozygous null mutant exhibits resistance to parnafungin	GO:0030447 filamentous growth | GO:0000480 endonucleolytic cleavage in 5'-ETS of tricistronic rRNA transcript (SSU-rRNA, 5.8S rRNA, LSU-rRNA) | GO:0000472 endonucleolytic cleavage to generate mature 5'-end of SSU-rRNA from (SSU-rRNA, 5.8S rRNA, LSU-rRNA) | GO:0000447 endonucleolytic cleavage in ITS1 to separate SSU-rRNA from 5.8S rRNA and LSU-rRNA from tricistronic rRNA transcript (SSU-rRNA, 5.8S…	GO:0030515 snoRNA binding |	GO:0005732 small nucleolar ribonucleoprotein complex | GO:0034388 Pwp2p-containing subcomplex of 90S preribosome | GO:0032040 small-subunit processome |
orf19.6229	0.2339	0.0100866	0.0944339	0.0394413	0.690317	0.117954	3.58872	0.00619932	CAT1	Catalase; role in resistance to oxidative stress, neutrophils, peroxide; role in murine systemic virulence; regulated by iron, ciclopirox olamine, fluconazole, growth, carbon source, pH, Rim101p, Ssn6p, Hog1p, farnesol, core stress response	GO:0009405 pathogenesis | GO:0006800 oxygen and reactive oxygen species metabolic process | GO:0042744 hydrogen peroxide catabolic process | GO:0051701 interaction with host | GO:0030448 hyphal growth | GO:0042542 response to hydrogen peroxide | GO:0001315 age-dependent response to reactive oxygen species |	GO:0004096 catalase activity | GO:0005515 protein binding |	GO:0009277 fungal-type cell wall | GO:0005759 mitochondrial matrix | GO:0005782 peroxisomal matrix |
orf19.6402	0.2324	0.0015497	0.349263	0.424677	1.74033	0.337141	0.210509	0.000114207	CYS3	Predicted enzyme of sulfur amino acid biosynthesis; upregulated in biofilm; alkaline upregulated; amphotericin B induced; possibly adherence-induced; induced by heavy metal (cadmium) stress, oxidative stress (via Cap1p); Hog1p regulated	GO:0019346 transsulfuration | GO:0042493 response to drug | GO:0019343 cysteine biosynthetic process via cystathionine |	GO:0004123 cystathionine gamma-lyase activity |	GO:0005737 cytoplasm |
orf19.3042	0.231426	0.0297427	0.452925	0.00144907	1.12855	0.377779	0.78185	0.00515176		Predicted ORF in Assemblies 19, 20 and 21; possibly spurious ORF (Annotation Working Group prediction)
orf19.3732	0.227986	0.0443743	0.246484	0.00725483	0.992058	0.962707	0.853715	0.253688	ERG25	Putative C-4 methyl sterol oxidase with role in C4-demethylation of ergosterol biosynthesis intermediates, based on similarity to S. cerevisiae Erg25p; fluconazole-induced; upregulated in biofilm and in azole-resistant strain	GO:0006696 ergosterol biosynthetic process |	GO:0000254 C-4 methylsterol oxidase activity |	GO:0005783 endoplasmic reticulum | GO:0005886 plasma membrane | GO:0005789 endoplasmic reticulum membrane |
orf19.7650	0.225174	0.000728792	0.910905	0.015115	1.00732	0.961422	0.622834	0.0141592	LTV1	Predicted ORF in Assemblies 19, 20 and 21; decreased expression in response to prostaglandins	GO:0006970 response to osmotic stress | GO:0000056 ribosomal small subunit export from nucleus | GO:0042274 ribosomal small subunit biogenesis | GO:0006979 response to oxidative stress |		GO:0030688 preribosome, small subunit precursor | GO:0031902 late endosome membrane | GO:0005634 nucleus | GO:0034449 GSE complex |
orf19.1030	0.21968	0.0028741	0.113887	0.0141012	0.666123	0.151452	0.298976	0.0129981		Predicted ORF in Assemblies 19, 20 and 21	GO:0051598 meiotic recombination checkpoint |	GO:0003755 peptidyl-prolyl cis-trans isomerase activity | GO:0005527 macrolide binding |	GO:0005730 nucleolus |
orf19.1886	0.213252	0.0486883	0.187909	0.187735	0.927125	0.571528	0.620538	0.00145235	RCL1	Predicted ORF in Assemblies 19, 20 and 21; essential; downregulated during core stress response; S. cerevisiae ortholog is essential	GO:0000480 endonucleolytic cleavage in 5'-ETS of tricistronic rRNA transcript (SSU-rRNA, 5.8S rRNA, LSU-rRNA) | GO:0000472 endonucleolytic cleavage to generate mature 5'-end of SSU-rRNA from (SSU-rRNA, 5.8S rRNA, LSU-rRNA) | GO:0000447 endonucleolytic cleavage in ITS1 to separate SSU-rRNA from 5.8S rRNA and LSU-rRNA from tricistronic rRNA transcript (SSU-rRNA, 5.8S rRNA, LSU-rRNA) |	GO:0003963 RNA-3'-phosphate cyclase activity | GO:0008047 enzyme activator activity |	GO:0030686 90S preribosome | GO:0005730 nucleolus |
orf19.2830	0.21276	0.00780951	0.603223	0.357155	0.98425	0.898331	1.05223	0.292189	RRP9	Predicted ORF in Assemblies 19, 20 and 21; mutation confers resistance to 5-fluorocytosine (5-FC), 5-fluorouracil (5-FU), and tubercidin (7-deazaadenosine); physically interacts with TAP-tagged Nop1p	GO:0000154 rRNA modification | GO:0030490 maturation of SSU-rRNA | GO:0042493 response to drug |	GO:0030515 snoRNA binding |	GO:0030532 small nuclear ribonucleoprotein complex | GO:0030686 90S preribosome | GO:0031428 box C/D snoRNP complex | GO:0032040 small-subunit processome |
orf19.7050	0.21046	0.000513038	0.435765	0.471007	1.19725	0.375109	0.924654	0.165221	NOP15	Protein described as a nucleolar ribosome biogenesis factor; hyphal-induced expression	GO:0042273 ribosomal large subunit biogenesis | GO:0000915 cytokinesis, contractile ring formation |		GO:0030687 preribosome, large subunit precursor | GO:0005730 nucleolus |
orf19.5356	0.206775	0.0423309	0.155037	0.0379537	0.949292	0.697601	1.08295	0.463517		Predicted ORF in Assemblies 19, 20 and 21; downregulated during core stress response			GO:0005634 nucleus | GO:0005737 cytoplasm |
orf19.6297	0.204064	0.00499836	0.127334	0.000512549	1.01213	0.781932	0.736123	0.105708		Predicted ORF in Assemblies 19, 20 and 21	GO:0031119 tRNA pseudouridine synthesis |	GO:0004730 pseudouridylate synthase activity | GO:0009982 pseudouridine synthase activity |	GO:0005634 nucleus | GO:0005737 cytoplasm |
orf19.5608	0.202331	0.000186827	0.954787	0.677332	1.33873	0.372395	0.583427	0.00274519		Predicted ORF in Assemblies 19, 20 and 21	GO:0006383 transcription from RNA polymerase III promoter |	GO:0003899 DNA-directed RNA polymerase activity |	GO:0005666 DNA-directed RNA polymerase III complex | GO:0005739 mitochondrion | GO:0005634 nucleus |
orf19.3798	0.196125	0.0108789	0.270105	0.0155442	1.13403	0.310459	0.582073	0.089915		Predicted ORF in Assemblies 19, 20 and 21	GO:0030488 tRNA methylation |	GO:0008176 tRNA (guanine-N7-)-methyltransferase activity | GO:0005515 protein binding |	GO:0005634 nucleus |
orf19.1697	0.192142	0.00299332	0.173516	0.000580097	1.0688	0.55769	0.443733	0.00805502		Predicted ORF in Assemblies 19, 20 and 21			GO:0005737 cytoplasm | GO:0005840 ribosome |
orf19.4815	0.188452	0.0134638	0.214206	0.0758453	1.08217	0.582331	0.406687	0.000481722	YTM1	Protein similar to S. cerevisiae Ytm1p, which is involved in biogenesis of the large ribosomal subunit; transposon mutation affects filamentous growth; protein level decreased in stationary phase cultures	GO:0030447 filamentous growth | GO:0007010 cytoskeleton organization | GO:0051276 chromosome organization | GO:0042273 ribosomal large subunit biogenesis |	GO:0008092 cytoskeletal protein binding |	GO:0030687 preribosome, large subunit precursor | GO:0005730 nucleolus |
orf19.1642	0.186311	0.0121588	0.186432	0.0863539	1.15827	0.114358	0.767464	0.097668		Predicted ORF in Assemblies 19, 20 and 21	GO:0008298 intracellular mRNA localization | GO:0000480 endonucleolytic cleavage in 5'-ETS of tricistronic rRNA transcript (SSU-rRNA, 5.8S rRNA, LSU-rRNA) | GO:0000472 endonucleolytic cleavage to generate mature 5'-end of SSU-rRNA from (SSU-rRNA, 5.8S rRNA, LSU-rRNA) | GO:0042273 ribosomal large subunit biogenesis | GO:0000447 endonucleolytic cleavage in ITS1 to separate SSU-rRNA from 5.8S rRNA a…	GO:0003729 mRNA binding |	GO:0030687 preribosome, large subunit precursor | GO:0005730 nucleolus |
orf19.3978	0.181921	0.0301946	0.300642	0.358825	0.94109	0.183826	0.831112	0.227804		Predicted ORF in Assemblies 19, 20 and 21	GO:0040020 regulation of meiosis | GO:0000080 G1 phase of mitotic cell cycle | GO:0000462 maturation of SSU-rRNA from tricistronic rRNA transcript (SSU-rRNA, 5.8S rRNA, LSU-rRNA) |	GO:0045129 NAD-independent histone deacetylase activity | GO:0017136 NAD-dependent histone deacetylase activity |	GO:0005730 nucleolus |
orf19.2384	0.179962	9.71431e-05	0.291004	0.20184	1.08781	0.675868	0.800182	0.0545235		Predicted ORF in Assemblies 19, 20 and 21	GO:0042255 ribosome assembly | GO:0006412 translation |		GO:0005743 mitochondrial inner membrane |
orf19.6052	0.178809	0.0411662	0.325526	0.314458	1.15473	0.334739	1.04431	0.884866	CNS1	Predicted ORF in Assemblies 19, 20 and 21; mutation confers hypersensitivity to radicicol	GO:0006461 protein complex assembly | GO:0042493 response to drug | GO:0006457 protein folding |	GO:0051879 Hsp90 protein binding | GO:0030544 Hsp70 protein binding |	GO:0005737 cytoplasm |
orf19.2746	0.169391	0.000639365	0.10084	0.0101042	0.996895	0.981125	0.512189	0.0184275		Predicted ORF in Assemblies 19, 20 and 21	GO:0006810 transport | GO:0007124 pseudohyphal growth | GO:0001403 invasive growth in response to glucose limitation |	GO:0005215 transporter activity |	GO:0005624 membrane fraction | GO:0005768 endosome |
orf19.6955	0.168906	0.00347577	0.238501	0.0012159	1.24557	0.248278	0.541338	0.0688232	HBR3	Essential, uncharacterized protein; regulated by hemoglobin; S. cerevisiae ortholog is essential	GO:0043248 proteasome assembly | GO:0042274 ribosomal small subunit biogenesis | GO:0000462 maturation of SSU-rRNA from tricistronic rRNA transcript (SSU-rRNA, 5.8S rRNA, LSU-rRNA) |	GO:0003723 RNA binding | GO:0005515 protein binding |	GO:0000502 proteasome complex | GO:0005634 nucleus | GO:0005737 cytoplasm | GO:0030684 preribosome |
orf19.4870	0.167028	0.00995846	0.0738028	0.0288532	0.851799	0.0880728	0.529883	0.0109122	DBP3	Predicted ORF in Assemblies 19, 20 and 21; decreased expression in response to prostaglandins	GO:0006364 rRNA processing | GO:0000027 ribosomal large subunit assembly |	GO:0004004 ATP-dependent RNA helicase activity | GO:0008186 RNA-dependent ATPase activity |	GO:0005730 nucleolus |
orf19.7398	0.165839	0.0289054	0.0768682	0.00780909	0.768753	0.00106557	0.635592	0.0223714		Predicted ORF in Assemblies 19, 20 and 21; decreased expression in response to prostaglandins	GO:0042273 ribosomal large subunit biogenesis |		GO:0005634 nucleus |
orf19.6022	0.163762	0.0223762	0.501363	0.394168	1.35746	0.2475	0.627581	0.0048607		Predicted ORF in Assemblies 19, 20 and 21; downregulated during core stress response
orf19.1528	0.155537	0.035962	0.177079	0.0253599	1.2045	0.284739	0.62225	0.00747614		Predicted ORF in Assemblies 19, 20 and 21	GO:0006390 transcription from mitochondrial promoter |	GO:0003700 transcription factor activity | GO:0034246 mitochondrial transcription initiation factor activity |	GO:0005759 mitochondrial matrix | GO:0005758 mitochondrial intermembrane space | GO:0034245 mitochondrial DNA-directed RNA polymerase complex |
orf19.7354	0.153286	0.0404723	0.282498	0.163816	2.12441	0.069893	0.649863	0.011527		Predicted ORF in Assemblies 19, 20 and 21; caspofungin induced	GO:0007568 aging |	GO:0008565 protein transporter activity |	GO:0005783 endoplasmic reticulum |
orf19.2319	0.149713	0.0333246	0.65234	0.296949	1.16929	0.36053	0.484861	0.00748553		Predicted ORF in Assemblies 19, 20 and 21; downregulated in core stress response	GO:0006364 rRNA processing |	GO:0003723 RNA binding |	GO:0005730 nucleolus |
orf19.5759	0.149403	0.0116644	0.180125	0.097633	0.432694	0.0844367	0.965721	0.770451	SNQ2	Protein similar to S. cerevisiae Snq2p transporter; member of PDR subfamily of ABC family; transposon mutation affects filamentation; benomyl-induced transcription; detected at yeast-form cell plasma membrane by mass spec	GO:0030447 filamentous growth | GO:0042493 response to drug | GO:0006810 transport | GO:0000304 response to singlet oxygen |	GO:0008559 xenobiotic-transporting ATPase activity | GO:0042626 ATPase activity, coupled to transmembrane movement of substances | GO:0005524 ATP binding |	GO:0016021 integral to membrane | GO:0005886 plasma membrane | GO:0005739 mitochondrion | GO:0005624 membrane fraction |
orf19.251	0.146918	0.000758056	0.194803	0.287858	1.55712	0.12648	11.7872	2.82639e-05		ThiJ/PfpI protein family; antigenic (Cand a 3 allergen); binds human immunoglobulin E; 2 N-glycosylation motifs; alkaline, fluconazole, Hog1p-downregulated; induced in core stress response or by oxidative stress (via Cap1p)			GO:0030446 hyphal cell wall | GO:0005625 soluble fraction |
orf19.172	0.141985	0.00495363	0.107481	0.000898759	1.1042	0.721858	0.636369	0.00133495	RPC19	Predicted ORF in Assemblies 19, 20 and 21; transcription is upregulated in both intermediate and mature biofilms	GO:0006383 transcription from RNA polymerase III promoter | GO:0006360 transcription from RNA polymerase I promoter |	GO:0003899 DNA-directed RNA polymerase activity |	GO:0005666 DNA-directed RNA polymerase III complex | GO:0005736 DNA-directed RNA polymerase I complex |
orf19.3553	0.138828	0.0437328	0.286891	0.348147	1.04505	0.791267	0.469518	0.0018427	RPF2	Predicted ORF in Assemblies 19, 20 and 21; mutation confers hypersensitivity to 5-fluorocytosine (5-FC), 5-fluorouracil (5-FU), and tubercidin (7-deazaadenosine)	GO:0042493 response to drug | GO:0000466 maturation of 5.8S rRNA from tricistronic rRNA transcript (SSU-rRNA, 5.8S rRNA, LSU-rRNA) | GO:0000463 maturation of LSU-rRNA from tricistronic rRNA transcript (SSU-rRNA, 5.8S rRNA, LSU-rRNA) | GO:0000027 ribosomal large subunit assembly |	GO:0008097 5S rRNA binding | GO:0008312 7S RNA binding |	GO:0030687 preribosome, large subunit precursor | GO:0005730 nucleolus |
orf19.4273	0.133205	0.0162682	0.442784	0.308587	1.01036	0.933123	0.764004	0.000325408		Predicted ORF in Assemblies 19, 20 and 21	GO:0006412 translation | GO:0009060 aerobic respiration |		GO:0005743 mitochondrial inner membrane | GO:0016021 integral to membrane |
orf19.5802	0.129332	0.0403926	0.418329	0.0649063	1.18497	0.276131	0.67645	0.00667059		Predicted ORF in Assemblies 19, 20 and 21			GO:0005634 nucleus | GO:0005737 cytoplasm |
orf19.4933	0.128062	0.0490208	0.160046	0.00157097	1.09391	0.380318	0.29305	0.00243224	FAD3	Omega-3 fatty acid desaturase, involved in production of alpha-linolenic acid, which is a major component of membranes; caspofungin induced; Plc1p-regulated; shows colony morphology-related gene regulation by Ssn6p	GO:0006636 unsaturated fatty acid biosynthetic process | GO:0009405 pathogenesis |	GO:0042389 omega-3 fatty acid desaturase activity |
orf19.2320	0.116389	0.0369886	0.275961	0.403433	1.2764	0.0366029	0.835472	0.206247		Predicted ORF in Assemblies 19, 20 and 21	GO:0007096 regulation of exit from mitosis | GO:0000084 S phase of mitotic cell cycle | GO:0000462 maturation of SSU-rRNA from tricistronic rRNA transcript (SSU-rRNA, 5.8S rRNA, LSU-rRNA) |	GO:0019202 amino acid kinase activity | GO:0004672 protein kinase activity |	GO:0005634 nucleus | GO:0005737 cytoplasm |
orf19.2167	0.114617	0.00254366	0.206846	0.136736	0.97684	0.74037	0.587994	0.0010669		Predicted ORF in Assemblies 19, 20 and 21	GO:0042274 ribosomal small subunit biogenesis | GO:0042273 ribosomal large subunit biogenesis |		GO:0005730 nucleolus | GO:0022625 cytosolic large ribosomal subunit |
orf19.5207	0.110186	0.0204802	0.191338	0.138884	1.18959	0.36287	0.875098	0.029508		Predicted ORF in Assemblies 19, 20 and 21	GO:0017183 peptidyl-diphthamide biosynthetic process from peptidyl-histidine |		GO:0005737 cytoplasm |
orf19.4765	0.103898	0.00937102	0.220088	0.0835102	1.0587	0.524033	0.391247	0.000421089	PGA6	Putative GPI-anchored cell-wall protein of unknown function; similar to S. cerevisiae Ccw12p/Ylr110cp; transcriptionally regulated by iron; expression greater in high iron; upregulated upon Als2p depletion			GO:0009986 cell surface | GO:0009277 fungal-type cell wall |
orf19.6073	0.102874	0.00163157	0.0718011	0.0547939	1.36623	0.204103	0.757254	0.21768	HMX1	Heme oxygenase; acts in utilization of hemin iron; gene transcriptionally activated by heat, low iron, or hemin; negatively regulated by Efg1p; expression greater in low iron; upregulated by Rim101p at pH 8	GO:0006879 cellular iron ion homeostasis | GO:0042167 heme catabolic process |	GO:0004392 heme oxygenase (decyclizing) activity | GO:0020037 heme binding | GO:0004601 peroxidase activity |	GO:0016020 membrane | GO:0005783 endoplasmic reticulum | GO:0005886 plasma membrane |

## Sheet: 20 min hypoxia
Time (min)	10		20		60		180
Systematic	Normalized	t-test P-value	Normalized	t-test P-value	Normalized	t-test P-value	Normalized	t-test P-value	Common	Description	GO biological process	GO molecular function	GO cellular component
orf19.1354	31.6568	0.0262635	92.5487	0.00965222	0.532225	0.0599496	1.11866	0.300102	UCF1	Transcriptionally regulated by iron or by yeast-hyphal switch; expression greater in high iron, decreased upon yeast-hyphal switch; downregulation correlates with clinical development of fluconazole resistance; Ras1p-regulated			GO:0005634 nucleus | GO:0005737 cytoplasm |
orf19.2048	37.8401	0.224672	91.5255	0.0481008	0.50474	0.268935	0.893918	0.0172203		Transcription is positively regulated by Sfu1p
orf19.5282	17.1573	0.0617954	45.4871	0.00171813	0.213351	0.00660071	0.391931	0.023839		Predicted ORF in Assemblies 19, 20 and 21; decreased expression in hyphae compared to yeast-form cells; regulated by Efg1p and Efh1p; intron in 5'-UTR; transcriptionally activated by Mnl1p under weak acid stress
orf19.1067	8.57918	0.130606	26.6985	0.011668	1.61231	0.0870687	0.846529	0.0516196	GPM2	Protein described as phosphoglycerate mutase; decreased expression in hyphae compared to yeast-form cells; macrophage/pseudohyphal-repressed; induced by high levels of peroxide stress, farnesol-induced	GO:0006096 glycolysis | GO:0006094 gluconeogenesis |	GO:0004619 phosphoglycerate mutase activity |	GO:0005829 cytosol | GO:0009277 fungal-type cell wall |
orf19.508	7.65404	0.192424	25.9243	0.019201	0.763758	0.0011359	1.16573	0.513153	QDR1	Putative transporter of antibiotic resistance; transcription is regulated by Nrg1p and Tup1p; caspofungin repressed; expression is regulated upon white-opaque switching	GO:0006855 multidrug transport | GO:0015893 drug transport |	GO:0015559 multidrug efflux pump activity | GO:0015238 drug transporter activity |	GO:0005887 integral to plasma membrane | GO:0005886 plasma membrane | GO:0016020 membrane |
orf19.6882	8.31082	0.150803	25.7863	0.00126528	1.25393	0.391523	1.28857	0.241023	OSM1	Putative flavoprotein subunit of fumarate reductase; soluble protein in hyphae; fungal-specific (no human or murine homolog); caspofungin repressed; protein detected by mass spec in stationary phase cultures	GO:0008152 metabolic process |		GO:0005625 soluble fraction |
orf19.734	8.27032	0.00432611	23.1202	0.00279169	1.57954	0.0035819	4.779	0.0749956	GLK1	Putative glucokinase; transcription is regulated upon yeast-hyphal switch; transcriptionally regulated by Efg1p; fluconazole-induced; induced in core stress response; shows colony morphology-related gene regulation by Ssn6p	GO:0006096 glycolysis | GO:0006013 mannose metabolic process | GO:0046323 glucose import |	GO:0004340 glucokinase activity |	GO:0005829 cytosol | GO:0001950 plasma membrane enriched fraction |
orf19.1408	12.7175	0.112014	21.2045	0.000884134	1.51608	0.115741	5.81916	0.000901795		Predicted ORF from Assembly 19; merged with orf19.6116 in Assembly 20
orf19.5674	17.5748	0.000378033	20.963	0.000152169	30.6926	0.00193178	43.8339	0.000102524	PGA10	Plasma membrane protein involved in heme-iron utilization; allows utilization of hemin and hemoglobin as iron sources in host tissues; predicted GPI anchor; hypoxia, ketoconazole, ciclopirox, or hyphal-induced; upregulated by Rim101p at pH8	GO:0006879 cellular iron ion homeostasis | GO:0044011 single-species biofilm formation on inanimate substrate | GO:0020028 hemoglobin import |	GO:0020037 heme binding |	GO:0009986 cell surface | GO:0009277 fungal-type cell wall |
orf19.1034	7.00082	0.00796981	18.9261	0.0161061	1.53125	0.291195	0.846009	0.245038		Predicted ORF in Assemblies 19, 20 and 21; caspofungin repressed
orf19.3278	11.1426	0.00814236	18.5127	0.0159331	0.683973	0.106694	1.98311	0.0014629	GSY1	Protein described as glycogen synthase; enzyme of glycogen metabolism; transcription downregulated upon yeast-hyphal switch and regulated by Efg1p; strong oxidative stress induced; shows colony morphology-related gene regulation by Ssn6p	GO:0005978 glycogen biosynthetic process |	GO:0004373 glycogen (starch) synthase activity |	GO:0005739 mitochondrion |
orf19.3967	1.74258	0.541784	17.9415	0.0125849	0.842174	0.351387	1.15866	0.00172118	PFK1	Alpha subunit of phosphofructokinase (PFK), which is Pfk1p, Pfk2p heteromultimer; PFK is activated by fructose 2,6-bisphosphate or AMP, inhibited by ATP; activity reduced on hyphal induction; phagocytosis-downregulated; fluconazole-induced	GO:0006096 glycolysis |	GO:0003872 6-phosphofructokinase activity |	GO:0005945 6-phosphofructokinase complex | GO:0005739 mitochondrion |
orf19.2655	14.7804	0.00460768	17.5676	0.000447232	0.577166	0.0423717	0.444144	0.00350446	BUB3	Protein similar to S. cerevisiae Bub3p, which is a kinetochore checkpoint component; induced under hydroxyurea treatment	GO:0007094 mitotic cell cycle spindle assembly checkpoint |		GO:0033597 mitotic checkpoint complex | GO:0000778 condensed nuclear chromosome kinetochore |
orf19.633	6.33293	0.0058059	17.4537	0.00568869	0.46116	0.00219167	0.521686	0.00540613		Protein described as a putative methyltransferase; decreased expression in hyphae compared to yeast-form cells; expression regulated during planktonic growth
orf19.449	8.14619	0.00595687	16.7711	3.85759e-05	0.520054	0.215414	1.15295	0.0968877		Predicted ORF in Assemblies 19, 20 and 21; possible phosphatidyl synthase; transcription reduced upon yeast-hyphal switch; protein detected by mass spec in stationary phase cultures			GO:0005739 mitochondrion |
orf19.5288	10.4002	0.280499	15.9218	0.000187023	0.400379	0.0164707	0.181736	0.00145278	IFE2	Protein described as an alcohol dehydrogenase; decreased expression in hyphae compared to yeast-form cells; Efg1p-regulated; fluconazole-induced; Hog1p-induced; increased expression in response to prostaglandins	GO:0019650 glucose catabolic process to butanediol |	GO:0000721 (R,R)-butanediol dehydrogenase activity |	GO:0005737 cytoplasm |
orf19.4716	3.06179	0.569993	15.7998	0.0169019	0.103089	0.0991917	0.314017	4.19401e-05	GDH3	Protein described as similar to NADP-glutamate dehydrogenase; hyphal downregulated expression; transcription is regulated by Nrg1p, Plc1p; downregulated by Efg1p; upregulated by Rim101p at pH 8; ciclopirox olamine induced	GO:0006537 glutamate biosynthetic process |	GO:0004354 glutamate dehydrogenase (NADP+) activity |	GO:0005739 mitochondrion | GO:0005634 nucleus | GO:0005625 soluble fraction |
orf19.3038	6.81858	0.0118392	15.6141	0.000649384	0.524111	0.214078	1.04999	0.696947	TPS2	Trehalose-6-phosphate (Tre6P) phosphatase; mutation causes heat sensitivity, Tre6P accumulation, and decreased mouse virulence; possible drug target; two conserved phospohydrolase motifs; no human or murine homolog	GO:0005992 trehalose biosynthetic process | GO:0030448 hyphal growth | GO:0009405 pathogenesis | GO:0009408 response to heat | GO:0006979 response to oxidative stress | GO:0006970 response to osmotic stress |	GO:0004805 trehalose-phosphatase activity |	GO:0005739 mitochondrion | GO:0005946 alpha,alpha-trehalose-phosphate synthase complex (UDP-forming) |
orf19.111	9.89926	0.00104327	14.6356	0.0484223	0.365337	0.0699512	2.20486	0.0209561	CAN2	Putative amino acid permease; transcription is regulated by Nrg1p and Tup1p; caspofungin induced; flucytosine induced; shows colony morphology-related gene regulation by Ssn6p; ; fungal-specific (no human or murine homolog)	GO:0015802 basic amino acid transport | GO:0055085 transmembrane transport |	GO:0015181 arginine transmembrane transporter activity |	GO:0045121 membrane raft | GO:0005739 mitochondrion | GO:0005886 plasma membrane |
orf19.5079	10.9532	0.00119503	14.1628	0.00132814	1.01592	0.951906	0.695058	0.153618	CDR4	Putative transporter of ATP-binding cassette (ABC) superfamily; fluconazole, Sfu1p, Hog1p, core stress response induced; caspofungin repressed; fluconazole resistance is not affected by mutation or correlated with expression	GO:0046618 drug export | GO:0006810 transport |	GO:0005215 transporter activity | GO:0042626 ATPase activity, coupled to transmembrane movement of substances | GO:0008559 xenobiotic-transporting ATPase activity | GO:0005524 ATP binding |	GO:0016021 integral to membrane | GO:0005886 plasma membrane |
orf19.4887	5.26783	0.00886462	13.7648	0.00853933	0.541456	0.202538	1.34907	0.150633	ECM21	Protein not essential for viability; similar to S. cerevisiae Ecm21p (may have cell wall role); alkaline upregulated by Rim101p; fluconazole induced; caspofungin repressed; downregulated in azole-resistant strain overexpressing MDR1	GO:0007047 cell wall organization | GO:0006357 regulation of transcription from RNA polymerase II promoter |	GO:0031625 ubiquitin protein ligase binding |	GO:0005634 nucleus |
orf19.691	5.35928	0.0971123	13.5917	0.00345204	1.46242	0.168869	3.95462	0.00848503	GPD2	Similar to glycerol 3-P dehydrogenases; regulated by Ssn6p (colony morphology-related), Nrg1p, Efg1p; induced upon osmotic and oxidative stress (via Hog1p), cell wall regeneration, macrophage/pseudohyphal growth, core stress response	GO:0006973 intracellular accumulation of glycerol |	GO:0004367 glycerol-3-phosphate dehydrogenase (NAD+) activity |	GO:0005737 cytoplasm |
orf19.5045	4.66278	0.0153657	13.1711	0.000302275	0.784434	0.470654	2.31805	0.0193335		Predicted ORF in Assemblies 19, 20 and 21; transcriptionally activated by Mnl1p under weak acid stress	GO:0006470 protein amino acid dephosphorylation | GO:0000173 inactivation of MAPK activity involved in osmosensory signaling pathway | GO:0000750 pheromone-dependent signal transduction involved in conjugation with cellular fusion |	GO:0004725 protein tyrosine phosphatase activity |
orf19.2292	6.94925	0.198172	12.7833	0.0012429	0.574526	0.146181	0.616683	0.0281774		Oligopeptide transporter; transcriptionally induced upon phagocytosis by macrophage; fungal-specific (no human or murine homolog); merged with orf19.176 in Assembly 20
orf19.7314	10.0875	0.119875	12.4106	0.00242005	0.897361	0.359645	1.97047	0.00165198	CDG1	Protein described as similar to cysteine dioxygenases; expression is regulated upon white-opaque switching; transcription is upregulated in both intermediate and mature biofilms
orf19.6249	4.19869	0.113871	12.37	0.0302372	1.79749	0.000347238	0.95129	0.250313	HAK1	Putative potassium transporter; similar to Schwanniomyces occidentalis Hak1p; amphotericin B induced; transcriptionally induced upon phagocytosis by macrophage	GO:0006813 potassium ion transport |	GO:0015079 potassium ion transmembrane transporter activity |
orf19.3302	4.62051	0.0204318	12.2981	0.0327246	0.871503	0.344806	2.31911	0.0287599		Predicted ORF in Assemblies 19, 20 and 21; transcription downregulated upon yeast-hyphal switch; transcriptionally activated by Mnl1p under weak acid stress	GO:0000122 negative regulation of transcription from RNA polymerase II promoter | GO:0005979 regulation of glycogen biosynthetic process |		GO:0005737 cytoplasm |
orf19.4747	7.47053	0.0647758	12.0863	0.0149047	2.82623	5.6427e-05	1.72867	0.00895021	HEM14	Putative protoporphyrinogen oxidase involved in heme biosynthesis; predicted Kex2p substrate; transcription is regulated by iron; mRNA levels are decreased in a yfh1 null mutant	GO:0006783 heme biosynthetic process |	GO:0004729 oxygen-dependent protoporphyrinogen oxidase activity |	GO:0005743 mitochondrial inner membrane |
orf19.6640	5.38495	0.0169397	11.9974	9.15142e-05	1.00539	0.971299	1.50091	0.0463973	TPS1	Trehalose-6-phosphate synthase; role in hyphal growth and virulence in mouse systemic infection; upregulated in presence of human neutrophils; macrophage/pseudohyphal-repressed after 16h; detected by mass spec in stationary phase cultures	GO:0005992 trehalose biosynthetic process | GO:0009405 pathogenesis | GO:0030448 hyphal growth | GO:0006950 response to stress | GO:0042493 response to drug |	GO:0003825 alpha,alpha-trehalose-phosphate synthase (UDP-forming) activity |	GO:0005946 alpha,alpha-trehalose-phosphate synthase complex (UDP-forming) |
orf19.2192	5.40494	0.147775	11.9963	0.0238785	0.37717	0.000928491	2.60688	0.000562162	GDH2	Putative NAD-specific glutamate dehydrogenase; fungal-specific (no human or murine homolog); transcription is regulated by Nrg1p, Mig1p, Tup1p, and Gcn4p	GO:0006807 nitrogen compound metabolic process |	GO:0004352 glutamate dehydrogenase activity |	GO:0005739 mitochondrion |
orf19.1381	13.1529	0.0540631	11.9905	0.00527719	0.960216	0.723071	0.745779	0.124815		Predicted ORF in Assemblies 19, 20 and 21	GO:0006897 endocytosis | GO:0007015 actin filament organization |		GO:0005938 cell cortex |
orf19.2608	5.13875	0.100947	11.9248	0.0153035	1.79513	0.0896401	12.261	3.9766e-06	ADH5	Putative alcohol dehydrogenase; soluble protein in hyphae; expression is regulated upon white-opaque switching; fluconazole-induced; antigenic during murine systemic infection; regulated by Nrg1p, Tup1p; macrophage-downregulated protein	GO:0006113 fermentation | GO:0006067 ethanol metabolic process | GO:0042710 biofilm formation |	GO:0004022 alcohol dehydrogenase (NAD) activity |	GO:0005625 soluble fraction | GO:0005737 cytoplasm |
orf19.1097	2.56636	0.168021	11.8943	0.0165319	2.86781	0.0230738	5.86757	0.0733707	ALS2	ALS family protein; role in adhesion, biofilm formation, germ tube induction; expressed at infection of human buccal epithelial cells; putative GPI-anchor; induced by ketoconazole, low iron and at cell wall regeneration; regulated by Sfu1p	GO:0016337 cell-cell adhesion | GO:0044011 single-species biofilm formation on inanimate substrate | GO:0009405 pathogenesis | GO:0030448 hyphal growth | GO:0044406 adhesion to host | GO:0000128 flocculation |	GO:0030246 carbohydrate binding |	GO:0009277 fungal-type cell wall | GO:0009986 cell surface |
orf19.5348	5.84467	0.00421295	11.2533	0.00501172	1.96385	0.0789005	1.92125	0.0279647	TPS3	Protein described as regulatory subunit of trehalose-phosphate synthase; regulated by Efg1p; biofilm-repressed expression; regulated by Tsa1p, Tsa1Bp under H2O2 stress conditions	GO:0006950 response to stress | GO:0005992 trehalose biosynthetic process |	GO:0003825 alpha,alpha-trehalose-phosphate synthase (UDP-forming) activity | GO:0030234 enzyme regulator activity | GO:0004805 trehalose-phosphatase activity |	GO:0005946 alpha,alpha-trehalose-phosphate synthase complex (UDP-forming) |
orf19.3325	7.09684	0.179638	11.2277	0.000124418	1.09247	0.105144	2.37911	0.00134828		Protein described as glycogen synthesis initiator; regulated by Efg1p and Efh1p; Hog1p-downregulated; shows colony morphology-related gene regulation by Ssn6p; increased expression in response to prostaglandins
orf19.2849	5.98719	0.0011839	11.0507	0.000117641	2.74302	0.204472	17.7608	5.25078e-05	AQY1	Aquaporin water channel; mutant has increased resistance to osmotic shock; required for wild-type tolerance of freezing; not required for virulence in a mouse model of systemic infection; flucytosine repressed	GO:0006970 response to osmotic stress | GO:0050826 response to freezing | GO:0006833 water transport | GO:0030437 ascospore formation |	GO:0015250 water channel activity |	GO:0016020 membrane | GO:0005886 plasma membrane |
orf19.4555	4.10136	0.0313395	10.9301	0.00410296	3.0301	0.0197581	7.51286	0.0392818	ALS4	ALS family protein; role in adhesion and wild-type germ tube induction; growth and temperature regulated; expressed during infection of human buccal epithelial cells; down-regulated upon vaginal contact; putative GPI-anchored	GO:0016337 cell-cell adhesion | GO:0030448 hyphal growth | GO:0044406 adhesion to host | GO:0006508 proteolysis | GO:0006807 nitrogen compound metabolic process | GO:0000752 agglutination involved in conjugation with cellular fusion | GO:0007124 pseudohyphal growth | GO:0001403 invasive growth in response to glucose limitation |	GO:0050839 cell adhesion molecule binding |	GO:0009277 fungal-type cell wall | GO:0009986 cell surface | GO:0030445 yeast-form cell wall | GO:0000324 fungal-type vacuole | GO:0005886 plasma membrane |
orf19.7313	1.32265	0.34218	10.8144	5.1917e-05	1.53883	0.475866	3.11993	0.0119319	SSU1	Protein similar to S. cerevisiae Ssu1p sulfite transport protein; transposon mutation affects filamentous growth; regulated by Gcn2p and Gcn4p; induced by nitric oxide	GO:0030447 filamentous growth | GO:0000316 sulfite transport |	GO:0000319 sulfite transmembrane transporter activity |	GO:0005886 plasma membrane |
orf19.2047	4.86334	0.241566	10.6172	0.00673634	0.70428	0.0720706	1.22911	0.100164		Predicted ORF in Assemblies 19, 20 and 21; mutation confers hypersensitivity to toxic ergosterol analog, and to amphotericin B	GO:0042493 response to drug |		GO:0005634 nucleus | GO:0005737 cytoplasm |
orf19.6261	6.5624	0.0371943	10.5033	0.00591584	0.988936	0.944044	1.92414	0.00985889	BPH1	Protein not essential for viability; similar to S. cerevisiae Bph1p, which is a putative ortholog of human Chediak-Higashi syndrome protein and murine beige gene implicated in disease syndromes involving defective lysosomal trafficking
orf19.3820	6.33569	0.0382052	9.78001	0.0119355	1.13913	0.609304	0.756627	0.0167912		Predicted ORF in Assemblies 19, 20 and 21; clade-associated gene expression
orf19.5917	5.64828	0.155577	9.64216	0.00791667	0.526132	0.175357	0.841479	0.0559821	STP3	Transcription factor; regulates SAP2, OPT1 expression and thereby protein catabolism for nitrogen source; activated via amino-acid-induced proteolytic processing; macrophage/pseudohyphal-repressed	GO:0006388 tRNA splicing, via endonucleolytic cleavage and ligation | GO:0045944 positive regulation of transcription from RNA polymerase II promoter | GO:0045732 positive regulation of protein catabolic process |	GO:0003704 specific RNA polymerase II transcription factor activity |	GO:0005737 cytoplasm | GO:0005634 nucleus |
orf19.5228	6.92186	0.0100242	9.56479	0.0477419	1.41164	0.174479	0.773229	0.191392	RIB3	3,4-Dihydroxy-2-butanone 4-phosphate synthase; homodimeric enzyme of riboflavin biosynthesis; converts ribulose 5-phosphate to L-3,4-dihydroxy-2-butanone 4-phosphate; transcription regulated on yeast-hyphal switch, macrophage interaction	GO:0009231 riboflavin biosynthetic process | GO:0009060 aerobic respiration |	GO:0008686 3,4-dihydroxy-2-butanone-4-phosphate synthase activity |	GO:0005829 cytosol | GO:0005758 mitochondrial intermembrane space |
orf19.1407	6.02462	0.00956091	9.50955	0.00417504	1.01559	0.905224	2.38151	0.0016097		Predicted ORF from Assembly 19; merged with orf19.6117 in Assembly 20
orf19.2261	4.88321	0.107325	9.15834	0.00112471	1.50598	0.0358904	0.549209	0.0485719		Predicted ORF in Assemblies 19, 20 and 21	GO:0000398 nuclear mRNA splicing, via spliceosome |	GO:0003723 RNA binding | GO:0031202 RNA splicing factor activity, transesterification mechanism |	GO:0005686 U2 snRNP |
orf19.7676	5.35668	0.00338744	8.8814	0.0112635	1.15112	0.333501	2.7338	0.127649	XYL2	Protein described as similar to D-xylulose reductase; immunogenic in mouse; soluble protein in hyphae; Hog1p-induced; induced during cell wall regeneration; caspofungin or fluconazole-induced; Mnl1p-induced in weak acid stress		GO:0003939 L-iditol 2-dehydrogenase activity |	GO:0030446 hyphal cell wall | GO:0005625 soluble fraction |
orf19.2414	3.33056	0.0218317	8.58409	0.0100527	0.91009	0.703222	0.923969	0.0593478		Predicted ORF in Assemblies 19, 20 and 21			GO:0005739 mitochondrion | GO:0005624 membrane fraction |
orf19.539	2.91751	0.0172684	8.5425	0.00177387	1.10566	0.47422	2.8834	0.00512749	LAP3	Protein described as an aminopeptidase; transcription is positively regulated by Sfu1p; transcription is repressed in response to alpha pheromone in SpiderM medium; clade-associated gene expression; virulence-group-correlated expression	GO:0043418 homocysteine catabolic process | GO:0046677 response to antibiotic |	GO:0004177 aminopeptidase activity | GO:0003676 nucleic acid binding | GO:0008234 cysteine-type peptidase activity | GO:0030528 transcription regulator activity |	GO:0005739 mitochondrion |
orf19.655	4.30127	0.113352	8.3435	0.00433435	0.579306	0.0791555	0.33388	0.0219444	PHO84	Protein similar to high-affinity phosphate transporters; expression is regulated upon white-opaque switching or biofilm formation; Hog1p, ciclopirox olamine or alkaline induced; caspofungin or stress repressed; upregulated in RHE model	GO:0006817 phosphate transport | GO:0006797 polyphosphate metabolic process | GO:0006828 manganese ion transport |	GO:0048249 high affinity phosphate transmembrane transporter activity | GO:0005384 manganese ion transmembrane transporter activity | GO:0005315 inorganic phosphate transmembrane transporter activity |	GO:0005887 integral to plasma membrane | GO:0016020 membrane |
orf19.6065	4.64145	0.0169708	8.15208	0.00274676	1.57525	0.244988	1.04742	0.39508		Gene transcription regulated by Mig1p and Tup1p; amphotericin B, caspofungin repressed; protein detected by mass spec in exponential and stationary phase cultures
orf19.4581	4.81274	0.0046245	8.05813	0.00400098	0.934827	0.642128	0.60692	0.0378544		Predicted ORF in Assemblies 19, 20 and 21; regulated by Tsa1p, Tsa1Bp under H2O2 stress conditions	GO:0031505 fungal-type cell wall organization | GO:0006506 GPI anchor biosynthetic process |
orf19.2768	6.44146	0.000324361	7.94674	0.00150668	0.9749	0.748986	5.41932	0.000475988	AMS1	Putative alpha-mannosidase; transcription is regulated by Nrg1p; induced during cell wall regeneration	GO:0009313 oligosaccharide catabolic process |	GO:0004559 alpha-mannosidase activity |	GO:0005774 vacuolar membrane |
orf19.1172	5.24431	0.00117086	7.92736	0.000878734	0.576555	0.199527	0.320189	0.00302174		Protein similar to phosphate transporters; regulated upon white-opaque switching or biofilm formation; Hog1p, ciclopirox olamine or alkaline induced; caspofungin or stress repressed; merged with orf19.655 in Assembly 20
orf19.2949	4.65033	0.199286	7.89717	6.8261e-05	0.904599	0.49294	0.722962	0.0398943		Predicted ORF in Assemblies 19, 20 and 21			GO:0000329 fungal-type vacuole membrane |
orf19.5334	5.70378	0.00243458	7.88947	0.0272469	1.05658	0.75109	1.01289	0.760329		Predicted ORF in Assemblies 19, 20 and 21; transcription regulated upon yeast-hyphal switch
orf19.2989	6.90537	0.219093	7.87771	0.0109662	0.906804	0.400947	1.21335	0.269552		Predicted ORF in Assemblies 19, 20 and 21	GO:0009436 glyoxylate catabolic process |	GO:0047964 glyoxylate reductase activity |	GO:0005739 mitochondrion | GO:0005634 nucleus |
orf19.223	6.38145	0.183109	7.72655	0.0038062	1.0091	0.881723	2.70738	0.0106072		Predicted ORF in Assemblies 19, 20 and 21; increased expression in response to prostaglandins	GO:0045332 phospholipid translocation | GO:0019236 response to pheromone |	GO:0004672 protein kinase activity |	GO:0005737 cytoplasm |
orf19.1193	3.48188	0.189934	7.59052	0.00769988	0.760286	0.369666	1.46758	0.0873068	GNP1	Protein described as similar to asparagine and glutamine permease; fluconazole or caspofungin induced; transcription is regulated by Nrg1p, Mig1p, Tup1p, Gcn2p, Gcn4p, and alkaline regulated by Rim101p; fungal-specific	GO:0006865 amino acid transport | GO:0055085 transmembrane transport |	GO:0015193 L-proline transmembrane transporter activity |	GO:0005886 plasma membrane |
orf19.7323	6.41289	0.108961	7.38043	0.00554415	1.31265	0.199289	1.67304	0.0137597	CBP1	Corticosteroid binding protein; transcription induced at late log-phase or upon adherence to polystyrene; not induced by corticosterone; contains a possible NAD/FAD binding region; regulated by Nrg1p, Tup1p	GO:0015940 pantothenate biosynthetic process |	GO:0005496 steroid binding |	GO:0005737 cytoplasm |
orf19.1654	4.16124	0.048738	7.26434	6.44706e-05	1.33819	0.131598	1.71832	0.0401652		Predicted ORF in Assemblies 19, 20 and 21; increased expression in response to prostaglandins
orf19.2223	8.08749	0.00699882	7.13264	0.000863131	0.986303	0.900249	0.790702	0.223865		Predicted ORF from Assembly 19; removed from Assembly 20
orf19.4595	6.72888	0.00447753	7.03489	0.0125329	0.878383	0.139821	0.759792	0.0246093		Predicted ORF in Assemblies 19, 20 and 21; possibly spurious ORF (Annotation Working Group prediction)
orf19.3422	5.29345	0.000563401	6.93282	0.000100891	0.893346	0.3105	0.63279	0.00980982	FMP27	Predicted ORF in Assemblies 19, 20 and 21; fungal-specific (no human or murine homolog)			GO:0005739 mitochondrion |
orf19.4304	4.02747	0.101726	6.85942	0.0334861	1.37264	0.101739	0.967397	0.428629	GAP1	General amino acid permease; antigenic in human, mouse; 10-12 transmembrane regions; regulated by nitrogen source; alkaline, GlcNAc, phagocytosis upregulated; not required for virulence in mouse systemic infection; fungal-specific	GO:0030447 filamentous growth | GO:0006865 amino acid transport |		GO:0016021 integral to membrane | GO:0005887 integral to plasma membrane | GO:0009277 fungal-type cell wall |
orf19.6225	6.6501	0.0437527	6.84539	0.00860095	0.824522	0.331249	0.909277	0.27704	PCL7	Protein described as cyclin-like, possible Pho85p cyclin; hyphal downregulated; transcriptionally activated by Mnl1p under weak acid stress	GO:0005981 regulation of glycogen catabolic process | GO:0000079 regulation of cyclin-dependent protein kinase activity | GO:0005979 regulation of glycogen biosynthetic process | GO:0031647 regulation of protein stability |	GO:0016538 cyclin-dependent protein kinase regulator activity |	GO:0005634 nucleus | GO:0000307 cyclin-dependent protein kinase holoenzyme complex |
orf19.2209	2.12424	0.285352	6.78495	0.0423715	1.31516	0.00220436	1.0584	0.379036	YVC1	Protein similar to S. cerevisiae Yvc1p; transcription is repressed in response to alpha pheromone in SpiderM medium	GO:0030003 cellular cation homeostasis |	GO:0005262 calcium channel activity | GO:0005244 voltage-gated ion channel activity | GO:0005267 potassium channel activity | GO:0005227 calcium activated cation channel activity | GO:0005272 sodium channel activity |	GO:0000324 fungal-type vacuole |
orf19.2132	3.70602	0.00296378	6.70057	5.83809e-05	0.844154	0.632072	1.12543	0.258295		Predicted ORF in Assemblies 19, 20 and 21; possibly spurious ORF (Annotation Working Group prediction)
orf19.1861	5.26066	0.00403948	6.49241	0.0105159	0.704745	0.058798	1.22272	0.0157103		Predicted ORF in Assemblies 19, 20 and 21
orf19.6232	5.03109	0.00942241	6.47137	0.00127603	0.862166	0.178308	1.07689	0.0346629	NPR1	Predicted ORF in Assemblies 19, 20 and 21; induced in core stress response	GO:0006808 regulation of nitrogen utilization |		GO:0005794 Golgi apparatus |
orf19.4982	3.34533	0.0563556	6.36884	0.0002229	1.25365	0.277661	1.00431	0.972934		Predicted ORF in Assemblies 19, 20 and 21	GO:0006629 lipid metabolic process |		GO:0005811 lipid particle |
orf19.7498	4.77079	0.143612	6.23292	0.001815	0.649569	0.023245	0.646509	0.0769472	LEU1	Protein described as 3-isopropylmalate dehydratase; antigenic in human; decreased expression in hyphae compared to yeast-form cells; alkaline downregulated; upregulated in the presence of human whole blood or polymorphonuclear (PMN) cells	GO:0009098 leucine biosynthetic process |	GO:0003861 3-isopropylmalate dehydratase activity |	GO:0005625 soluble fraction |
orf19.4012	1.70874	0.0062097	6.1701	0.00451896	1.14156	0.332811	1.21102	0.0252671	PCL5	Protein similar to S. cerevisiae Pcl5p and other cyclins for Pho85p kinase; Gcn4p-induced; suppresses toxicity of C. albicans Gcn4p overproduction in S. cerevisiae via increased Pho85p-dependent phosphorylation and degradation of Gcn4p	GO:0030448 hyphal growth | GO:0030447 filamentous growth | GO:0007049 cell cycle |	GO:0016538 cyclin-dependent protein kinase regulator activity |	GO:0000307 cyclin-dependent protein kinase holoenzyme complex |
orf19.6659	6.49994	0.038186	6.15951	0.029889	1.01644	0.797319	1.54088	0.00183124	GAP6	Putative general amino acid permease; Plc1p-regulated; Gcn4p-regulated; fungal-specific (no human or murine homolog)	GO:0006865 amino acid transport |		GO:0005887 integral to plasma membrane |
orf19.6529	2.41838	0.100638	6.10358	9.53999e-05	0.921	0.356479	1.45231	0.00341505	CDC34	Transcription is regulated by Nrg1p and Tup1p, and by Gcn2p and Gcn4p	GO:0000082 G1/S transition of mitotic cell cycle | GO:0042787 protein ubiquitination during ubiquitin-dependent protein catabolic process | GO:0000209 protein polyubiquitination | GO:0051865 protein autoubiquitination | GO:0000086 G2/M transition of mitotic cell cycle | GO:0031146 SCF-dependent proteasomal ubiquitin-dependent protein catabolic process |	GO:0042803 protein homodimerization activity | GO:0004842 ubiquitin-protein ligase activity |	GO:0000152 nuclear ubiquitin ligase complex | GO:0005634 nucleus | GO:0019005 SCF ubiquitin ligase complex | GO:0005737 cytoplasm |
orf19.5408	5.08727	0.0356476	6.07952	0.00189256	1.04888	0.577615	1.12468	0.138397		Predicted ORF in Assemblies 19, 20 and 21	GO:0006873 cellular ion homeostasis |	GO:0004672 protein kinase activity |	GO:0005737 cytoplasm |
orf19.2324	3.56865	0.00863913	6.07323	3.72091e-05	1.60341	0.0106329	0.952813	0.180374	UBA4	Predicted ORF in Assemblies 19, 20 and 21; increased expression in response to prostaglandins; clade-associated gene expression	GO:0007124 pseudohyphal growth | GO:0007114 cell budding | GO:0006464 protein modification process | GO:0001403 invasive growth in response to glucose limitation | GO:0006979 response to oxidative stress | GO:0002098 tRNA wobble uridine modification |	GO:0042292 URM1 activating enzyme activity |	GO:0005737 cytoplasm |
orf19.1275	4.36394	0.16318	6.06386	9.28248e-05	0.870425	0.141223	1.04522	0.703969	GAT1	Zinc finger transcriptional regulator of nitrogen utilization; required for nitrogen catabolite repression and utilization of isoleucine, tyrosine and tryptophan N sources; required for virulence in a mouse systemic infection model	GO:0006808 regulation of nitrogen utilization | GO:0009405 pathogenesis | GO:0045941 positive regulation of transcription | GO:0006367 transcription initiation from RNA polymerase II promoter |	GO:0016563 transcription activator activity | GO:0003704 specific RNA polymerase II transcription factor activity | GO:0043565 sequence-specific DNA binding |	GO:0005829 cytosol | GO:0005634 nucleus |
orf19.7297	2.91209	0.184942	6.04171	0.0112707	1.44141	0.172304	1.58023	0.117664		Predicted ORF in Assemblies 19, 20 and 21; Hog1p-induced; Gcn4p-regulated; protein level decreased in stationary phase cultures			GO:0005737 cytoplasm |
orf19.2839	1.94066	0.406102	5.97843	0.0257875	0.961346	0.866776	1.32525	0.122498	CIRT4B	Decreased transcription is observed in an azole-resistant strain that overexpresses CDR1 and CDR2
orf19.4699	3.41216	0.000625429	5.90496	0.00657685	1.2894	0.0797318	0.926289	0.139012		Putative phospholipase of patatin family; similar to S. cerevisiae Ymr313p; predicted Kex2p substrate	GO:0019433 triglyceride catabolic process | GO:0007114 cell budding |	GO:0004620 phospholipase activity | GO:0004806 triglyceride lipase activity |	GO:0005811 lipid particle |
orf19.4372	3.44562	0.0581951	5.84646	0.0109382	1.04114	0.705248	0.959601	0.79718		Predicted ORF in Assemblies 19, 20 and 21
orf19.6396	3.71173	0.0250129	5.79946	0.000610529	1.08319	0.49048	1.20452	0.0279417		Putative patatin-like phospholipase; similar to S. cerevisiae Yml059p, which is predicted to be a membrane protein: antigenic during human oral infection	GO:0009405 pathogenesis | GO:0034638 phosphatidylcholine catabolic process |	GO:0004622 lysophospholipase activity |	GO:0005783 endoplasmic reticulum |
orf19.2251	1.79667	0.142672	5.6265	0.0348895	2.37887	0.230666	1.45277	0.0221925	AAH1	Protein not essential for viability; similar to S. cerevisiae Aah1p, which is an adenine deaminase involved in purine salvage and nitrogen catabolism; shows colony morphology-related gene regulation by Ssn6p; Hog1p-, biofilm-, CO2-induced	GO:0006146 adenine catabolic process | GO:0043103 hypoxanthine salvage |	GO:0000034 adenine deaminase activity |	GO:0005634 nucleus | GO:0005737 cytoplasm |
orf19.701	3.09885	0.000637786	5.62164	0.00110784	0.9906	0.847518	0.924992	0.405146	CFL11	Predicted ORF in Assemblies 19, 20 and 21; similar to ferric reductase Fre10p; flucytosine repressed; possibly adherence-induced	GO:0015892 siderophore-iron transport |	GO:0000293 ferric-chelate reductase activity |	GO:0005886 plasma membrane |
orf19.2175	3.91881	0.135642	5.6066	0.000238075	0.540014	0.382606	2.9035	0.0252682		Predicted ORF in Assemblies 19, 20 and 21; induced by nitric oxide	GO:0043065 positive regulation of apoptosis | GO:0000304 response to singlet oxygen |		GO:0005886 plasma membrane | GO:0005739 mitochondrion | GO:0005634 nucleus |
orf19.2988	2.41987	0.0403384	5.5763	7.0028e-05	0.824651	0.391644	1.29832	0.132085		Predicted ORF in Assemblies 19, 20 and 21	GO:0016226 iron-sulfur cluster assembly | GO:0006879 cellular iron ion homeostasis |		GO:0005739 mitochondrion |
orf19.6540	2.75658	0.31752	5.4248	0.0167792	0.900025	0.228238	1.02074	0.852059	PFK2	Beta subunit of phosphofructokinase (PFK), which is a heteromultimer of Pfk1p and Pfk2p; PFK is activated by fructose 2,6-bisphosphate or AMP, inhibited by ATP; downregulated upon phagocytosis or hyphal growth; fluconazole-induced	GO:0006096 glycolysis |	GO:0003872 6-phosphofructokinase activity |	GO:0005945 6-phosphofructokinase complex | GO:0005739 mitochondrion |
orf19.5372	2.40598	0.124366	5.4157	0.0016888	4.59175	0.00676702	0.532943	0.00306838		Predicted ORF from Assembly 19; orf19.5372 and orf19.5373 are similar to the Tca2 (pCal) retrotransposon, which is present in strain hOG1042 as 50 to 100 copies of a linear dsDNA; removed from Assembly 20; transcription is Tbf1p-activated
orf19.7638	3.18012	0.00480231	5.3344	0.00763363	0.902537	0.407283	0.810075	0.0753604	PRO1	Transcription is regulated by Nrg1p; regulated by Gcn2p and Gcn4p	GO:0006561 proline biosynthetic process |	GO:0004349 glutamate 5-kinase activity |	GO:0005737 cytoplasm |
orf19.6937	4.26044	0.0174768	5.31161	0.0158326	0.768854	0.142214	0.419342	0.0353608	PTR2	Putative oligopeptide transporter; regulated by Stp2p and Stp3p; transcriptionally induced upon phagocytosis by macrophage; downregulated by Rim101p at pH 8	GO:0006857 oligopeptide transport | GO:0042939 tripeptide transport | GO:0042938 dipeptide transport |	GO:0015198 oligopeptide transporter activity | GO:0042937 tripeptide transporter activity | GO:0042936 dipeptide transporter activity |	GO:0005624 membrane fraction | GO:0005886 plasma membrane |
orf19.2374	2.13382	0.367286	5.3084	0.0027749	4.4268	0.002378	0.517518	0.000142993		Predicted ORF from Assembly 19; removed from Assembly 20
orf19.3021	4.21628	0.0076244	5.28394	0.0215637	0.768376	0.0907582	1.43018	0.11126		Predicted ORF in Assemblies 19, 20 and 21; induced during planktonic growth			GO:0005634 nucleus | GO:0005737 cytoplasm | GO:0005840 ribosome |
orf19.5971	4.71858	0.0903649	5.27529	0.0343028	1.04206	0.832407	2.5056	0.00857294		Predicted ORF in Assemblies 19, 20 and 21
orf19.7531	2.22227	0.0196127	5.26301	0.000423598	1.05273	0.729255	4.11982	0.0134133		Predicted ORF in Assemblies 19, 20 and 21; transcription is induced upon yeast-hyphal transition; benomyl or caspofungin induced; protein detected by mass spec in stationary phase cultures			GO:0005737 cytoplasm |
orf19.1290	2.95378	0.19921	5.16369	2.73566e-05	0.850539	0.350078	1.27338	0.049238	XKS1	Predicted ORF in Assemblies 19, 20 and 21; increased expression in response to prostaglandins	GO:0005998 xylulose catabolic process |	GO:0004856 xylulokinase activity |	GO:0005737 cytoplasm |
orf19.4624	3.83448	0.0948847	5.16136	0.0130429	0.939777	0.891028	2.34563	0.035199	HRT2	Protein described as having a role in Ty3 transposition; decreased expression in hyphae compared to yeast-form cells; protein detected by mass spec in stationary phase cultures			GO:0005634 nucleus | GO:0005737 cytoplasm |
orf19.3363	3.24589	0.124013	5.07644	0.00309735	0.434324	0.000835806	0.613007	0.0397776	VTC4	Protein described as polyphosphate synthetase; decreased expression in hyphae compared to yeast-form cells; fungal-specific (no human or murine homolog); virulence-group-correlated expression	GO:0016237 microautophagy | GO:0007034 vacuolar transport | GO:0042144 vacuole fusion, non-autophagic |		GO:0033254 vacuolar transporter chaperone complex | GO:0031310 intrinsic to vacuolar membrane | GO:0005783 endoplasmic reticulum |
orf19.4738	1.5091	0.174391	4.97951	0.022564	1.04588	0.692036	0.732972	0.112294		Predicted ORF in Assemblies 19, 20 and 21
orf19.3822	4.98119	0.00205094	4.97763	0.00347404	2.62164	0.102611	1.27739	0.131907	SCS7	Protein described as ceramide hydroxylase; transcription is regulated by Nrg1p; transcriptionally regulated by iron; expression greater in high iron; fluconazole-induced	GO:0000038 very-long-chain fatty acid metabolic process | GO:0006665 sphingolipid metabolic process |	GO:0000170 sphingosine hydroxylase activity |	GO:0005624 membrane fraction | GO:0005783 endoplasmic reticulum |
orf19.4407	2.93661	0.0708827	4.93065	0.0158634	0.981962	0.93318	1.73096	0.0121811		Predicted ORF in Assemblies 19, 20 and 21
orf19.4402	3.95817	0.0044085	4.84267	0.0412343	0.948206	0.817171	1.79478	0.000304788		Predicted ORF from Assembly 19; possibly spurious ORF (Annotation Working Group prediction); removed from Assembly 20
orf19.1169	2.04638	0.40916	4.75149	0.0337781	1.45817	0.308652	1.53437	0.0222238		Predicted ORF in Assemblies 19, 20 and 21			GO:0005739 mitochondrion |
orf19.100	2.71051	0.322592	4.72479	0.0026724	0.657695	0.0116759	0.808077	0.140758		Predicted ORF in Assemblies 19, 20 and 21
orf19.6745	1.24405	0.596233	4.70543	0.00237128	1.78516	0.339993	1.20328	0.112044	TPI1	Triose-phosphate isomerase; glycolysis/gluconeogenesis; antigenic in mouse or human; mutation affects filamentous growth; biofilm-induced; macrophage-downregulated protein; detected by mass spec in exponential and stationary phase culture	GO:0044416 induction by symbiont of host defense response | GO:0030447 filamentous growth | GO:0006094 gluconeogenesis | GO:0006096 glycolysis |	GO:0004807 triose-phosphate isomerase activity |	GO:0009986 cell surface | GO:0030446 hyphal cell wall | GO:0005625 soluble fraction | GO:0005829 cytosol | GO:0009277 fungal-type cell wall | GO:0001950 plasma membrane enriched fraction | GO:0005739 mitochondrion |
orf19.5078	2.51711	0.0710762	4.70282	0.011578	1.80262	0.063428	1.39586	0.0119431		Predicted ORF in Assemblies 19, 20 and 21
orf19.1800	2.06205	0.0181466	4.69326	0.00232654	1.18495	0.123499	3.08509	0.0183433		Predicted ORF in Assemblies 19, 20 and 21	GO:0006623 protein targeting to vacuole |
orf19.3661	3.45222	0.00371878	4.56356	0.00226685	0.857098	0.129368	1.72962	0.0440569		Predicted ORF in Assemblies 19, 20 and 21; transcriptionally activated by Mnl1p under weak acid stress	GO:0016579 protein deubiquitination |	GO:0004843 ubiquitin-specific protease activity |	GO:0005741 mitochondrial outer membrane |
orf19.768	4.0133	0.0157225	4.55466	0.00391674	0.60393	0.268718	0.556819	0.0831143	SYG1	Protein not essential for viability; similar to S. cerevisiae Syg1p, which is a plasma membrane protein that may be involved in signal transduction	GO:0007165 signal transduction |		GO:0005739 mitochondrion | GO:0005886 plasma membrane |
orf19.4664	2.62602	0.234105	4.53087	0.0044132	2.26389	0.00482641	0.782101	0.0370171		Predicted ORF in Assemblies 19, 20 and 21	GO:0016573 histone acetylation | GO:0048869 cellular developmental process |	GO:0043166 H4/H2 histone acetyltransferase activity |	GO:0005634 nucleus | GO:0005737 cytoplasm |
orf19.7404	3.61132	0.00444667	4.51997	0.000483772	1.20052	0.383785	1.13485	0.171463		Predicted ORF in Assemblies 19, 20 and 21	GO:0009071 serine family amino acid catabolic process | GO:0006567 threonine catabolic process |	GO:0003941 L-serine ammonia-lyase activity | GO:0004794 L-threonine ammonia-lyase activity |	GO:0042645 mitochondrial nucleoid |
orf19.775	2.20462	0.0026608	4.43968	0.0388022	1.99676	0.00178942	3.92353	0.0065348		Predicted ORF in Assemblies 19, 20 and 21	GO:0006623 protein targeting to vacuole |
orf19.577	5.41943	0.000729534	4.43413	0.012646	1.09304	0.604812	2.5065	0.027026		Predicted ORF in Assemblies 19, 20 and 21
orf19.6755	1.27691	0.028611	4.41904	0.0111232	1.15965	0.363414	1.4462	0.0173913		Predicted ORF in Assemblies 19, 20 and 21	GO:0009060 aerobic respiration | GO:0005975 carbohydrate metabolic process |	GO:0004458 D-lactate dehydrogenase (cytochrome) activity |	GO:0005739 mitochondrion | GO:0005743 mitochondrial inner membrane |
orf19.1252	2.83078	0.104647	4.38224	0.00753955	0.911468	0.036262	1.23837	0.107445	YME1	Protein not essential for viability; similar to S. cerevisiae Yme1p, which is a mitochondrial inner membrane protease of the AAA family	GO:0007005 mitochondrion organization | GO:0006515 misfolded or incompletely synthesized protein catabolic process | GO:0001300 chronological cell aging |	GO:0004176 ATP-dependent peptidase activity |	GO:0031942 i-AAA complex |
orf19.5526	1.08827	0.232303	4.33925	0.0280244	0.998811	0.993533	0.841269	0.341294	SEC20	Essential protein; similar to S. cerevisiae Sec20p; depletion causes membrane accumulation and drug sensitivity; expression regulated by growth phase; O-mannosylation regulates proteolysis; does not complement S. cerevisiae sec20-1 mutant	GO:0042493 response to drug | GO:0007047 cell wall organization | GO:0006890 retrograde vesicle-mediated transport, Golgi to ER | GO:0006906 vesicle fusion |	GO:0005515 protein binding |	GO:0016021 integral to membrane | GO:0005783 endoplasmic reticulum | GO:0005789 endoplasmic reticulum membrane |
orf19.3378	1.05082	0.789769	4.33052	0.000579884	0.94448	0.463652	1.1578	0.361221		Predicted ORF in Assemblies 19, 20 and 21; regulated by Tsa1p, Tsa1Bp in minimal media at 37 deg
orf19.918	4.20469	0.252796	4.30905	0.0114538	0.719176	0.0442524	2.13152	0.000428681	CDR11	Putative transporter of PDR subfamily of ABC family; Gcn4p-regulated; upregulated by Rim101p at pH 8	GO:0006855 multidrug transport | GO:0006810 transport |	GO:0008559 xenobiotic-transporting ATPase activity | GO:0042626 ATPase activity, coupled to transmembrane movement of substances | GO:0005524 ATP binding |	GO:0005886 plasma membrane | GO:0016021 integral to membrane |
orf19.84	1.49691	0.430497	4.30511	0.000584394	0.401857	0.0481503	0.868957	0.771077	CAN3	Predicted ORF in Assemblies 19, 20 and 21; expression is regulated upon white-opaque switching	GO:0015802 basic amino acid transport |	GO:0015174 basic amino acid transmembrane transporter activity |	GO:0005886 plasma membrane |
orf19.1799	2.81785	0.0874054	4.1674	0.0401268	0.921257	0.699863	1.20217	0.150042		Putative general amino acid permease; fungal-specific (no human or murine homolog)	GO:0006865 amino acid transport |		GO:0005887 integral to plasma membrane |
orf19.3355	5.4839	0.0391095	4.14065	0.00478746	0.904909	0.34181	1.83427	0.0226665	ISN1	Putative inosine 5'-monophosphate 5'-nucleotidase; fungal-specific (no human or murine homolog)	GO:0006190 inosine salvage |	GO:0050483 IMP 5'-nucleotidase activity |
orf19.5626	4.87031	0.264353	4.12445	0.00260919	0.267321	0.153564	0.656897	0.124507		Predicted ORF in Assemblies 19, 20 and 21; Plc1p-regulated; transcriptionally activated by Mnl1p under weak acid stress
orf19.1653	3.53886	0.275513	4.11566	0.016987	1.44238	0.303366	0.854203	0.361165		Predicted ORF in Assemblies 19, 20 and 21; possibly spurious ORF (Annotation Working Group prediction)
orf19.3392	2.54264	0.0286404	4.06917	0.00830765	0.924665	0.0137333	0.781041	0.0284614	DOG1	Putative 2-deoxyglucose-6-phosphatase; haloacid dehalogenase hydrolase/phosphatase superfamily; similar to S. cerevisiae Dog1p, Dog2p, Hor1p, and Rhr2p; regulated by Nrg1p, Tup1p	GO:0006006 glucose metabolic process | GO:0030433 ER-associated protein catabolic process |	GO:0003850 2-deoxyglucose-6-phosphatase activity |	GO:0005634 nucleus | GO:0005737 cytoplasm |
orf19.2540	2.23992	0.0599067	4.02213	0.0278473	1.77508	0.000913298	1.11392	0.00385066	SAS3	Similar to silencing proteins; increased transcription is observed upon fluphenazine treatment	GO:0006342 chromatin silencing | GO:0006348 chromatin silencing at telomere | GO:0030466 chromatin silencing at silent mating-type cassette |	GO:0016407 acetyltransferase activity |	GO:0000786 nucleosome |
orf19.285	2.51098	0.0256106	3.99503	0.00212864	1.03547	0.391878	0.900497	0.238614		Predicted ORF in Assemblies 19, 20 and 21			GO:0005634 nucleus | GO:0005737 cytoplasm |
orf19.5798	1.48274	0.0208957	3.9763	0.000896596	1.11366	0.0429094	3.46915	0.0256288	LIG4	DNA ligase; mRNA detected in yeast-form and pseudohyphal cells, induced upon hyphal induction; suppresses S. cerevisiae ime1-1 mutant IME2 transcription defect; required for wild-type filamentous growth and wild-type pathogenesis	GO:0009405 pathogenesis | GO:0030448 hyphal growth | GO:0030447 filamentous growth | GO:0001302 replicative cell aging | GO:0006303 double-strand break repair via nonhomologous end joining |	GO:0003909 DNA ligase activity | GO:0003910 DNA ligase (ATP) activity |	GO:0005634 nucleus | GO:0000790 nuclear chromatin | GO:0032807 DNA ligase IV complex |
orf19.2283	3.30377	0.000982901	3.95127	0.00393099	1.16108	0.218099	1.10962	0.0425207	DQD1	Predicted ORF in Assemblies 19, 20 and 21; ketoconazole-repressed; macrophage-downregulated protein abundance
orf19.6574	1.36194	0.0311496	3.95065	0.00958718	0.884037	0.628997	1.02462	0.689847	ALK6	Protein described as cytochrome P-450 of N-alkane-induced detoxification; macrophage-induced gene	GO:0030476 ascospore wall assembly |	GO:0003824 catalytic activity | GO:0019825 oxygen binding |
orf19.156	3.40542	0.0109916	3.92478	0.0313709	1.00319	0.964573	1.7414	0.00209054	FGR51	Protein lacking an ortholog in S. cerevisiae; transposon mutation affects filamentous growth	GO:0030447 filamentous growth |
orf19.7445	2.85386	0.0432095	3.91636	0.00153344	1.21454	0.1398	1.01949	0.668767		Predicted ORF in Assemblies 19, 20 and 21	GO:0016192 vesicle-mediated transport |		GO:0019898 extrinsic to membrane | GO:0016023 cytoplasmic membrane-bounded vesicle |
orf19.1353	1.04696	0.711892	3.8999	0.00476855	0.783713	0.052173	0.750018	0.0244936		Predicted ORF in Assemblies 19, 20 and 21; transcription downregulated upon yeast-hyphal switch; Ras1p-regulated
orf19.2454	4.4397	0.026324	3.84714	0.000167533	0.603493	0.0531828	0.486245	0.00136143	PHO87	Protein similar to phosphate permeases; transcription is negatively regulated by Rim101p at pH 8; expression is regulated upon white-opaque switching; caspofungin repressed; biofilm-regulated; virulence-group-correlated expression	GO:0006817 phosphate transport |	GO:0015114 phosphate transmembrane transporter activity |	GO:0016020 membrane |
orf19.410.3	2.02404	0.0156127	3.82249	0.00385654	1.90692	0.0341755	1.31133	0.221545		Lumazine synthase (6,7-dimethyl-8-ribityllumazine synthase, DMRL synthase); catalyzes the penultimate step in the synthesis of riboflavin	GO:0009231 riboflavin biosynthetic process |	GO:0004746 riboflavin synthase activity | GO:0000906 6,7-dimethyl-8-ribityllumazine synthase activity |	GO:0005634 nucleus | GO:0005737 cytoplasm |
orf19.3522	2.11398	0.315339	3.81205	0.0127689	1.32061	0.487114	1.26834	0.0308743		Predicted ORF in Assemblies 19, 20 and 21; transcription is downregulated in response to treatment with ciclopirox olamine
orf19.4774	2.86829	0.0300026	3.80971	0.000706785	0.924348	0.167767	1.48041	0.00139273	AOX1	Alternative oxidase; low abundance; constitutively expressed; one of two isoforms (Aox1p and Aox2p); involved in a cyanide-resistant respiratory pathway present in plants, protists, and some fungi, although absent from S. cerevisiae	GO:0045333 cellular respiration | GO:0009060 aerobic respiration |	GO:0009916 alternative oxidase activity |	GO:0005743 mitochondrial inner membrane | GO:0005739 mitochondrion |
orf19.730	3.52429	0.229109	3.79636	0.0416698	0.808649	0.203953	0.666082	0.0400143		Predicted ORF in Assembly 20 and 21 (see Locus History); transcriptionally activated by Mnl1p under weak acid stress	GO:0007264 small GTPase mediated signal transduction |	GO:0005100 Rho GTPase activator activity |	GO:0005737 cytoplasm | GO:0005935 cellular bud neck |
orf19.4031	1.9405	0.28735	3.7896	0.0214523	3.2201	0.00375824	0.857613	0.423501		Predicted ORF in Assemblies 19, 20 and 21			GO:0005737 cytoplasm |
orf19.2335	1.86294	0.217331	3.78857	0.0184347	1.15895	0.0132176	0.827342	0.198663		Predicted ORF in Assemblies 19, 20 and 21; mutation confers hypersensitivity to 5-fluorouracil (5-FU); Hog1p-induced; protein detected by mass spec in stationary phase cultures	GO:0042493 response to drug |	GO:0004177 aminopeptidase activity |	GO:0005737 cytoplasm | GO:0005840 ribosome |
orf19.3846	1.94986	0.292471	3.75601	0.00228178	0.589399	0.0611303	0.616175	0.0646217	LYS4	Protein described as homoaconitase; regulated by Gcn4p, Gcn2p; induced in response to amino acid starvation (3-aminotriazole treatment); upregulated in the presence of human whole blood or polymorphonuclear (PMN) cells	GO:0019878 lysine biosynthetic process via aminoadipic acid |	GO:0004409 homoaconitate hydratase activity |	GO:0005739 mitochondrion |
orf19.3360	1.65732	0.473144	3.74836	0.0207586	1.20029	0.0544655	0.856527	0.276329		Predicted ORF in Assemblies 19, 20 and 21; possibly spurious ORF (Annotation Working Group prediction)
orf19.2079	2.54604	0.0351158	3.72227	0.00111041	0.917816	0.167965	0.710353	0.229308	PHHB	Transposon mutation affects filamentous growth	GO:0030447 filamentous growth |
orf19.410	1.33332	0.0648582	3.68975	0.000644819	1.10487	0.530466	1.38375	0.2056		Predicted ORF from Assembly 19; removed from Assembly 20
orf19.5617	3.11849	0.0351388	3.68452	0.0139716	0.959375	0.738782	1.02094	0.622079		Predicted ORF in Assemblies 19, 20 and 21	GO:0016575 histone deacetylation | GO:0045941 positive regulation of transcription |	GO:0008134 transcription factor binding | GO:0035064 methylated histone residue binding | GO:0004407 histone deacetylase activity |	GO:0033698 Rpd3L complex | GO:0070210 Rpd3L-Expanded complex |
orf19.2743	2.72645	0.107915	3.64435	0.00941597	0.679741	0.125223	1.16542	0.050342		Predicted ORF in Assemblies 19, 20 and 21	GO:0006281 DNA repair |
orf19.3483	3.14937	0.311184	3.63808	0.00306814	0.990192	0.83465	1.12323	0.0240611		Predicted ORF in Assemblies 19, 20 and 21; Plc1p-regulated	GO:0034478 phosphatidylglycerol catabolic process |	GO:0034479 phosphatidylglycerol phospholipase C activity |	GO:0005739 mitochondrion | GO:0005783 endoplasmic reticulum |
orf19.7278	1.72198	0.569858	3.63713	0.00707832	2.37707	0.285855	1.03451	0.643801		Similar to a region of the Tca2 (pCal) retrotransposon, which is present in strain hOG1042 as 50 to 100 copies of a linear dsDNA
orf19.4090	1.42555	0.0659642	3.63373	0.000244817	1.07796	0.608648	1.46579	0.0476448		Predicted membrane transporter, member of the fucose:proton symporter (FHS) family, major facilitator superfamily (MFS)	GO:0015756 fucose transport |	GO:0015535 fucose |	GO:0016020 membrane |
orf19.6757	1.7406	0.366829	3.63162	0.0411275	1.09159	0.491796	1.55168	0.00329198	GCY1	Predicted ORF in Assemblies 19, 20 and 21; mutation confers hypersensitivity to toxic ergosterol analog; farnesol-downregulated; protein detected by mass spec in stationary phase cultures	GO:0009651 response to salt stress | GO:0042493 response to drug | GO:0042843 D-xylose catabolic process | GO:0019568 arabinose catabolic process | GO:0006979 response to oxidative stress |	GO:0004032 aldehyde reductase activity |	GO:0005634 nucleus | GO:0005737 cytoplasm |
orf19.1796	1.58918	0.00701613	3.61609	0.000322486	0.864093	0.598682	2.23501	0.0151814		Predicted ORF in Assemblies 19, 20 and 21	GO:0008152 metabolic process |	GO:0016616 oxidoreductase activity, acting on the CH-OH group of donors, NAD or NADP as acceptor |
orf19.5622	3.29755	0.0163664	3.59234	0.0117459	0.603499	0.00376152	4.41055	0.000869754	GLC3	Protein described as similar to 1,4-glucan branching enzyme; fluconazole-induced; shows colony morphology-related gene regulation by Ssn6p; protein detected by mass spec in stationary phase cultures	GO:0005978 glycogen biosynthetic process |	GO:0003844 1,4-alpha-glucan branching enzyme activity |	GO:0005737 cytoplasm |
orf19.3442	2.95589	0.168872	3.57838	0.00342938	1.61392	0.18434	1.7437	0.00106075		Predicted ORF in Assemblies 19, 20 and 21		GO:0003959 NADPH dehydrogenase activity |
orf19.3521	2.07688	0.0158894	3.57542	0.0108468	0.903043	0.0697793	1.50675	0.0357846	ARH2	Predicted ORF in Assemblies 19, 20 and 21	GO:0006879 cellular iron ion homeostasis | GO:0006784 heme a biosynthetic process |	GO:0015039 NADPH-adrenodoxin reductase activity |	GO:0005743 mitochondrial inner membrane |
orf19.385	0.827038	0.591998	3.56273	0.0429903	1.4438	0.21935	0.245759	0.00719181	GCV2	Putative protein of glycine catabolism; downregulated by Efg1p; Hog1p-induced; upregulated by Rim101p at acid pH; transcription is activated in the presence of elevated CO2; protein detected by mass spec in stationary phase cultures	GO:0006546 glycine catabolic process | GO:0019464 glycine decarboxylation via glycine cleavage system | GO:0006730 one-carbon metabolic process |	GO:0004375 glycine dehydrogenase (decarboxylating) activity |	GO:0005739 mitochondrion |
orf19.2710	2.62306	0.182789	3.55855	0.00641177	1.28751	0.264783	1.04011	0.766443		Predicted ORF in Assemblies 19, 20 and 21	GO:0005978 glycogen biosynthetic process | GO:0007059 chromosome segregation |	GO:0008047 enzyme activator activity |	GO:0005634 nucleus | GO:0005737 cytoplasm |
orf19.2665	3.04806	0.207671	3.5574	0.00324195	0.763898	0.242093	0.926225	0.0883926	MSN5	Predicted ORF in Assemblies 19, 20 and 21	GO:0006611 protein export from nucleus |	GO:0008262 importin-alpha export receptor activity |	GO:0005634 nucleus |
orf19.6009	2.07898	0.181909	3.5489	0.000388292	1.85848	0.000280084	1.66646	0.000519916	SET1	Lysine histone methyltransferase; methylates K4 of histone H3; role in epithelial cell adhesion, agar-embedded filamentation, virulence in mouse; unique N-terminus is immunogenic in human	GO:0044416 induction by symbiont of host defense response | GO:0009405 pathogenesis | GO:0030447 filamentous growth | GO:0051568 histone H3-K4 methylation | GO:0006348 chromatin silencing at telomere | GO:0030437 ascospore formation | GO:0018027 peptidyl-lysine dimethylation | GO:0030466 chromatin silencing at silent mating-type cassette | GO:0043618 regulation of transcription from RNA polymeras…	GO:0042800 histone methyltransferase activity (H3-K4 specific) | GO:0003723 RNA binding |	GO:0048188 Set1C/COMPASS complex |
orf19.2626	2.37996	0.367572	3.54859	0.00146023	0.780314	0.355812	0.584272	0.0393287	RGD2	Putative GTPase activating protein; fungal-specific (no human or murine homolog); merged with orf19.729.1 in Assembly 20
orf19.2529	2.26784	0.171872	3.53039	0.0386605	1.56986	0.0125532	0.716899	0.0120335		Predicted ORF in Assemblies 19, 20 and 21; shares similarity with human Pig-H, which is involved in glycosylphosphatidylinositol assembly
orf19.1149	2.26315	0.00643366	3.52343	0.00155901	1.11879	0.451292	5.55107	0.0105615	MRF1	Protein similar to mitochondrial respiratory proteins; increased transcription observed upon benomyl treatment; induced by farnesol, nitric oxide, core stress response; oxidative stress-induced via Cap1p	GO:0009060 aerobic respiration | GO:0007585 respiratory gaseous exchange |	GO:0003677 DNA binding |	GO:0005739 mitochondrion | GO:0005634 nucleus |
orf19.7325	2.22721	0.0343978	3.51466	6.16246e-05	1.11577	0.431164	1.01105	0.953735		Predicted ORF in Assemblies 19, 20 and 21	GO:0006825 copper ion transport | GO:0006461 protein complex assembly |	GO:0005507 copper ion binding |	GO:0005743 mitochondrial inner membrane | GO:0005886 plasma membrane |
orf19.1187	2.1797	0.096973	3.51462	0.00465766	0.728865	0.444087	0.904943	0.323054	CPH2	Transcriptional activator of hyphal growth; Myc bHLH family: directly regulates Tec1p, which regulates hypha-specific genes; probably homodimeric, phosphorylated; enhances S. cerevisiae nitrogen starvation-induced pseudohyphal growth	GO:0045944 positive regulation of transcription from RNA polymerase II promoter | GO:0030448 hyphal growth | GO:0045449 regulation of transcription | GO:0030447 filamentous growth | GO:0007124 pseudohyphal growth | GO:0006355 regulation of transcription, DNA-dependent |	GO:0003700 transcription factor activity | GO:0003690 double-stranded DNA binding |
orf19.334	2.50817	0.00190002	3.46854	0.000152954	1.74586	0.0195871	3.7182	0.000492782		Predicted ORF in Assemblies 19, 20 and 21
orf19.3618	3.35758	0.00643549	3.45689	0.0264494	0.899307	0.227972	1.16467	0.00247496	YWP1	Protein with suggested role in dispersal in host; mutation causes increased adhesion and biofilm formation; putative GPI-anchor; cell wall and secreted; has stable propeptide; regulated by growth phase, phosphate, Ssk1p, Ssn6p, Efg1p, Efh1p	GO:0016337 cell-cell adhesion | GO:0044010 single-species biofilm formation | GO:0044406 adhesion to host | GO:0000128 flocculation |	GO:0030246 carbohydrate binding |	GO:0009986 cell surface | GO:0009277 fungal-type cell wall | GO:0030445 yeast-form cell wall | GO:0005576 extracellular region | GO:0030446 hyphal cell wall |
orf19.6952	3.04511	0.131131	3.45274	0.000254485	1.14161	0.368967	1.44844	0.0678562		Protein not essential for viability	GO:0000122 negative regulation of transcription from RNA polymerase II promoter | GO:0016575 histone deacetylation | GO:0031047 gene silencing by RNA |	GO:0003682 chromatin binding | GO:0004407 histone deacetylase activity |	GO:0000118 histone deacetylase complex |
orf19.1180	1.6825	0.369651	3.45262	0.03155	0.865958	0.209488	1.80636	0.0221298		Predicted ORF in Assemblies 19, 20 and 21		GO:0047536 2-aminoadipate transaminase activity |	GO:0005634 nucleus | GO:0005737 cytoplasm |
orf19.3601	2.70301	3.29522e-05	3.44808	0.035429	1.04431	0.648631	1.74866	0.115775		Predicted ORF in Assemblies 19, 20 and 21	GO:0006260 DNA replication |	GO:0004386 helicase activity | GO:0016887 ATPase activity |
orf19.2853	1.70341	0.0785623	3.42048	0.0433798	1.01953	0.653792	1.03786	0.678479		Predicted ORF in Assemblies 19, 20 and 21
orf19.7459	3.36431	0.0447062	3.40505	0.00347703	1.51743	0.116936	1.50651	0.0715349		Predicted ORF in Assemblies 19, 20 and 21; fluconazole-induced; ketoconazole-repressed	GO:0006413 translational initiation | GO:0009060 aerobic respiration | GO:0043488 regulation of mRNA stability |		GO:0031314 extrinsic to mitochondrial inner membrane |
orf19.3145.4	2.51886	0.365314	3.37995	0.00422085	1.70016	0.492529	1.60869	0.0134646		ORF Predicted by Annotation Working Group; removed from Assembly 20
orf19.3209	2.72398	0.0361146	3.37626	0.0159079	1.2138	0.607044	1.59398	0.0446914	FGR42	Protein lacking an ortholog in S. cerevisiae; transposon mutation affects filamentous growth	GO:0030447 filamentous growth |
orf19.5642	2.63437	0.00177392	3.34735	0.00843938	1.98726	0.0299214	1.55715	0.0064093		Predicted ORF in Assemblies 19, 20 and 21; shows colony morphology-related gene regulation by Ssn6p; greater mRNA abundance observed in a cyr1 homozygous null mutant than in wild type			GO:0005737 cytoplasm |
orf19.4193	1.74731	0.423876	3.333	0.013302	1.23313	0.0195799	0.675715	0.000772762		Predicted ORF in Assemblies 19, 20 and 21			GO:0005634 nucleus | GO:0005737 cytoplasm |
orf19.2602	1.65823	0.360244	3.3247	0.00631178	0.154619	0.00213515	0.112386	0.000524727	OPT1	Oligopeptide transporter; transports 3-to-5-residue peptides; alleles are distinct, one has intron; not ABC or PTR type transporter; suppresses S. cerevisiae ptr2-2 mutant defects; induced by BSA or peptides; Stp3p, Hog1p regulated	GO:0006857 oligopeptide transport | GO:0006790 sulfur metabolic process | GO:0019740 nitrogen utilization | GO:0042493 response to drug |	GO:0015197 peptide transporter activity | GO:0015198 oligopeptide transporter activity | GO:0005427 proton-dependent oligopeptide secondary active transmembrane transporter activity |	GO:0016021 integral to membrane | GO:0005783 endoplasmic reticulum | GO:0005887 integral to plasma membrane |
orf19.3285	2.55618	0.104162	3.31001	0.0132289	0.948843	0.681394	1.06851	0.61594		Predicted ORF in Assemblies 19, 20 and 21
orf19.2618	1.5639	0.319854	3.29976	0.00358152	1.00307	0.980966	0.444528	0.000535911	MET2	Putative homoserine acetyltransferase; Gcn4p-regulated; macrophage/pseudohyphal-repressed; not greatly biofilm induced, in contrast to many sulfur amino acid metabolic genes; no human or murine homolog; virulence-group-correlated expression	GO:0009086 methionine biosynthetic process | GO:0009092 homoserine metabolic process |	GO:0004414 homoserine O-acetyltransferase activity |	GO:0005737 cytoplasm |
orf19.2078	2.73091	0.310215	3.28103	0.00216646	0.777414	0.0686251	0.986478	0.764281		Predicted ORF in Assemblies 19, 20 and 21	GO:0006896 Golgi to vacuole transport |	GO:0030276 clathrin binding |	GO:0030121 AP-1 adaptor complex |
orf19.434	2.77652	0.277191	3.28085	0.0264139	1.37257	0.0650136	0.96134	0.826214	PRD1	Transcription is regulated by Nrg1p, Mig1p, and Tup1p; Hog1p-induced	GO:0006508 proteolysis |	GO:0004222 metalloendopeptidase activity |	GO:0005758 mitochondrial intermembrane space |
orf19.2372	1.52473	0.311477	3.27166	0.00722169	3.47903	0.0164019	0.913464	0.521945		Putative Pol protein of retrotransposon Tca2; separated by a stop codon from Gag protein orf19.2371; both likely translated as single polyprotein that includes nucleocapsid-like protein (Gag), reverse transcriptase, protease, and integrase			GO:0005739 mitochondrion |
orf19.7029	2.40615	0.122872	3.26986	0.0335148	0.958808	0.599809	2.06151	0.000476186		Predicted ORF in Assemblies 19, 20 and 21; mutation confers hypersensitivity to toxic ergosterol analog	GO:0042493 response to drug |	GO:0008892 guanine deaminase activity |	GO:0005737 cytoplasm |
orf19.6608	1.36136	0.126067	3.26207	0.00356381	0.805916	0.424215	0.732747	0.0794973		Predicted ORF in Assemblies 19, 20 and 21; downregulation correlates with clinical development of fluconazole resistance
orf19.351	2.5398	0.226744	3.25387	0.0355593	1.42472	0.342516	1.49434	0.00184667		Predicted ORF in Assemblies 19, 20 and 21
orf19.767	3.05342	0.00801966	3.24972	0.0016961	7.16016	0.00388932	4.18333	0.00265117	ERG3	C-5 sterol desaturase; introduces C-5(6) double bond into episterol in ergosterol biosynthesis; clinically-isolated homozygous null mutants show azole resistance, defects in hyphal growth and virulence; Efg1p-repressed; fluconazole-induced	GO:0006696 ergosterol biosynthetic process | GO:0042493 response to drug | GO:0030448 hyphal growth | GO:0009405 pathogenesis | GO:0006897 endocytosis |	GO:0000248 C-5 sterol desaturase activity |	GO:0005783 endoplasmic reticulum | GO:0005886 plasma membrane |
orf19.6977	2.44943	0.0126251	3.24959	0.0102642	1.28805	0.130746	1.27513	0.00866543	GPI1	Putative protein of GPI synthesis; expression is reduced in a fluconazole-resistant isolate	GO:0006506 GPI anchor biosynthetic process |		GO:0016020 membrane |
orf19.5373	1.6421	0.488161	3.24717	0.000899554	3.78614	0.00315983	0.91069	0.223379		Predicted ORF from Assembly 19; orf19.5372 and orf19.5373 are similar to the Tca2 (pCal) retrotransposon, which is present in strain hOG1042 as 50 to 100 copies of a linear dsDNA; clade-associated gene expression; removed from Assembly 20
orf19.2333	1.93087	0.16623	3.24176	0.000258867	0.752495	0.186756	0.480099	0.0931652		Predicted ORF in Assemblies 19, 20 and 21			GO:0005737 cytoplasm |
orf19.1285	1.76029	0.0758752	3.21608	8.04629e-05	1.05797	0.707247	1.58028	0.0225501		Predicted ORF in Assemblies 19, 20 and 21			GO:0005840 ribosome | GO:0005783 endoplasmic reticulum | GO:0005886 plasma membrane |
orf19.5965	2.79032	0.0515548	3.20213	0.00135132	1.23154	0.0378552	1.54288	0.0308587		Predicted ORF in Assemblies 19, 20 and 21	GO:0016567 protein ubiquitination | GO:0006950 response to stress | GO:0006511 ubiquitin-dependent protein catabolic process |	GO:0034450 ubiquitin-ubiquitin ligase activity |	GO:0005634 nucleus | GO:0005737 cytoplasm |
orf19.814	1.7929	0.167824	3.18173	0.00136074	0.967325	0.829064	1.17176	0.41507	SSY1	Amino acid sensor, required for wild-type hyphal growth on solid serum or Lees media, but not for hyphal growth under all conditions; similar to S. cerevisiae Ssy1p aa sensor and to aa permeases; 12 predicted membrane spanning regions	GO:0000760 adaptation to pheromone during conjugation without cellular fusion | GO:0007606 sensory perception of chemical stimulus | GO:0031669 cellular response to nutrient levels | GO:0043200 response to amino acid stimulus |	GO:0016597 amino acid binding |	GO:0016021 integral to membrane | GO:0005886 plasma membrane |
orf19.561	2.10396	0.328304	3.17695	0.00168505	1.32843	0.0648861	1.39269	0.00780987		Predicted ORF from Assembly 19; removed from Assembly 20
orf19.2092	1.19231	0.168886	3.17619	0.000660665	0.765539	0.00593328	0.95594	0.816251		Predicted ORF in Assemblies 19, 20 and 21; Gcn4p-regulated	GO:0019346 transsulfuration | GO:0009086 methionine biosynthetic process |	GO:0004121 cystathionine beta-lyase activity |
orf19.7212	2.92495	0.0190635	3.17382	0.0212094	0.613245	0.180549	1.03088	0.7175		Phosphorylated protein of unknown function; predicted ORF in Assemblies 19, 20 and 21	GO:0016192 vesicle-mediated transport |		GO:0030122 AP-2 adaptor complex |
orf19.7158	1.36278	0.404476	3.16466	0.0382615	1.0527	0.707363	1.13826	0.234839		Protein of allantoate permease family; fungal-specific (no human or murine homolog)	GO:0006820 anion transport |	GO:0015296 anion |	GO:0016020 membrane |
orf19.3359	2.82052	0.00296883	3.16224	0.00230359	0.803075	0.0414583	0.924289	0.379611	ARP8	Predicted ORF in Assemblies 19, 20 and 21; mutation confers hypersensitivity to toxic ergosterol analog, and to amphotericin B	GO:0042493 response to drug | GO:0006338 chromatin remodeling | GO:0006974 response to DNA damage stimulus | GO:0006312 mitotic recombination |	GO:0043140 ATP-dependent 3'-5' DNA helicase activity |	GO:0031011 Ino80 complex |
orf19.3811	2.09867	0.0899661	3.15294	0.00885757	1.22388	0.552237	2.28633	0.0457289	GYP1	Transcription is regulated by Nrg1p, Mig1p, and Tup1p	GO:0016192 vesicle-mediated transport |	GO:0005097 Rab GTPase activator activity |	GO:0005739 mitochondrion | GO:0005794 Golgi apparatus |
orf19.4736	2.23576	0.242744	3.14941	0.0136559	1.08277	0.597513	1.36899	0.0124576		Predicted ORF in Assemblies 19, 20 and 21	GO:0016576 histone dephosphorylation | GO:0006470 protein amino acid dephosphorylation |	GO:0004035 alkaline phosphatase activity |	GO:0000329 fungal-type vacuole membrane |
orf19.1480	1.97119	0.036115	3.14659	0.0111741	0.559726	0.020535	0.313874	0.0130203		Protein described as succinate dehydrogenase, enzyme of citric acid cycle; downregulated by Efg1p; repressed by nitric oxide	GO:0006099 tricarboxylic acid cycle |	GO:0000104 succinate dehydrogenase activity |	GO:0005886 plasma membrane |
orf19.1534	2.22326	0.260855	3.14026	0.00351424	1.04805	0.75724	1.8076	0.0431648		Protein similar to S. cerevisiae Zrt3p, which is a transporter of zinc ions; predicted Kex2p substrate	GO:0006829 zinc ion transport | GO:0006882 cellular zinc ion homeostasis |	GO:0005385 zinc ion transmembrane transporter activity |	GO:0005774 vacuolar membrane |
orf19.868	3.23449	0.255446	3.1325	0.0213915	0.519812	0.00864457	0.819742	0.62167	ADAEC	Transcription is specific to white cell type
orf19.5812	1.63008	0.326428	3.11256	0.0179155	3.12632	0.00969478	1.39167	0.16644		Predicted ORF in Assemblies 19, 20 and 21			GO:0005634 nucleus |
orf19.4468	1.54954	0.026931	3.09006	0.0038113	1.45632	0.412987	1.02053	0.848651		Predicted ORF in Assemblies 19, 20 and 21	GO:0006099 tricarboxylic acid cycle | GO:0006105 succinate metabolic process | GO:0006121 mitochondrial electron transport, succinate to ubiquinone | GO:0045333 cellular respiration |	GO:0000104 succinate dehydrogenase activity | GO:0008177 succinate dehydrogenase (ubiquinone) activity |	GO:0005749 mitochondrial respiratory chain complex II | GO:0005759 mitochondrial matrix | GO:0005739 mitochondrion | GO:0005886 plasma membrane |
orf19.7131	2.98572	0.00758987	3.07786	0.0077736	0.829455	0.263757	2.12515	0.0279828		Butyrobetaine dioxygenase, the fourth enzyme of the carnitine biosynthesis pathway	GO:0045329 carnitine biosynthetic process |	GO:0008336 gamma-butyrobetaine dioxygenase activity |	GO:0005739 mitochondrion |
orf19.409	2.11487	0.446029	3.07495	0.0131385	1.71329	0.058396	0.954494	0.415271		Predicted membrane protein; similar to S. cerevisiae Ynr018Wp			GO:0016020 membrane | GO:0005739 mitochondrion | GO:0005886 plasma membrane |
orf19.2069	3.05187	0.0239219	3.07189	0.00306878	0.84764	0.352835	0.897261	0.00963308	SMF3	Protein described as vacuolar iron transporter; alkaline upregulated; caspofungin repressed; transcriptionally activated by Mnl1p under weak acid stress	GO:0006880 intracellular sequestering of iron ion |	GO:0005381 iron ion transmembrane transporter activity |	GO:0000329 fungal-type vacuole membrane | GO:0005886 plasma membrane |
orf19.4524	2.53696	0.0145568	3.05379	0.0424793	0.962525	0.607323	1.28371	0.013601		Predicted zinc-finger protein of unknown function; caspofungin induced	GO:0006350 transcription |
orf19.2462	2.00443	0.279268	3.04748	0.0087418	0.865115	0.007371	0.848165	0.00209161	PRN3	Predicted ORF in Assemblies 19, 20 and 21; similar to pirin; transcriptionally activated by Mnl1p under weak acid stress
orf19.5037	2.57539	0.198252	3.04398	0.0016649	1.59088	0.233375	1.69942	0.00549516		Protein not essential for viability
orf19.689	1.60825	0.0578329	3.04348	0.0220544	3.95354	0.185736	7.04495	0.00221294	PLB1	Phospholipase B; required for wild-type host cell penetration and for wild-type virulence in mouse model of systemic infection; Hog1p-induced; predicted signal sequence, N-glycosylation, and possible Y phosphorylation site, not GPI anchor	GO:0009405 pathogenesis | GO:0044001 migration in host | GO:0030384 phosphoinositide metabolic process |	GO:0004622 lysophospholipase activity |	GO:0005576 extracellular region | GO:0005886 plasma membrane |
orf19.2583.2	2.2143	0.208389	3.02606	0.0120447	0.146608	0.0671985	0.216022	0.00014051		Pseudogene; formerly an ORF Predicted by Annotation Working Group	GO:0006790 sulfur metabolic process |	GO:0015198 oligopeptide transporter activity |
orf19.6687	2.17719	0.05271	3.02323	0.0203792	1.57458	0.00167041	1.15579	0.193536		Predicted ORF in Assemblies 19, 20 and 21
orf19.431	1.86179	0.0869763	3.01891	0.00486765	1.4673	0.0601042	1.39251	0.0213531		Putative transcription factor with zinc cluster DNA-binding motif	GO:0006355 regulation of transcription, DNA-dependent |	GO:0003700 transcription factor activity |
orf19.1847	3.56213	0.494963	3.01571	0.00843685	0.427048	0.0181645	1.01274	0.867498	ARO10	Aromatic decarboxylase of the Ehrlich fusel oil pathway of aromatic alcohol biosynthesis; pH-regulated (alkaline downregulated); protein abundance is affected by URA3 expression in the CAI-4 strain background	GO:0000949 aromatic amino acid family catabolic process to alcohol via Ehrlich pathway | GO:0000951 methionine catabolic process to 3-methylthiopropanol | GO:0000950 branched chain family amino acid catabolic process to alcohol via Ehrlich pathway | GO:0006569 tryptophan catabolic process | GO:0006552 leucine catabolic process | GO:0006559 L-phenylalanine catabolic process |	GO:0016831 carboxy-lyase activity | GO:0050177 phenylpyruvate decarboxylase activity |	GO:0005737 cytoplasm |
orf19.4405	2.30015	0.22746	2.98022	0.0137803	0.963776	0.429355	1.03272	0.745067	PPS1	Putative dual specificity protein phosphatase, similar to S. cerevisiae Pps1p; mutant shows virulence defect	GO:0009235 cobalamin metabolic process | GO:0007090 regulation of S phase of mitotic cell cycle |	GO:0050453 cob(II)alamin reductase activity | GO:0008330 protein tyrosine/threonine phosphatase activity |
orf19.1729	1.78634	0.329971	2.97209	0.00249657	1.205	0.597769	1.40111	0.0256016		Putative transcription factor with zinc finger DNA-binding motif; possibly spurious ORF (Annotation Working Group prediction)	GO:0006355 regulation of transcription, DNA-dependent |	GO:0003700 transcription factor activity |
orf19.683	2.13525	0.14508	2.97187	0.0126375	1.15867	0.522792	0.444907	0.00245866		Predicted ORF from Assemblies 19 and 20; identical to orf19.3391; merged with orf19.3391 in Assembly 20 (see Locus History)
orf19.3391	2.32854	0.0392676	2.96742	0.0017288	1.22751	0.30645	0.513157	0.067247	ADK1	Protein described as adenylate kinase; decreased expression in hyphae compared to yeast-form cells; macrophage-induced protein; adenylate kinase release can be used as a marker for cell lysis	GO:0006172 ADP biosynthetic process |	GO:0004017 adenylate kinase activity |	GO:0005758 mitochondrial intermembrane space |
orf19.3412	1.81254	0.0979835	2.94999	0.000342802	0.663925	0.21613	1.14345	0.532223	ATG15	Putative lipase; fungal-specific (no human or murine homolog)	GO:0034727 piecemeal microautophagy of nucleus | GO:0034496 multivesicular body membrane disassembly | GO:0006624 vacuolar protein processing |		GO:0005775 vacuolar lumen | GO:0016021 integral to membrane |
orf19.2838	1.8429	0.216695	2.94308	0.0403669	2.17715	0.26891	1.04697	0.357432		Predicted ORF in Assemblies 19, 20 and 21; mutation confers hypersensitivity to amphotericin B	GO:0042493 response to drug |
orf19.6641	1.62	0.0280621	2.94131	0.00351215	0.823255	0.435285	0.847149	0.112067		Predicted ORF in Assemblies 19, 20 and 21; possibly spurious ORF (Annotation Working Group prediction)
orf19.6877	2.03219	0.0894555	2.93277	0.000132617	2.50245	0.0568227	5.93351	0.000379689		Predicted ORF in Assemblies 19, 20 and 21; transcription is upregulated in response to treatment with caspofungin, ciclopirox olamine or ketoconazole; gene of core caspofungin response			GO:0005886 plasma membrane |
orf19.4862.2	2.18341	0.112553	2.9296	0.0351942	1.17506	0.253104	1.37021	0.0103107		ORF Predicted by Annotation Working Group	GO:0009060 aerobic respiration | GO:0033617 mitochondrial respiratory chain complex IV assembly |	GO:0051082 unfolded protein binding |	GO:0031305 integral to mitochondrial inner membrane | GO:0005886 plasma membrane |
orf19.333	1.62169	0.169273	2.92923	0.0291145	2.44119	0.021021	0.812222	0.0361429	FCY2	Putative purine-cytosine permease of pyrimidine salvage; similar to S. cerevisiae Fcy2p; mutation associated with resistance to flucytosine in clinical isolates; transposon mutation affects filamentation; farnesol-upregulated in biofilm	GO:0008655 pyrimidine salvage | GO:0015893 drug transport | GO:0030447 filamentous growth |	GO:0015205 nucleobase transmembrane transporter activity |
orf19.856	3.15897	0.00784747	2.92191	0.00629929	1.08218	0.228125	1.1122	0.0071208	IFK2	Protein not essential for viability
orf19.6154	2.8155	0.0340948	2.92085	0.0022936	1.07558	0.0327233	1.14313	0.13873		Predicted ORF from Assembly 19; merged with orf19.1289 in Assembly 20
orf19.3131	1.84673	0.0506817	2.90542	0.00732059	1.13742	0.431739	7.46777	0.000380135	OYE32	Protein of NAD(P)H oxidoreductase family; induced by nitric oxide, amphotericin B, oxidative stress (via Cap1p); increased transcription associated with MDR1 overexpression or benomyl treatment; macrophage-downregulated protein abundance	GO:0045454 cell redox homeostasis |	GO:0003959 NADPH dehydrogenase activity |
orf19.5320	2.54374	0.00336042	2.89889	0.0235746	1.28138	0.0180231	1.53308	0.00500123	NCE4	Predicted ORF in Assemblies 19, 20 and 21; periodic mRNA expression, peak at cell-cycle G2/M phase
orf19.921	2.77628	0.00730358	2.87854	0.00302065	0.77053	0.0312001	0.46526	0.00881716		Predicted ORF in Assemblies 19, 20 and 21
orf19.2277	2.95573	0.0239522	2.86837	0.0178771	0.95832	0.814959	1.69811	0.00587685	TPK2	Catalytic subunit of cAMP-dependent protein kinase (PKA), isoform of Tpk1p; required for wild-type epithelial cell damage and engulfment and oral (not systemic) virulence in mouse; involved in control of morphogenesis and stress response	GO:0006468 protein amino acid phosphorylation | GO:0006950 response to stress | GO:0000902 cell morphogenesis | GO:0030448 hyphal growth | GO:0007124 pseudohyphal growth | GO:0009405 pathogenesis | GO:0044409 entry into host | GO:0007265 Ras protein signal transduction | GO:0001403 invasive growth in response to glucose limitation |	GO:0004691 cAMP-dependent protein kinase activity |	GO:0005737 cytoplasm | GO:0005634 nucleus | GO:0005952 cAMP-dependent protein kinase complex |
orf19.1358	2.00891	0.0272115	2.86735	0.0342962	1.04305	0.75198	0.948321	0.165699	GCN4	Transcriptional activator of general amino acid control response; required for Efg1p-dependent pseudohyphal filament induction by amino acid starvation but not by serum; upregulated in the presence of human whole blood or PMN cells	GO:0045944 positive regulation of transcription from RNA polymerase II promoter | GO:0030447 filamentous growth | GO:0044011 single-species biofilm formation on inanimate substrate | GO:0042594 response to starvation | GO:0030448 hyphal growth | GO:0006357 regulation of transcription from RNA polymerase II promoter | GO:0008652 cellular amino acid biosynthetic process | GO:0006355 regulation of t…	GO:0016563 transcription activator activity | GO:0003700 transcription factor activity | GO:0043565 sequence-specific DNA binding |	GO:0005634 nucleus |
orf19.1691	5.42054	0.00924273	2.86621	0.0146505	35.6118	0.011941	16.9431	0.00326061		Predicted ORF in Assemblies 19, 20 and 21; fluconazole-induced; filament induced; Hog1p-induced; regulated by Nrg1p, Tup1p; increased expression in response to prostaglandins			GO:0005886 plasma membrane |
orf19.3910	1.73678	0.413066	2.86058	0.00121086	0.955045	0.913043	2.76542	0.017518		Predicted ORF in Assemblies 19, 20 and 21
orf19.669	1.85376	0.10603	2.85324	0.044422	1.05898	0.761549	1.1166	0.0722208	PRM1	Protein induced during the mating process	GO:0032220 plasma membrane fusion during cytogamy | GO:0019236 response to pheromone |		GO:0016021 integral to membrane | GO:0043332 mating projection tip |
orf19.4540	2.62096	0.167911	2.85239	0.000200838	0.866258	0.289785	1.53882	0.0126898	UBC8	Protein similar to S. cerevisiae Ubc8p; transcription is induced in response to alpha pheromone in SpiderM medium	GO:0000209 protein polyubiquitination | GO:0006513 protein monoubiquitination | GO:0043161 proteasomal ubiquitin-dependent protein catabolic process | GO:0042787 protein ubiquitination during ubiquitin-dependent protein catabolic process | GO:0045721 negative regulation of gluconeogenesis |	GO:0004842 ubiquitin-protein ligase activity |	GO:0005737 cytoplasm |
orf19.3411	1.86226	0.397237	2.84796	0.00116389	0.675661	0.00262164	1.04321	0.172807		Predicted ORF in Assemblies 19, 20 and 21	GO:0000282 cellular bud site selection |		GO:0005634 nucleus | GO:0005737 cytoplasm |
orf19.5640	3.29711	0.0215565	2.84586	0.027525	0.545391	0.0370493	1.04534	0.253233	PEX5	Protein of the Pex5p family; required for PTS1-mediated peroxisomal protein import, fatty acid beta-oxidation; similar to S. cerevisiae Pas10p peroxisomal targeting receptor; macrophage/pseudohyphal-repressed	GO:0006625 protein targeting to peroxisome | GO:0006635 fatty acid beta-oxidation | GO:0016558 protein import into peroxisome matrix | GO:0016560 protein import into peroxisome matrix, docking |	GO:0005052 peroxisome matrix targeting signal-1 binding | GO:0030674 protein binding, bridging |	GO:0005829 cytosol | GO:0005778 peroxisomal membrane |
orf19.2515	1.5301	0.453994	2.78839	0.000650194	0.867649	0.554744	12.9496	0.00163042		Predicted ORF in Assemblies 19, 20 and 21
orf19.7437	1.20605	0.535903	2.7636	0.000124345	1.06791	0.77636	2.03019	0.00339852		Predicted ORF in Assemblies 19, 20 and 21
orf19.1889	1.91388	0.0917281	2.76243	0.00783955	1.33104	0.220863	0.754068	0.288274		Predicted ORF in Assemblies 19, 20 and 21; protein detected by mass spec in stationary phase cultures			GO:0005634 nucleus | GO:0005737 cytoplasm |
orf19.747	1.88815	0.0266877	2.7447	0.0138149	0.913932	0.058784	1.31475	0.042526	NBP35	Similar to nucleotide-binding proteins; increased transcription is observed upon benomyl treatment; transcription is induced upon filamentous growth	GO:0016226 iron-sulfur cluster assembly | GO:0002098 tRNA wobble uridine modification |	GO:0000166 nucleotide binding | GO:0005506 iron ion binding | GO:0016887 ATPase activity | GO:0051539 4 iron, 4 sulfur cluster binding |	GO:0005634 nucleus | GO:0005625 soluble fraction | GO:0005737 cytoplasm |
orf19.5630	2.2257	0.000541214	2.74084	0.0107299	1.27404	0.13921	0.897762	0.061918	APA2	Protein described as ATP adenylyltransferase II; regulated by Gcn4p; repressed in response to amino acid starvation (3-aminotriazole treatment); increased expression in response to prostaglandins			GO:0005634 nucleus | GO:0005737 cytoplasm |
orf19.5058	3.13511	0.169477	2.73124	0.00623506	1.08022	0.593764	0.625226	0.0130248	SMI1	Decreased mRNA abundance observed in cyr1 homozygous null mutant hyphal cells; caspofungin repressed	GO:0006075 1,3-beta-glucan biosynthetic process | GO:0032995 regulation of fungal-type cell wall biogenesis | GO:0007346 regulation of mitotic cell cycle |		GO:0005634 nucleus | GO:0005934 cellular bud tip | GO:0043332 mating projection tip | GO:0005935 cellular bud neck | GO:0000131 incipient cellular bud site |
orf19.4898	2.27962	0.0447354	2.71232	0.0275957	1.00306	0.97145	1.56558	0.00117035		Predicted ORF in Assemblies 19, 20 and 21; increased expression in response to prostaglandins			GO:0005783 endoplasmic reticulum | GO:0005741 mitochondrial outer membrane |
orf19.3888	1.50696	0.205452	2.6972	0.0360852	2.31766	0.0239836	1.16502	0.00025363	PGI1	Protein described as glucose-6-phosphate isomerase, enzyme of glycolysis; antigenic in human; regulated by Efg1p; induced in biofilm, upon adherence to polystyrene; downregulated in the presence of human neutrophils, upon phagocytosis	GO:0006096 glycolysis | GO:0006094 gluconeogenesis | GO:0006098 pentose-phosphate shunt |	GO:0004347 glucose-6-phosphate isomerase activity |	GO:0005625 soluble fraction | GO:0005829 cytosol | GO:0001950 plasma membrane enriched fraction | GO:0005739 mitochondrion |
orf19.7024	3.06307	0.0534955	2.69622	3.09951e-05	1.00195	0.982402	2.16059	0.000110378		Predicted ORF in Assemblies 19, 20 and 21
orf19.136	2.00772	0.0314391	2.67965	0.00161079	0.971524	0.548146	1.66751	0.000442446		Predicted membrane transporter, member of the drug:proton antiporter (12 spanner) (DHA1) family, major facilitator superfamily (MFS)	GO:0006855 multidrug transport | GO:0015893 drug transport |	GO:0015559 multidrug efflux pump activity | GO:0015238 drug transporter activity |	GO:0005886 plasma membrane | GO:0016020 membrane |
orf19.35	4.13875	0.0905339	2.67506	0.00589024	1.55728	0.0014704	1.40033	0.0543558		Predicted ORF in Assemblies 19, 20 and 21
orf19.5158	2.02254	0.000621411	2.65224	0.00182222	0.788466	0.358789	2.36844	0.0464066		Protein with slight similarity to a human gene associated with colon cancer and to orf19.5158; regulated by Gcn4p, Cyr1p; induced in response to amino acid starvation (3-aminotriazole treatment); macrophage-induced protein, macrophage-downregulated gene
orf19.347	2.70992	0.403674	2.64459	0.0100082	1.2631	0.31341	1.10007	0.107888	RSN1	Protein induced during the mating process
orf19.7196	3.27734	0.109827	2.64206	0.0408597	1.33309	0.295023	3.65751	0.00128011		Protein described as a vacuolar protease; upregulated in the presence of human neutrophils	GO:0030435 sporulation resulting in formation of a cellular spore | GO:0009267 cellular response to starvation | GO:0007039 vacuolar protein catabolic process |	GO:0004175 endopeptidase activity |	GO:0000324 fungal-type vacuole |
orf19.1980	1.28473	0.462727	2.63043	0.0368556	0.897206	0.731433	1.12407	0.16309	GIT4	Putative glycerophosphoinositol permease; fungal-specific (no human or murine homolog)	GO:0015914 phospholipid transport | GO:0006817 phosphate transport |	GO:0005548 phospholipid transporter activity | GO:0005315 inorganic phosphate transmembrane transporter activity |	GO:0005886 plasma membrane | GO:0016020 membrane |
orf19.2826	1.53771	0.393557	2.62975	0.00484458	0.956885	0.717988	0.999152	0.992986		Predicted ORF in Assemblies 19, 20 and 21
orf19.524	3.2588	0.140317	2.61894	0.0172986	0.933863	0.310904	0.977418	0.679192		Predicted ORF in Assemblies 19, 20 and 21
orf19.2757	2.21089	0.0262733	2.61674	0.013654	1.11721	0.473714	0.750745	0.0145871		Predicted ORF in Assemblies 19, 20 and 21
orf19.5701	2.25506	0.0233198	2.61066	6.18225e-05	1.04109	0.784394	1.041	0.708727		Predicted ORF in Assemblies 19, 20 and 21	GO:0007059 chromosome segregation | GO:0045324 late endosome to vacuole transport |	GO:0005515 protein binding |	GO:0000776 kinetochore | GO:0005624 membrane fraction |
orf19.4665	1.07585	0.57507	2.57893	0.000553646	0.97655	0.799768	1.46591	0.0333125		Predicted ORF in Assemblies 19, 20 and 21
orf19.5236.1	1.76279	0.124044	2.57238	0.0185668	0.912577	0.638223	0.891624	0.126466		ORF Predicted by Annotation Working Group; merged with orf19.5236 in Assembly 21
[truncated: 914 more rows]

## Sheet: 60 min hypoxia
Time (min)	10		20		60		180
Systematic	Normalized	t-test P-value	Normalized	t-test P-value	Normalized	t-test P-value	Normalized	t-test P-value	Common	Description	GO biological process	GO molecular function	GO cellular component
[truncated: 380 more rows]

## Sheet: 180 min hypoxia
Time (min)	10		20		60		180
[truncated: 1,464 more rows]
