# Supplementary material for: Metabolic Reprogramming in the Opportunistic Yeast Candida albicans in Response to Hypoxia
Source: mSphere. 2020 Feb 26;5(1):e00913-19. doi: 10.1128/mSphere.00913-19 (PMC7045390; doi:10.1128/mSphere.00913-19)
Supplement: TABLE S3 [file mSphere.00913-19-st003.xlsx]

## Sheet: Table S3
Name	Parental strain	Genotype	Reference (PMID)
SN250	RM1000	ura3Δ/::imm434/URA3 iro1::IRO1/iro1::imm434 his1::hisG/his1::hisG Leu2Δ::C.dubliniensis HIS1/leu2Δ::C.maltosa LEU2 arg4/arg4	Noble et al. (2010) (20543849)
CAI4	SC5314	ura3::imm434/ura3::imm434 iro1/iro1::imm434	Fonzi et al. (1993) (8349105)
erg1/ERG1	CAI4	erg1::his3::hisG/ERG1	Xu et al. (2007) (176044520)
erg3/erg3	CAI4	ura3::imm434/ura3::imm434 iro1/iro1::imm434 erg3::his3::hisG/his3::hisG leu2::tetRGAL4AD-URA3/LEU2	Roemer et al. (2003) (14507372)
erg11/ERG11	CAI4	erg11::his3::hisG/ERG11	Xu et al. (2007) (176044520)
pgi1/PGI1	CAI4	pgi1::his3::hisG/PGI1	Xu et al. (2007) (176044520)
fba1/FBA1	CAI4	fba1::his3::hisG/FBA1	Xu et al. (2007) (176044520)
tpi1/TPI1	CAI4	tpi1::his3::hisG/TPI1	Xu et al. (2007) (176044520)
gpm1/GPM1	CAI4	gpm1::his3::hisG/GPM1	Xu et al. (2007) (176044520)
gpm2/GPM2	CAI4	gpm2::his3::hisG/GPM2	Xu et al. (2007) (176044520)
cdc19/CDC19	CAI4	cdc19::his3::hisG/CDC19	Xu et al. (2007) (176044520)
zwf1/ZWF1	CAI4	zwf11::his3::hisG/ZWF1	Xu et al. (2007) (176044520)
rki1/RKI1	CAI4	rki1::his3::hisG/RKI1	Xu et al. (2007) (176044520)
tal1/TAL1	CAI4	tal11::his3::hisG/TAL11	Xu et al. (2007) (176044520)
rbk1/RBK1	CAI4	rbk1::his3::hisG/RBK1	Xu et al. (2007) (176044520)
