# Supplementary material for: Metabolic Reprogramming in the Opportunistic Yeast Candida albicans in Response to Hypoxia
Source: mSphere. 2020 Feb 26;5(1):e00913-19. doi: 10.1128/mSphere.00913-19 (PMC7045390; doi:10.1128/mSphere.00913-19)
Supplement: TABLE S4 [file mSphere.00913-19-st004.xlsx]

## Sheet: Explanation
	Table S4	Raw data of the time-resolved hypoxic metabolome.
	Legend:
	Pathway Heat Map		This is the heat map associated with the statistical analysis of the data.
			Indicates ratios, p- and q-values for each comparison.
			0.55	Green: indicates significant difference (p≤0.05) between the groups shown, metabolite ratio of < 1.00
			0.76	Light Green: narrowly missed statistical cutoff for significance 0.05<p<0.10, metabolite ratio of < 1.00
			1.71	Red: indicates significant difference (p≤0.05) between the groups shown; metabolite ratio of ≥ 1.00
			1.32	Light Red: narrowly missed statistical cutoff for significance 0.05<p<0.10, metabolite ratio of ≥ 1.00
			1.2	Non-colored text and cell: mean values are not significantly different for that comparison
	Biochemical Name*		Indicates a compound that has not been confirmed based on a standard, but we are confident in its identity.
	Biochemical Name**		Indicates a compound for which a standard is not available, but we are reasonably confident in its identity or the information provided.
	Biochemical Name (#) or [#]		Indicates a compound that is a structural isomer of another compound in the Metabolon spectral library.
			For example, a steroid that may be sulfated at one of several positions that are indistinguishable by the mass spectrometry data or a diacylglycerol for which more than one stereospecific molecule exists.

## Sheet: Table S4
											Fold of Change											Statistical Values
	Heat map of statistically significant biochemicals profiled in this study.						Data Normalization: Bradford Protein Concentration
											WT Hypoxia WT Normoxia T0				WT Hypoxia						X	Welch's Two-Sample t-Test
	Pathway Sort Order	Super Pathway	Sub Pathway	Biochemical Name	Platform	Comp ID	KEGG	HMDB	PubChem						T20 T10	T60 T10	T180 T10	T60 T20	T180 T20	T180 T60		WT Hypo T10 / WT Norm T0		WT Hypo T20 / WT Norm T0		WT Hypo T60 / WT Norm T0		WT Hypo T180 / WT Norm T0		WT Hypo T20 / WT Hypo T10		WT Hypo T60 / WT Hypo T10		WT Hypo T180 / WT Hypo T10		WT Hypo T60 / WT Hypo T20		WT Hypo T180 / WT Hypo T20		WT Hypo T180 / WT Hypo T60		WT Hypo T20 / WT Norm T0		Super Pathway	Sub Pathway	Chemical ID	CAS	RI	Mass
											T10	T20	T60	T180							X	p-value	q-value	p-value	q-value	p-value	q-value	p-value	q-value	p-value	q-value	p-value	q-value	p-value	q-value	p-value	q-value	p-value	q-value	p-value	q-value	p-value	q-value
	1	Amino Acid	Glycine, Serine and Threonine Metabolism	glycine	LC/MS pos early	58	C00037	HMDB00123	750		1.19	1.63	1.27	1	1.36	1.06	0.83	0.78	0.61	0.79		0.0746	0.0176	0.0674	0.0289	0.0952	0.0233	0.9911	0.1745	0.2311	0.8903	0.7017	0.6841	0.0635	0.0236	0.3471	0.8574	0.0676	0.0534	0.0909	0.0241	0.0037	0.0021	Amino Acid	Glycine, Serine and Threonine Metabolism	340	56-40-6	1375	76.0393
	2			N-acetylglycine	LC/MS pos early	27710		HMDB00532	10972		1.79	4.53	1.8	1.09	2.53	1	0.61	0.4	0.24	0.61		3.1265e-05	8.7574e-05	0.001	0.0024	0.003	0.0018	0.2186	0.0516	0.0073	0.4004	0.9158	0.7029	0.0001	0.0002	0.0052	0.1439	0.0012	0.0058	0.006	0.0041	1.7197e-07	3.8267e-06	Amino Acid	Glycine, Serine and Threonine Metabolism	100001006	543-24-8	826	118.05
	4			sarcosine	LC/MS pos early	1516	C00213	HMDB00271	1088		1.3	1.69	1.42	0.6	1.3	1.09	0.46	0.84	0.35	0.42		0.8305	0.1323	0.1466	0.0492	0.1817	0.0402	0.1699	0.0416	0.3839	0.9046	0.4764	0.6372	0.4468	0.1139	0.6727	0.9694	0.0484	0.0439	0.0657	0.0192	0.2961	0.0575	Amino Acid	Glycine, Serine and Threonine Metabolism	1023	107-97-1	1280	90.055
	5			dimethylglycine	LC/MS pos early	5086	C01026	HMDB00092	673		1.36	1.5	1.15	0.72	1.11	0.84	0.53	0.76	0.48	0.62		0.0095	0.0039	0.1132	0.0411	0.3243	0.0641	0.0075	0.003	0.8234	0.9417	0.1691	0.4704	0.0002	0.0002	0.2962	0.803	0.0124	0.02	0.0063	0.0042	0.0438	0.0127	Amino Acid	Glycine, Serine and Threonine Metabolism	806	1118-68-9	1104	104.071
	6			betaine	LC/MS pos early	3141	C00719	HMDB00043	247		1.45	1.85	1.73	1.36	1.27	1.19	0.93	0.93	0.73	0.79		0.0011	0.0009	0.0346	0.0197	0.0048	0.0025	0.0024	0.0012	0.3965	0.9046	0.2449	0.5202	0.3511	0.0941	0.9328	0.9929	0.2565	0.1341	0.1134	0.0282	0.001	0.0009	Amino Acid	Glycine, Serine and Threonine Metabolism	799	107-43-7	1064	118.086
	9			serine	LC/MS pos early	1648	C00065	HMDB00187	5951		1	1.27	1.1	0.82	1.27	1.1	0.82	0.87	0.64	0.74		0.9685	0.1503	0.3749	0.101	0.5431	0.0983	0.032	0.0102	0.3699	0.9046	0.5354	0.6456	0.0476	0.0185	0.6428	0.9649	0.0932	0.0675	0.0592	0.0181	0.9162	0.1488	Amino Acid	Glycine, Serine and Threonine Metabolism	503	56-45-1	1239	106.05
	10			N-acetylserine	LC/MS pos early	37076		HMDB02931	65249		0.97	1.81	0.85	0.3	1.86	0.87	0.31	0.47	0.17	0.36		0.7118	0.1163	0.0492	0.0239	0.193	0.0421	1.7691e-07	1.6752e-06	0.0416	0.5915	0.2637	0.5279	2.4355e-07	2.3887e-06	0.0166	0.2072	0.0005	0.0042	0.0003	0.0005	0.0016	0.0013	Amino Acid	Glycine, Serine and Threonine Metabolism	100001851	97-14-3	800	148.06
	11			N-carbamoylserine	LC/MS polar	54727			3687740		0.88	1.1	0.98	0.63	1.25	1.11	0.71	0.89	0.57	0.64		0.2445	0.0466	0.734	0.1787	0.7819	0.1327	0.0017	0.0009	0.3101	0.8993	0.4606	0.6372	0.0116	0.0066	0.6185	0.9545	0.0205	0.0271	0.0075	0.0046	0.4698	0.0849	Amino Acid	Glycine, Serine and Threonine Metabolism	100009245		2600	147.041
	15			2-methylserine	LC/MS pos early	53229	C02115		94309		1.1	1.09	1.05	0.58	0.99	0.96	0.53	0.97	0.53	0.55		0.4147	0.0729	0.9518	0.2197	0.9644	0.1587	0.0002	0.0002	0.6947	0.9206	0.6553	0.6677	0.0004	0.0005	0.9842	0.9974	0.0601	0.0494	0.028	0.011	0.1417	0.0308	Amino Acid	Glycine, Serine and Threonine Metabolism	100009246		1652	120.066
	16			threonine	LC/MS pos early	1284	C00188	HMDB00167	6288		1.2	1.51	1.39	1.09	1.27	1.16	0.91	0.92	0.72	0.78		0.145	0.03	0.0682	0.0291	0.04	0.0114	0.2805	0.0638	0.289	0.8947	0.3259	0.57	0.4195	0.1086	0.7622	0.9895	0.135	0.0858	0.1023	0.0263	0.019	0.0066	Amino Acid	Glycine, Serine and Threonine Metabolism	564	72-19-5	1514	120.066
	17			N-acetylthreonine	LC/MS neg	33939		HMDB62557	152204		1.39	1.84	1.54	1.2	1.33	1.11	0.86	0.84	0.65	0.78		0.0112	0.0043	0.0201	0.0147	0.0115	0.0045	0.0699	0.0196	0.2302	0.8903	0.4718	0.6372	0.1	0.0338	0.4761	0.9353	0.0778	0.0592	0.0821	0.0223	0.0036	0.002	Amino Acid	Glycine, Serine and Threonine Metabolism	100001274	17093-74-2	821.6	160.062
	18			allo-threonine	LC/MS polar	15142	C05519	HMDB04041	99289		1.07	1.61	1.02	1.28	1.5	0.95	1.19	0.63	0.8	1.26		0.3277	0.0598	0.0436	0.0225	0.9573	0.1577	0.0052	0.0022	0.0762	0.6887	0.5258	0.6372	0.0176	0.0088	0.0487	0.3569	0.3101	0.1546	0.0472	0.0158	0.0041	0.0022	Amino Acid	Glycine, Serine and Threonine Metabolism	100000272	28954-12-3	2511.1	118.051
	19			phosphothreonine	LC/MS pos early	37453	C12147		1016		0.85	0.98	0.7	0.56	1.16	0.83	0.66	0.72	0.57	0.79		0.818	0.1305	0.9052	0.2107	0.4137	0.0781	0.1397	0.0352	0.685	0.9206	0.4378	0.6347	0.0927	0.0316	0.2849	0.7902	0.0727	0.0568	0.2919	0.0594	0.635	0.1096	Amino Acid	Glycine, Serine and Threonine Metabolism	100002076	27530-80-9	605	200.032
	21			homoserine	LC/MS polar	18351	C00263	HMDB00719	12647		1.74	1.56	1.44	1	0.9	0.83	0.57	0.92	0.64	0.69		0.0056	0.0028	0.1086	0.0401	0.0334	0.0101	0.9614	0.1705	0.4331	0.9046	0.1415	0.4366	0.003	0.0023	0.921	0.9929	0.1062	0.0737	0.0221	0.0095	0.1501	0.0324	Amino Acid	Glycine, Serine and Threonine Metabolism	100000458	672-15-1	2875.8	118.051
	22			O-acetylhomoserine	LC/MS neg	31539	C01077		439389		1.47	2.06	1.63	2.23	1.4	1.11	1.52	0.79	1.08	1.37		0.005	0.0026	0.0461	0.0232	0.0141	0.0053	7.0506e-06	1.2054e-05	0.3527	0.9046	0.566	0.6607	0.0032	0.0024	0.5651	0.9371	0.4382	0.2009	0.0448	0.0155	0.0011	0.001	Amino Acid	Glycine, Serine and Threonine Metabolism	100001129	7540-67-2	760.2	160.062
	28		Alanine and Aspartate Metabolism	alanine	LC/MS pos early	1126	C00041	HMDB00161	5950		1.2	1.68	1.29	1.03	1.41	1.08	0.86	0.77	0.61	0.8		0.2247	0.0433	0.1042	0.0389	0.3133	0.0625	0.7291	0.1356	0.2913	0.8947	0.8529	0.6919	0.3095	0.0845	0.4165	0.9015	0.1226	0.0815	0.3802	0.0729	0.0713	0.0184	Amino Acid	Alanine and Aspartate Metabolism	811	56-41-7	1700	90.055
	30			N-acetylalanine	LC/MS neg	1585	C02847	HMDB00766	88064		1.44	1.77	1.54	0.92	1.23	1.07	0.64	0.87	0.52	0.6		0.0649	0.0158	0.0096	0.0101	0.0225	0.0076	0.397	0.0844	0.2935	0.8947	0.6918	0.6794	0.0324	0.0137	0.4644	0.9301	0.0044	0.0112	0.0107	0.0058	0.0004	0.0005	Amino Acid	Alanine and Aspartate Metabolism	1110	97-69-8	861.2	130.051
	31			N-methylalanine	LC/MS pos early	37069	C02721	HMDB01906	5288725		1.22	1.32	0.94	0.52	1.08	0.77	0.43	0.71	0.4	0.56		0.0749	0.0176	0.2667	0.0772	0.5629	0.1016	0.0001	0.0001	0.8967	0.951	0.0654	0.2798	2.3889e-05	6.2758e-05	0.1739	0.6413	0.0053	0.0121	0.0036	0.0029	0.4862	0.0871	Amino Acid	Alanine and Aspartate Metabolism	100001823	600-21-5	1580	104.071
	34			N-carbamoylalanine	LC/MS pos early	52340			426409		0.97	1.4	0.98	0.68	1.45	1.02	0.7	0.7	0.49	0.69		0.8747	0.1386	0.2116	0.0638	0.8106	0.1367	0.0378	0.0117	0.1678	0.8489	0.87	0.6969	0.0345	0.0145	0.1953	0.6905	0.0159	0.0233	0.1039	0.0265	0.3622	0.0689	Amino Acid	Alanine and Aspartate Metabolism	100006369	77340-50-2	950	133.061
	35			aspartate	LC/MS pos early	443	C00049	HMDB00191	5960		0.85	1.08	1.07	0.77	1.28	1.27	0.91	0.99	0.71	0.72		0.2126	0.0415	0.8296	0.1976	0.7655	0.1305	0.042	0.0129	0.285	0.8947	0.2179	0.5016	0.448	0.114	0.9641	0.9957	0.1295	0.0841	0.0833	0.0225	0.2697	0.053	Amino Acid	Alanine and Aspartate Metabolism	234	56-84-8	1165	134.045
	36			N-acetylaspartate (NAA)	LC/MS polar	22185	C01042	HMDB00812	65065		1.54	2.19	1.37	0.73	1.42	0.89	0.48	0.62	0.34	0.54		0.0101	0.0041	0.0086	0.0093	0.0685	0.0179	0.0576	0.0167	0.1588	0.843	0.446	0.6347	0.0017	0.0014	0.0704	0.4011	0.0012	0.0058	0.0064	0.0042	0.0005	0.0006	Amino Acid	Alanine and Aspartate Metabolism	100000787	997-55-7;997-55-7	3143	174.041
	39			asparagine	LC/MS pos early	512	C00152	HMDB00168	6267		0.68	0.71	0.62	0.44	1.05	0.91	0.64	0.87	0.61	0.7		0.0037	0.0021	0.082	0.0325	0.0116	0.0045	1.3278e-05	1.9819e-05	0.9391	0.951	0.4477	0.6347	0.0012	0.0011	0.653	0.9663	0.0689	0.0543	0.0571	0.0178	0.0002	0.0003	Amino Acid	Alanine and Aspartate Metabolism	917	70-47-3	1225	133.061
	40			N-acetylasparagine	LC/MS pos early	33942		HMDB06028	99715		1.06	1.39	1.11	0.4	1.32	1.05	0.38	0.8	0.29	0.36		0.529	0.0897	0.1871	0.0578	0.5118	0.0938	4.5825e-06	8.954e-06	0.2795	0.8947	0.8099	0.6916	5.2721e-06	2.62e-05	0.3893	0.881	0.0012	0.0058	0.0002	0.0005	0.112	0.0258	Amino Acid	Alanine and Aspartate Metabolism	100001257	4033-40-3	785	175.071
	42		Glutamate Metabolism	glutamate	LC/MS pos early	57	C00025	HMDB00148	611		1.04	1.2	0.93	0.52	1.15	0.89	0.49	0.78	0.43	0.55		0.6455	0.1071	0.5773	0.1459	0.498	0.0919	5.5751e-05	6.4744e-05	0.725	0.9206	0.3271	0.57	5.0844e-05	0.0001	0.3773	0.8731	0.0099	0.0169	0.0017	0.0017	0.3863	0.0722	Amino Acid	Glutamate Metabolism	561	56-86-0	1500	148.06
	43			glutamine	LC/MS pos early	53	C00064	HMDB00641	5961		1.32	1.45	1.16	1.19	1.1	0.88	0.9	0.8	0.82	1.02		0.0125	0.0047	0.148	0.0493	0.254	0.0519	0.0363	0.0114	0.8619	0.951	0.2589	0.5257	0.2061	0.0602	0.4101	0.896	0.4831	0.2175	0.7096	0.1183	0.083	0.0207	Amino Acid	Glutamate Metabolism	563	56-85-9	1291	147.076
	44			alpha-ketoglutaramate*	LC/MS polar	62101					1.4	1.26	1.35	1.42	0.9	0.97	1.02	1.07	1.13	1.05		0.0323	0.0094	0.0377	0.0207	0.0359	0.0106	0.0041	0.0018	0.4612	0.9046	0.8276	0.6916	0.7658	0.1712	0.5939	0.9407	0.1295	0.0841	0.5448	0.0969	0.0665	0.0175	Amino Acid	Glutamate Metabolism	100002397	18465-19-5	1916	144.03
	45			N-acetylglutamate	LC/MS pos early	15720	C00624	HMDB01138	70914		2.88	2.62	2.35	0.55	0.91	0.82	0.19	0.9	0.21	0.23		0.0034	0.002	0.004	0.0056	0.0068	0.0031	0.1072	0.0281	0.4025	0.9046	0.1241	0.4044	0.0046	0.0032	0.5085	0.9353	0.0048	0.0115	0.0063	0.0042	0.0091	0.0039	Amino Acid	Glutamate Metabolism	100000282	5817-08-03	1050	190.071
	46			N-acetylglutamine	LC/MS polar	33943	C02716	HMDB06029	182230		1.66	1.38	1.67	0.63	0.83	1.01	0.38	1.22	0.46	0.37		0.0003	0.0003	0.1028	0.0385	0.0028	0.0017	0.0001	0.0001	0.1854	0.8507	0.9767	0.7225	3.356e-06	1.8989e-05	0.2194	0.7413	0.0035	0.0101	0.0001	0.0003	0.0391	0.0114	Amino Acid	Glutamate Metabolism	100001253	2490-97-3	2140	187.072
	48			4-hydroxyglutamate	LC/MS pos early	40499	C03079	HMDB01344	439902		1.15	0.46	0.87	0.08	0.4	0.75	0.07	1.9	0.18	0.1		0.1318	0.0275	0.0035	0.0051	0.2774	0.0564	4.2398e-07	3.06e-06	0.0022	0.1879	0.0474	0.2275	2.1095e-06	1.3493e-05	0.0094	0.1848	3.9961e-05	0.0007	4.2157e-07	1.539e-05	6.0567e-05	0.0001	Amino Acid	Glutamate Metabolism	100002544	2485-33-8	1141	164.055
	51			glutamate, gamma-methyl ester	LC/MS pos early	33487		HMDB61715	68662		1.27	1.6	1.42	1.35	1.26	1.11	1.06	0.88	0.84	0.95		0.0939	0.021	0.0838	0.033	0.0384	0.011	0.0914	0.0249	0.4172	0.9046	0.4215	0.6339	0.7632	0.1709	0.7453	0.9838	0.5606	0.2435	0.6893	0.1156	0.0857	0.021	Amino Acid	Glutamate Metabolism	100001103	1499-55-4;1499-55-4	2170	162.076
	52			pyroglutamine*	LC/MS pos early	46225			134508		0.9	0.62	0.75	0.3	0.69	0.83	0.34	1.2	0.48	0.4		0.2342	0.0449	0.0183	0.0141	0.0386	0.0111	6.2346e-07	3.3267e-06	0.0442	0.5915	0.1526	0.4519	1.848e-06	1.2455e-05	0.2733	0.7902	0.0055	0.0121	0.0002	0.0004	0.0001	0.0003	Amino Acid	Glutamate Metabolism	100001540	2353-44-8	1900	129.066
	56			carboxyethyl-GABA	LC/MS pos early	40007		HMDB02201	2572		2.26	3.34	2.66	2.96	1.48	1.17	1.31	0.8	0.88	1.11		0.0431	0.0114	0.0078	0.0088	0.0137	0.0052	0.0003	0.0003	0.3154	0.9046	0.6036	0.6655	0.2617	0.0732	0.5861	0.9407	0.9476	0.358	0.5468	0.0971	8.0598e-05	0.0002	Amino Acid	Glutamate Metabolism	100003260	4386-03-02	2085	176.092
	57			N-methyl-GABA	LC/MS pos early	39577	C15987		70703		4.45	4.54	4	4.89	1.02	0.9	1.1	0.88	1.08	1.22		6.605e-05	0.0001	6.3291e-05	0.0005	0.0133	0.005	0.0001	0.0001	0.8753	0.951	0.5265	0.6372	0.7753	0.1728	0.4802	0.9353	0.8628	0.3364	0.4488	0.083	0.0005	0.0006	Amino Acid	Glutamate Metabolism	100003152	1119-48-8	2109	118.086
	58			2-pyrrolidinone	LC/MS pos early	31675		HMDB02039	12025		1.11	1.6	1.35	1.22	1.44	1.21	1.1	0.84	0.76	0.91		0.6228	0.104	0.0255	0.0168	0.1948	0.0423	0.1023	0.0272	0.0937	0.6887	0.4259	0.6347	0.4871	0.1209	0.3937	0.8859	0.1617	0.0947	0.7535	0.123	0.0525	0.0145	Amino Acid	Glutamate Metabolism	100001081	616-45-5	1262	86.06
	61			citramalate	LC/MS polar	22158	C00815	HMDB00426	1081		3.26	3.41	2.48	1.82	1.05	0.76	0.56	0.73	0.53	0.73		0.0002	0.0003	0.0022	0.0039	0.0015	0.001	0.0026	0.0013	0.9647	0.951	0.1662	0.4673	0.0075	0.0047	0.2488	0.7674	0.032	0.0348	0.125	0.03	0.0078	0.0035	Amino Acid	Glutamate Metabolism	100000998	6236-10-08	3201	147.03
	63			butyrylglutamine/isobutyrylglutamine	LC/MS neg	54934					1.06	1.1	0.94	0.61	1.04	0.88	0.57	0.85	0.56	0.65		0.6247	0.1042	0.7956	0.1911	0.4814	0.0896	0.0002	0.0002	0.9778	0.951	0.3164	0.5677	0.0007	0.0007	0.5157	0.9353	0.0206	0.0271	0.005	0.0036	0.1808	0.0381	Amino Acid	Glutamate Metabolism	100010911		1526	215.104
	66		Histidine Metabolism	histidine	LC/MS neg	59	C00135	HMDB00177	6274		1.38	1.52	1.69	1.14	1.11	1.23	0.83	1.11	0.75	0.67		0.0026	0.0016	0.1171	0.0422	0.0041	0.0023	0.0291	0.0095	0.8583	0.951	0.1336	0.4145	0.0287	0.0124	0.4609	0.9285	0.2812	0.1435	0.0144	0.007	0.0091	0.0039	Amino Acid	Histidine Metabolism	355	5934-29-2	755.9	154.062
	67			1-methylhistidine	LC/MS pos early	30460	C01152	HMDB00001	92105		1.25	1.2	1.15	0.84	0.96	0.92	0.67	0.96	0.7	0.73		0.2967	0.0548	0.979	0.2243	0.5904	0.1055	0.2494	0.0576	0.5909	0.9046	0.7103	0.6856	0.1056	0.0352	0.7676	0.9895	0.547	0.2392	0.2018	0.0439	0.2087	0.0427	Amino Acid	Histidine Metabolism	100001051	332-80-9	2755	170.092
	68			3-methylhistidine	LC/MS pos early	15677	C01152	HMDB00479	64969		1.36	1.17	1.27	0.76	0.86	0.93	0.56	1.08	0.65	0.6		0.0052	0.0027	0.663	0.1647	0.0949	0.0233	0.0189	0.0066	0.3045	0.8947	0.49	0.6372	0.0005	0.0005	0.5425	0.9353	0.1138	0.0773	0.0046	0.0034	0.2251	0.0454	Amino Acid	Histidine Metabolism	100000042	368-16-1	2670	170.092
	69			N-acetylhistidine	LC/MS pos early	33946	C02997	HMDB32055	75619		1.21	1.05	1.35	1	0.87	1.11	0.82	1.29	0.95	0.74		0.1164	0.0252	0.8302	0.1976	0.0606	0.0162	0.9922	0.1745	0.3448	0.9046	0.4862	0.6372	0.0996	0.0337	0.214	0.7407	0.8318	0.3268	0.0553	0.0175	0.0398	0.0116	Amino Acid	Histidine Metabolism	100001293	39145-52-3	2065	198.087
	72			hydantoin-5-propionate	LC/MS polar	40473	C05565	HMDB01212	782		1.53	1.73	1.65	1.15	1.13	1.08	0.75	0.96	0.67	0.69		0.015	0.0053	0.017	0.0136	0.0054	0.0027	0.1944	0.0464	0.5779	0.9046	0.6143	0.6655	0.0726	0.0262	0.8932	0.9929	0.0505	0.0448	0.0253	0.0103	0.0026	0.0016	Amino Acid	Histidine Metabolism	100002514	5624-26-0	2080	171.041
	75			imidazole propionate	LC/MS pos early	40730		HMDB02271	70630		1.21	1.54	1.27	0.94	1.27	1.05	0.78	0.83	0.61	0.74		0.2513	0.0474	0.0806	0.032	0.2497	0.0513	0.4423	0.092	0.3402	0.9046	0.8789	0.699	0.1452	0.0458	0.439	0.9232	0.0493	0.0443	0.1522	0.0355	0.0057	0.0027	Amino Acid	Histidine Metabolism	100003434	1074-59-5	2263	141.066
	76			formiminoglutamate	LC/MS pos early	43493	C00439	HMDB00854	439233		0.36	1.2	0.73	0.55	3.34	2.04	1.54	0.61	0.46	0.75		0.0029	0.0018	0.6721	0.166	0.2189	0.0464	0.0394	0.0121	0.0069	0.4004	0.1877	0.4826	0.1812	0.0546	0.1605	0.608	0.0347	0.0357	0.6798	0.1147	0.6599	0.1127	Amino Acid	Histidine Metabolism	100002500	816-90-0	1880	175.071
	77			imidazole lactate	LC/MS pos early	15716	C05568	HMDB02320	440129		1.27	1.49	0.84	0.55	1.18	0.66	0.43	0.56	0.37	0.65		0.0326	0.0094	0.4016	0.1073	0.1069	0.0256	7.6734e-06	1.2594e-05	0.9578	0.951	0.0081	0.0931	3.8707e-05	9.1846e-05	0.1735	0.6413	0.0284	0.0321	0.007	0.0044	0.8491	0.1389	Amino Acid	Histidine Metabolism	100000263	14403-45-3	2040	157.061
	81			anserine	LC/MS pos early	15747	C01262	HMDB00194	112072		1.81	1.97	2.02	1.82	1.09	1.12	1	1.03	0.92	0.9		0.0003	0.0004	0.0244	0.0166	0.0006	0.0006	0.0003	0.0002	0.94	0.951	0.431	0.6347	0.9113	0.1932	0.6981	0.9725	0.975	0.3633	0.4342	0.0813	0.0031	0.0018	Amino Acid	Histidine Metabolism	100000044	10030-52-1	2924	241.13
	82			histamine	LC/MS pos early	1574	C00388	HMDB00870	774		1.46	1.76	1.55	1.3	1.2	1.06	0.89	0.88	0.74	0.84		0.0152	0.0054	0.0154	0.0128	0.0092	0.0039	0.0369	0.0115	0.3739	0.9046	0.6519	0.6677	0.2989	0.0822	0.5764	0.9407	0.1361	0.0858	0.1551	0.0358	0.0092	0.0039	Amino Acid	Histidine Metabolism	354	51-45-6	3035	112.087
	89			4-imidazoleacetate	LC/MS pos early	32349	C02835	HMDB02024	96215		0.83	2.04	0.57	1.04	2.47	0.69	1.26	0.28	0.51	1.82		0.1486	0.0305	0.1301	0.0451	0.0057	0.0028	0.5416	0.1086	0.0608	0.6693	0.0352	0.2029	0.8537	0.1844	0.0145	0.2006	0.1362	0.0858	0.5064	0.0911	0.2959	0.0575	Amino Acid	Histidine Metabolism	100001207	645-65-8	2055	127.05
	94			histidine methyl ester	LC/MS pos early	32493			92893		1.13	1.13	1.37	1.31	1	1.21	1.16	1.21	1.16	0.96		0.7391	0.1201	0.7673	0.1849	0.4107	0.0778	0.5699	0.1121	0.9779	0.951	0.6244	0.6655	0.7857	0.1745	0.6106	0.9542	0.7694	0.3096	0.8557	0.1374	0.2352	0.0468	Amino Acid	Histidine Metabolism	100001124	1499-46-3	3080	170.092
	97		Lysine Metabolism	lysine	LC/MS pos early	1301	C00047	HMDB00182	5962		1.42	1.52	1.58	0.89	1.07	1.11	0.63	1.04	0.59	0.56		0.0068	0.0032	0.1446	0.049	0.015	0.0055	0.2839	0.0643	0.9633	0.951	0.5265	0.6372	0.0007	0.0007	0.6702	0.9694	0.0715	0.0562	0.0056	0.0039	0.0986	0.0236	Amino Acid	Lysine Metabolism	407	56-87-1	2850	147.113
	99			N6-acetyllysine	LC/MS neg	36752	C02727	HMDB00206	92832		1.26	1.14	1.62	0.79	0.91	1.29	0.63	1.42	0.69	0.49		0.0265	0.0081	0.6257	0.1559	0.0041	0.0023	0.0059	0.0024	0.4443	0.9046	0.0634	0.2733	0.0007	0.0007	0.0714	0.4011	0.1051	0.0737	0.0005	0.0008	0.2105	0.0429	Amino Acid	Lysine Metabolism	100001734	692-04-6	1059	187.109
	104			N6-formyllysine	LC/MS pos early	17895			70923		1.29	1.77	1.55	1.28	1.37	1.2	0.99	0.87	0.72	0.82		0.0088	0.0037	0.0367	0.0205	0.007	0.0032	0.0139	0.0051	0.2125	0.8903	0.1659	0.4673	0.8728	0.1868	0.6708	0.9694	0.1951	0.1098	0.1449	0.0343	0.003	0.0018	Amino Acid	Lysine Metabolism	100000486	1190-48-3	1992	175.108
	105			N6-carboxyethyllysine	LC/MS pos early	37458					1.53	1.67	1.62	1.7	1.09	1.06	1.11	0.97	1.02	1.05		0.0008	0.0007	0.0806	0.032	0.0082	0.0036	0.0002	0.0002	0.9605	0.951	0.7642	0.6885	0.206	0.0602	0.9032	0.9929	0.6412	0.2717	0.5791	0.1016	0.0141	0.0053	Amino Acid	Lysine Metabolism	100001769	5746-03-02	2695	219.134
	106			N6-methyllysine	LC/MS pos early	62860	C02728	HMDB02038	164795		1.47	1.75	1.55	1.34	1.2	1.06	0.91	0.88	0.76	0.86		0.0023	0.0015	0.0635	0.0278	0.0057	0.0028	0.0054	0.0023	0.6396	0.9046	0.6881	0.6794	0.286	0.0791	0.8054	0.9927	0.3906	0.1842	0.2368	0.0498	0.0059	0.0028	Amino Acid	Lysine Metabolism	100003415	1188-07-4	2831	161.128
	107			N6,N6-dimethyllysine	LC/MS pos early	62862	C05545	HMDB13287	193344		1.43	1.64	1.53	1.44	1.15	1.08	1.01	0.94	0.88	0.94		0.0023	0.0015	0.0929	0.0352	0.0111	0.0044	0.0006	0.0004	0.77	0.9206	0.6287	0.6662	0.8693	0.1864	0.9944	0.999	0.8106	0.3199	0.6786	0.1147	0.012	0.0048	Amino Acid	Lysine Metabolism	100020417	2259-86-1	2831	175.144
	108			N6,N6,N6-trimethyllysine	LC/MS pos early	1498	C03793	HMDB01325	440120		1.61	2.13	2.33	2.54	1.32	1.45	1.57	1.1	1.19	1.09		0.0004	0.0005	0.0139	0.0122	0.0001	0.0002	1.3023e-06	3.8814e-06	0.2953	0.8947	0.0126	0.1145	0.0005	0.0005	0.487	0.9353	0.2397	0.1287	0.3655	0.0712	0.0001	0.0003	Amino Acid	Lysine Metabolism	189	23284-33-5	2825	189.16
	109			hydroxy-N6,N6,N6-trimethyllysine*	LC/MS pos early	62959					0.69	0.76	1.06	0.52	1.1	1.54	0.75	1.39	0.68	0.49		0.0551	0.0139	0.1676	0.0536	0.6503	0.1137	0.0193	0.0068	0.8789	0.951	0.036	0.2029	0.2329	0.0663	0.1221	0.533	0.2424	0.1296	0.0142	0.007	0.0019	0.0014	Amino Acid	Lysine Metabolism	100021123		2759	205.155
	110			5-hydroxylysine	LC/MS pos early	15685	C16741	HMDB00450	1029		1.39	1.42	1.26	0.69	1.03	0.91	0.49	0.89	0.48	0.54		0.0103	0.0041	0.2339	0.0699	0.2447	0.0506	0.0069	0.0028	0.8045	0.9344	0.4429	0.6347	9.5568e-05	0.0002	0.7642	0.9895	0.0238	0.0288	0.0103	0.0057	0.3261	0.0623	Amino Acid	Lysine Metabolism	100000054	13204-98-3	2790	163.108
	111			5-(galactosylhydroxy)-L-lysine	LC/MS pos early	43582					1.31	1.03	1.25	0.58	0.78	0.95	0.44	1.22	0.56	0.46		0.1005	0.0222	0.7455	0.181	0.5585	0.1009	0.0022	0.0011	0.237	0.8903	0.6464	0.6677	0.0004	0.0005	0.4896	0.9353	0.1441	0.088	0.0317	0.012	0.1184	0.0268	Amino Acid	Lysine Metabolism	100002462	32448-36-5	2755	325.161
	112			fructosyllysine	LC/MS pos early	46227			123708		1.38	1.62	1.39	1.08	1.17	1.01	0.79	0.86	0.67	0.78		0.0262	0.0081	0.0837	0.033	0.1131	0.0269	0.4949	0.101	0.6409	0.9046	0.9008	0.7029	0.0676	0.0249	0.6198	0.9545	0.1456	0.0882	0.2251	0.0477	0.0488	0.0137	Amino Acid	Lysine Metabolism	100005373	21291-40-7	2784	309.166
	113			saccharopine	LC/MS pos early	1495	C00449	HMDB00279	160556		1.22	1.17	1.12	0.49	0.96	0.91	0.4	0.96	0.42	0.44		0.0468	0.0123	0.7486	0.1814	0.4424	0.083	0.0004	0.0003	0.5672	0.9046	0.4318	0.6347	1.4013e-05	4.3862e-05	0.9232	0.9929	0.012	0.0196	0.0003	0.0006	0.0124	0.0048	Amino Acid	Lysine Metabolism	392	997-68-2	2530	277.139
	114			2-aminoadipate	LC/MS polar	6146	C00956	HMDB00510	469		2.11	4.52	1.75	3.89	2.14	0.83	1.84	0.39	0.86	2.22		0.0002	0.0003	0.001	0.0025	0.063	0.0166	3.4831e-06	7.5221e-06	0.0253	0.47	0.2758	0.5313	0.0005	0.0006	0.0104	0.1848	0.7205	0.298	0.0083	0.0049	0.003	0.0018	Amino Acid	Lysine Metabolism	381	542-32-5;1118-90-7	3500	160.062
	122			pipecolate	LC/MS pos early	1444	C00408	HMDB00070	849		1.22	2.02	1.2	1.16	1.66	0.98	0.95	0.59	0.57	0.97		0.0742	0.0175	0.0126	0.0118	0.1741	0.0387	0.1193	0.0309	0.0481	0.6018	0.8258	0.6916	0.5816	0.1403	0.0419	0.3391	0.0352	0.0361	0.8403	0.1351	0.0008	0.0008	Amino Acid	Lysine Metabolism	1025	4043-87-2	2200	130.086
	123			6-oxopiperidine-2-carboxylate	LC/MS neg	43231		HMDB61705	3014237		1.36	1.58	1.31	1.01	1.16	0.96	0.74	0.83	0.64	0.77		0.0369	0.0104	0.0397	0.0213	0.1435	0.0325	0.9558	0.1698	0.4921	0.9046	0.738	0.6857	0.0423	0.0169	0.3781	0.8731	0.0422	0.0413	0.1551	0.0358	0.0144	0.0054	Amino Acid	Lysine Metabolism	100004499	34622-39-4	965	142.051
	124			cadaverine	LC/MS pos early	15308	C01672	HMDB02322	273		1.17	1.24	1.25	0.86	1.06	1.07	0.74	1.01	0.7	0.69		0.338	0.0614	0.2387	0.0709	0.2044	0.044	0.2285	0.0534	0.7851	0.9242	0.7236	0.6856	0.0727	0.0262	0.9396	0.9929	0.056	0.0477	0.0462	0.0157	0.4579	0.0831	Amino Acid	Lysine Metabolism	100000110	462-94-2;1476-39-7	3036	103.123
	125			N-acetyl-cadaverine	LC/MS pos early	43530		HMDB02284	189087		1.42	1.08	1.31	0.69	0.76	0.93	0.49	1.22	0.64	0.52		0.0012	0.0009	0.8962	0.2096	0.1343	0.0308	0.002	0.001	0.1624	0.8432	0.4953	0.6372	3.4566e-05	8.6091e-05	0.3188	0.8346	0.1945	0.1097	0.0053	0.0038	0.0372	0.011	Amino Acid	Lysine Metabolism	100002249	32343-73-0	2385	145.134
	126			5-aminovalerate	LC/MS pos early	18319	C00431	HMDB03355	138		1.11	1.03	1.03	0.7	0.93	0.93	0.63	1	0.68	0.68		0.2471	0.0469	0.9209	0.2141	0.8292	0.1395	0.0006	0.0004	0.5041	0.9046	0.4365	0.6347	0.0006	0.0006	0.8354	0.9929	0.0886	0.0646	0.0043	0.0033	0.106	0.0248	Amino Acid	Lysine Metabolism	100000454	660-88-8	2220	118.086
	127			N,N-dimethyl-5-aminovalerate	LC/MS pos early	62819					0.98	0.73	0.77	0.33	0.75	0.79	0.33	1.06	0.45	0.42		0.767	0.1235	0.1072	0.0399	0.0842	0.0213	1.593e-06	4.3576e-06	0.125	0.7431	0.1076	0.375	1.8626e-06	1.2455e-05	0.629	0.9551	0.015	0.0226	0.0008	0.001	0.0011	0.001	Amino Acid	Lysine Metabolism	100020842		2290	146.118
	128			N,N,N-trimethyl-5-aminovalerate	LC/MS pos early	57687					1.28	1.57	1.42	1.16	1.22	1.1	0.9	0.9	0.74	0.82		0.0218	0.007	0.0641	0.028	0.0224	0.0076	0.0878	0.0241	0.4139	0.9046	0.4736	0.6372	0.2361	0.0671	0.7343	0.9793	0.1999	0.1117	0.1383	0.0329	0.0183	0.0064	Amino Acid	Lysine Metabolism	100015962		2186	160.133
	129		Phenylalanine Metabolism	phenylalanine	LC/MS pos early	64	C00079	HMDB00159	6140		1.3	1.49	1.37	0.94	1.14	1.05	0.72	0.92	0.63	0.69		0.0291	0.0087	0.1528	0.0504	0.0749	0.0193	0.484	0.0991	0.7543	0.9206	0.8485	0.6919	0.0119	0.0067	0.8701	0.9929	0.1042	0.0737	0.0418	0.0149	0.0639	0.017	Amino Acid	Phenylalanine Metabolism	460	63-91-2	2878	166.086
	130			N-acetylphenylalanine	LC/MS neg	33950	C03519	HMDB00512	74839		1.27	1.45	1.4	1.06	1.14	1.1	0.83	0.96	0.73	0.76		0.0838	0.0192	0.0625	0.0276	0.0271	0.0086	0.5759	0.1129	0.5238	0.9046	0.5173	0.6372	0.1753	0.0533	0.9186	0.9929	0.1042	0.0737	0.0567	0.0177	0.024	0.0078	Amino Acid	Phenylalanine Metabolism	100001256	2018-61-3	2597	206.082
	133			N-butyryl-phenylalanine	LC/MS neg	63406					1.11	1.32	1.26	1.03	1.19	1.13	0.93	0.96	0.78	0.82		0.3644	0.0656	0.1856	0.0574	0.0968	0.0235	0.6746	0.1279	0.4384	0.9046	0.3751	0.6028	0.54	0.1322	0.9236	0.9929	0.2456	0.1298	0.1451	0.0343	0.2181	0.0441	Amino Acid	Phenylalanine Metabolism	100021469		3645	234.114
	135			1-carboxyethylphenylalanine	LC/MS neg	62566					1.34	1.52	1.49	0.9	1.13	1.11	0.67	0.98	0.59	0.6		0.1076	0.0235	0.0318	0.0188	0.0381	0.011	0.3833	0.0819	0.503	0.9046	0.5632	0.6607	0.0449	0.0176	0.9254	0.9929	0.0139	0.0214	0.0165	0.0076	0.0159	0.0058	Amino Acid	Phenylalanine Metabolism	100020419		2844	236.093
	139			phenylpyruvate	LC/MS neg	566	C00166	HMDB00205	997		1.46	1.34	1.71	2.06	0.92	1.17	1.41	1.28	1.54	1.2		0.0843	0.0192	0.1645	0.0528	0.0121	0.0047	0.0043	0.0019	0.6536	0.9073	0.3037	0.5561	0.0466	0.0182	0.1374	0.5569	0.022	0.0281	0.0907	0.0241	0.3116	0.0599	Amino Acid	Phenylalanine Metabolism	241	156-06-9	2515	163.04
	140			phenyllactate (PLA)	LC/MS neg	22130	C05607	HMDB00779	3848		1.36	1.48	1.31	0.89	1.09	0.97	0.65	0.88	0.6	0.68		0.0261	0.0081	0.1106	0.0405	0.107	0.0256	0.283	0.0642	0.8281	0.9417	0.7447	0.6857	0.0059	0.0038	0.6684	0.9694	0.0455	0.0432	0.0305	0.0117	0.0703	0.0182	Amino Acid	Phenylalanine Metabolism	100000774	828-01-3	2208	165.056
	143			phenethylamine	LC/MS pos early	12142	C05332	HMDB02017	1001		1.98	2.18	2.06	1.32	1.1	1.04	0.66	0.94	0.6	0.64		0.0014	0.001	0.0025	0.0043	0.0049	0.0025	0.0618	0.0176	0.6492	0.9073	0.9108	0.7029	0.0253	0.0115	0.7617	0.9895	0.0213	0.0278	0.0426	0.015	0.0002	0.0004	Amino Acid	Phenylalanine Metabolism	1207	64-04-0	3065	122.096
	144			phenylacetate	LC/MS neg	57745	C07086	HMDB00209	999		0.71	1.89	0.74	1.58	2.65	1.04	2.23	0.39	0.84	2.14		0.027	0.0082	0.0861	0.0337	0.0228	0.0076	0.3406	0.0748	0.0153	0.4004	0.7433	0.6857	0.0752	0.0269	0.0196	0.2236	0.5585	0.243	0.0907	0.0241	0.1228	0.0274	Amino Acid	Phenylalanine Metabolism	100000011	103-82-2	2150	91.0554
	145			2-hydroxyphenylacetate	LC/MS neg	1432	C05852	HMDB00669	11970		1.39	1.66	1.46	1.22	1.19	1.06	0.88	0.88	0.74	0.83		0.0563	0.0141	0.027	0.017	0.0452	0.0126	0.0705	0.0198	0.4152	0.9046	0.7846	0.6916	0.4244	0.1097	0.5793	0.9407	0.1434	0.088	0.3007	0.0608	0.0126	0.0049	Amino Acid	Phenylalanine Metabolism	235	614-75-5	2164.6	151.04
	151		Tyrosine Metabolism	tyrosine	LC/MS pos early	1299	C00082	HMDB00158	6057		1.4	1.81	1.73	1.06	1.29	1.23	0.75	0.95	0.58	0.61		0.016	0.0056	0.0057	0.0073	0.0108	0.0043	0.5931	0.1155	0.1469	0.8064	0.2518	0.5231	0.0283	0.0124	0.7875	0.9927	0.0093	0.0163	0.0174	0.0079	0.0037	0.0021	Amino Acid	Tyrosine Metabolism	815	60-18-4	2430	182.081
	152			N-acetyltyrosine	LC/MS neg	32390		HMDB00866	68310		1.6	1.97	1.73	0.8	1.23	1.08	0.5	0.88	0.41	0.46		0.0017	0.0012	0.0083	0.0091	0.0062	0.0029	0.0256	0.0086	0.3279	0.9046	0.6547	0.6677	0.0002	0.0002	0.5673	0.9371	0.0019	0.0077	0.0009	0.0012	0.0019	0.0014	Amino Acid	Tyrosine Metabolism	100001104	537-55-3	1680	222.077
	153			1-carboxyethyltyrosine	LC/MS neg	62564					1.52	1.7	1.62	1.16	1.12	1.06	0.76	0.95	0.68	0.72		0.0095	0.0039	0.0098	0.0102	0.0099	0.0041	0.2225	0.0523	0.5441	0.9046	0.7275	0.6856	0.0727	0.0262	0.7895	0.9927	0.0425	0.0413	0.0536	0.0172	0.0023	0.0015	Amino Acid	Tyrosine Metabolism	100020421		1846	252.088
	157			tyramine	LC/MS pos early	1603	C00483	HMDB00306	5610		1.55	1.95	1.87	1.16	1.26	1.21	0.75	0.96	0.59	0.62		0.0072	0.0032	0.0021	0.0039	0.0026	0.0016	0.4126	0.0868	0.175	0.8489	0.2483	0.5202	0.0844	0.0294	0.8118	0.9927	0.0137	0.0213	0.0186	0.0082	0.0005	0.0006	Amino Acid	Tyrosine Metabolism	1133	60-19-5	2540	138.091
	162			4-hydroxyphenylpyruvate	LC/MS neg	1669	C01179	HMDB00707	979		1.67	1.64	2.06	1.99	0.98	1.23	1.19	1.26	1.21	0.97		0.0028	0.0017	0.0584	0.0264	0.0164	0.0059	0.0004	0.0003	0.7323	0.9206	0.4679	0.6372	0.175	0.0533	0.3953	0.8859	0.2484	0.1307	0.9234	0.1462	0.0816	0.0204	Amino Acid	Tyrosine Metabolism	1141	156-39-8	1690	179.035
	163			tyrosol	LC/MS neg	41515	C06044	HMDB04284	10393		2.15	2.31	1.42	1.03	1.08	0.66	0.48	0.61	0.44	0.72		2.9829e-05	8.697e-05	0.0468	0.0234	0.0066	0.0031	0.7352	0.1362	0.8053	0.9344	0.0014	0.0415	8.6579e-06	3.3033e-05	0.2379	0.7519	0.054	0.0464	0.0063	0.0042	0.0101	0.0041	Amino Acid	Tyrosine Metabolism	100003493	501-94-0	2716	137.061
	167			3-(4-hydroxyphenyl)lactate	LC/MS neg	32197	C03672	HMDB00755	9378		1.89	1.8	1.56	0.88	0.95	0.83	0.47	0.87	0.49	0.56		1.8763e-05	6.2944e-05	0.0935	0.0354	0.0055	0.0027	0.1225	0.0315	0.5184	0.9046	0.0969	0.3524	1.6716e-05	4.822e-05	0.8554	0.9929	0.0468	0.0434	0.0012	0.0014	0.0016	0.0013	Amino Acid	Tyrosine Metabolism	240	6482-98-0	1379	181.051
	186			3-methoxytyramine	LC/MS pos early	38630	C05587	HMDB00022	1669		1.55	1.85	1.69	1.15	1.2	1.09	0.74	0.91	0.62	0.68		0.0194	0.0065	0.0175	0.0137	0.0039	0.0022	0.2745	0.0628	0.4617	0.9046	0.5255	0.6372	0.0779	0.0274	0.7815	0.9927	0.0493	0.0443	0.0153	0.0073	0.0069	0.0031	Amino Acid	Tyrosine Metabolism	118	1477-68-5	2635	168.102
	197			o-Tyrosine	LC/MS pos early	43392		HMDB06050	91482		0.87	1.7	0.82	1.12	1.95	0.94	1.28	0.48	0.66	1.37		0.1724	0.0347	0.0386	0.0209	0.1429	0.0324	0.9976	0.1749	0.0145	0.4004	0.5804	0.6616	0.5952	0.1426	0.0092	0.1848	0.1401	0.0869	0.4362	0.0814	0.0994	0.0236	Amino Acid	Tyrosine Metabolism	100004290	2370-61-8	2772	182.081
	198			O-methyltyrosine	LC/MS pos early	37451			76957		1.76	2.01	1.99	1.89	1.14	1.13	1.08	0.99	0.94	0.95		0.0003	0.0004	0.0179	0.014	0.0008	0.0007	0.0014	0.0008	0.7141	0.9206	0.3755	0.6028	0.6314	0.1489	0.8503	0.9929	0.955	0.3584	0.7279	0.1202	0.0012	0.001	Amino Acid	Tyrosine Metabolism	100002078	1080-06-4	2790	196.097
	201			5-hydroxymethyl-2-furoic acid	LC/MS neg	42040	C20448	HMDB02432	80642		13.92	16.51	14.36	7.59	1.19	1.03	0.54	0.87	0.46	0.53		4.1212e-08	4.4459e-06	7.3258e-07	3.8828e-05	1.7988e-07	2.6327e-06	2.7688e-07	2.3008e-06	0.4186	0.9046	0.9025	0.7029	0.0011	0.001	0.5139	0.9353	0.0032	0.0098	0.0032	0.0027	1.6004e-07	3.8267e-06	Amino Acid	Tyrosine Metabolism	100003954	6338-41-6	962	141.019
	206			p-cresol glucuronide*	LC/MS neg	48841		HMDB11686	154035		1.25	1.22	1.1	1.03	0.97	0.88	0.83	0.9	0.85	0.94		0.3739	0.0669	0.0835	0.033	0.3739	0.0722	0.3739	0.0802	0.9123	0.951	0.6595	0.6677	0.4689	0.1177	0.3782	0.8731	0.1342	0.0857	0.5976	0.1041	0.0731	0.0187	Amino Acid	Tyrosine Metabolism	100006191	17680-99-8	2420	283.082
	208			N-formylphenylalanine	LC/MS neg	48433			759256		1.56	1.78	1.68	1.21	1.14	1.08	0.78	0.95	0.68	0.72		0.0108	0.0042	0.0093	0.0099	0.0093	0.0039	0.1021	0.0272	0.4939	0.9046	0.6569	0.6677	0.1094	0.0362	0.7979	0.9927	0.0515	0.0452	0.0648	0.0191	0.001	0.0009	Amino Acid	Tyrosine Metabolism	100006056	13200-85-6	2360	192.067
	228		Tryptophan Metabolism	tryptophan	LC/MS pos early	54	C00078	HMDB00929	6305		1.23	1.3	1.35	0.82	1.06	1.1	0.67	1.04	0.63	0.61		0.06	0.0149	0.4378	0.1147	0.0672	0.0177	0.037	0.0115	0.9118	0.951	0.5795	0.6616	0.0021	0.0017	0.676	0.9694	0.1386	0.0864	0.0093	0.0053	0.9337	0.151	Amino Acid	Tryptophan Metabolism	565	73-22-3	2986	205.097
	229			N-acetyltryptophan	LC/MS neg	33959	C03137	HMDB13713	700653		0.91	0.87	0.94	0.58	0.96	1.04	0.64	1.08	0.67	0.62		0.2052	0.0402	0.348	0.0954	0.5099	0.0936	0.0092	0.0036	0.5638	0.9046	0.9544	0.713	0.0151	0.008	0.5694	0.9371	0.3143	0.1558	0.0298	0.0115	0.078	0.0197	Amino Acid	Tryptophan Metabolism	100001254	1218-34-4	2630	245.093
	239			kynurenine	LC/MS pos early	15140	C00328	HMDB00684	161166		0.85	1.49	0.94	1.54	1.76	1.11	1.81	0.63	1.03	1.63		0.2274	0.0437	0.6004	0.1506	0.5048	0.0929	0.1597	0.0395	0.3312	0.9046	0.4298	0.6347	0.0594	0.0222	0.4892	0.9353	0.6862	0.2867	0.1099	0.0276	0.7932	0.1309	Amino Acid	Tryptophan Metabolism	100000265	2922-83-0	2739	209.092
	243			kynurenate	LC/MS neg	1417	C01717	HMDB00715	3845		1.29	2.17	1.28	1.67	1.68	0.99	1.3	0.59	0.77	1.31		0.0182	0.0062	0.0475	0.0235	0.0768	0.0196	0.1718	0.0419	0.1609	0.843	0.8719	0.6969	0.592	0.1421	0.1508	0.5927	0.4381	0.2009	0.5564	0.0984	0.1253	0.0278	Amino Acid	Tryptophan Metabolism	98	492-27-3	2224	188.035
	245			N-formylanthranilic acid	LC/MS neg	43549	C05653	HMDB04089	101399		1.06	2.4	1	1.57	2.27	0.94	1.49	0.41	0.65	1.58		0.7587	0.1225	0.0611	0.0271	0.849	0.1426	0.3827	0.0819	0.0745	0.6887	0.6845	0.6794	0.4702	0.1179	0.0553	0.3669	0.2995	0.1502	0.3579	0.0702	0.1503	0.0324	Amino Acid	Tryptophan Metabolism	100004561	3342-77-6	2150	164.035
	251			indole-3-acetaldehyde	LC/MS polar	63054	C00637	HMDB01190	800		1.33	2.07	1.57	1.97	1.56	1.19	1.48	0.76	0.95	1.25		0.0853	0.0194	0.0118	0.0116	0.0342	0.0102	0.0096	0.0037	0.0813	0.6887	0.4051	0.6267	0.0877	0.0303	0.2747	0.7902	0.8586	0.3363	0.3261	0.0653	0.0453	0.013	Amino Acid	Tryptophan Metabolism	100001578	2591-98-2	780	158.061
	252			3-hydroxyanthranilate	LC/MS pos early	32353	C00632	HMDB01476	86		1.88	2.44	2.93	2.73	1.3	1.56	1.45	1.2	1.12	0.93		0.0062	0.003	0.0688	0.0293	0.0004	0.0004	0.0004	0.0003	0.7235	0.9206	0.0472	0.2275	0.0736	0.0264	0.368	0.8731	0.4605	0.2095	0.7462	0.122	0.1492	0.0322	Amino Acid	Tryptophan Metabolism	243	548-93-6	2407	154.05
	253			picolinate	LC/MS pos early	1512	C10164	HMDB02243	1018		1.67	1.86	1.71	1.13	1.11	1.02	0.67	0.92	0.6	0.66		0.0039	0.0022	0.0197	0.0145	0.0125	0.0048	0.2832	0.0642	0.7317	0.9206	0.9864	0.7266	0.0129	0.0071	0.7627	0.9895	0.0462	0.0434	0.0357	0.0131	0.0056	0.0027	Amino Acid	Tryptophan Metabolism	1022	98-98-6	910	124.039
	263			tryptamine	LC/MS pos early	6104	C00398	HMDB00303	1150		1.56	1.1	1.29	1.15	0.71	0.83	0.74	1.17	1.05	0.9		0.0085	0.0037	0.6655	0.1651	0.1169	0.0276	0.2627	0.0603	0.0573	0.6693	0.1769	0.4739	0.0259	0.0117	0.3418	0.85	0.6542	0.2767	0.4519	0.0833	0.5167	0.0915	Amino Acid	Tryptophan Metabolism	1095	61-54-1	3062	161.107
	265			indolelactate	LC/MS neg	18349	C02043	HMDB00671	92904		0.91	0.8	0.75	0.41	0.88	0.83	0.45	0.94	0.51	0.54		0.4683	0.0807	0.2892	0.0818	0.0884	0.0221	0.003	0.0014	0.3889	0.9046	0.1961	0.4916	0.0055	0.0036	0.7117	0.9726	0.2595	0.1351	0.0184	0.0081	0.0992	0.0236	Amino Acid	Tryptophan Metabolism	100000463	832-97-3	2286	204.067
	266			indoleacetate	LC/MS neg	27513	C00954	HMDB00197	802		0.89	0.97	1.07	0.76	1.1	1.21	0.86	1.1	0.78	0.71		0.3052	0.0563	0.5738	0.1454	0.6315	0.1111	0.0952	0.0257	0.8472	0.9489	0.1841	0.478	0.3011	0.0826	0.4628	0.9295	0.7536	0.3071	0.0616	0.0184	0.1827	0.0384	Amino Acid	Tryptophan Metabolism	100001034	6505-45-9	2200	174.056
	269			indolepropionate	LC/MS neg	32405		HMDB02302	3744		0.89	1.06	1	1.28	1.2	1.13	1.44	0.94	1.2	1.28		0.3662	0.0658	0.834	0.1977	0.9931	0.1622	0.1739	0.0423	0.3739	0.9046	0.3739	0.6028	0.0513	0.0198	0.8288	0.9929	0.3115	0.155	0.1727	0.0389	0.7346	0.1229	Amino Acid	Tryptophan Metabolism	100001083	830-96-6	2795	188.072
	274			indole-3-carboxylate	LC/MS neg	38116	C19837	HMDB03320	69867		0.81	1.08	0.81	1	1.33	1	1.23	0.75	0.93	1.23		0.0396	0.0107	0.9884	0.2258	0.0396	0.0113	0.7902	0.1437	0.3522	0.9046			0.3739	0.0989	0.3522	0.8644	0.8615	0.3364	0.3739	0.072	0.8595	0.1404	Amino Acid	Tryptophan Metabolism	100002185	771-50-6	1710	160.04
	288		Leucine, Isoleucine and Valine Metabolism	leucine	LC/MS pos early	60	C00123	HMDB00687	6106		1.29	1.47	1.39	0.89	1.15	1.08	0.7	0.94	0.61	0.64		0.0375	0.0105	0.1297	0.0451	0.0721	0.0187	0.2266	0.0531	0.6807	0.9206	0.7145	0.6856	0.0055	0.0036	0.9058	0.9929	0.0603	0.0494	0.025	0.0102	0.0714	0.0184	Amino Acid	Leucine, Isoleucine and Valine Metabolism	397	61-90-5	2864	132.102
	289			N-acetylleucine	LC/MS neg	1587	C02710	HMDB11756	70912		1.21	1.39	1.33	0.93	1.14	1.09	0.76	0.96	0.67	0.7		0.1952	0.0386	0.0926	0.0352	0.1034	0.0249	0.4831	0.0991	0.5089	0.9046	0.6194	0.6655	0.0813	0.0285	0.8512	0.9929	0.046	0.0433	0.0474	0.0158	0.0811	0.0203	Amino Acid	Leucine, Isoleucine and Valine Metabolism	1082	1188-21-2	2400	172.098
	290			N-butyryl-leucine	LC/MS neg	63415					1.13	1.31	1.36	0.88	1.16	1.2	0.77	1.03	0.67	0.65		0.325	0.0597	0.1291	0.0451	0.0367	0.0107	0.1533	0.0382	0.4189	0.9046	0.2065	0.4933	0.0583	0.022	0.7632	0.9895	0.0356	0.0362	0.0077	0.0047	0.1137	0.026	Amino Acid	Leucine, Isoleucine and Valine Metabolism	100021474		3470	200.129
	291			N-isobutyryl-leucine	LC/MS neg	63594					1.15	1.18	1.41	0.97	1.03	1.23	0.85	1.19	0.83	0.69		0.2219	0.043	0.0146	0.0125	0.0593	0.0159	0.6984	0.1313	0.6576	0.9082	0.241	0.5177	0.1659	0.0514	0.3022	0.8131	0.0226	0.0281	0.0458	0.0157	0.0299	0.0093	Amino Acid	Leucine, Isoleucine and Valine Metabolism	100021563		3383	200.129
	293			1-carboxyethylleucine	LC/MS neg	62559					1.45	1.54	1.54	0.91	1.06	1.06	0.62	1	0.59	0.59		0.0332	0.0096	0.0181	0.0141	0.0264	0.0085	0.3669	0.0795	0.7333	0.9206	0.7588	0.6885	0.0131	0.0072	0.9854	0.9974	0.0073	0.0141	0.011	0.0059	0.0084	0.0036	Amino Acid	Leucine, Isoleucine and Valine Metabolism	100020425		2663	202.108
	295			4-methyl-2-oxopentanoate	LC/MS neg	22116	C00233	HMDB00695	70		1.78	1.8	2.8	1.76	1.01	1.58	0.99	1.56	0.98	0.63		0.0172	0.006	0.1124	0.041	0.0847	0.0214	0.0196	0.0068	0.703	0.9206	0.6386	0.6677	0.9684	0.2038	0.5274	0.9353	0.7062	0.294	0.6287	0.1076	0.1931	0.0402	Amino Acid	Leucine, Isoleucine and Valine Metabolism	100000551	816-66-0	2170	129.056
	299			alpha-hydroxyisocaproate	LC/MS neg	22132	C03264	HMDB00746	83697		1.32	1.62	1.41	1.02	1.22	1.07	0.77	0.87	0.63	0.72		0.0713	0.0171	0.0287	0.0177	0.0678	0.0178	0.8457	0.1526	0.329	0.9046	0.7477	0.6857	0.0787	0.0276	0.5231	0.9353	0.0329	0.035	0.0772	0.0215	0.0197	0.0067	Amino Acid	Leucine, Isoleucine and Valine Metabolism	100000706	10303-64-7	1840	131.071
	303			isovalerate (i5:0)	LC/MS neg	44656	C08262	HMDB00718	10430		1.12	1.54	1.27	1.87	1.38	1.13	1.67	0.82	1.22	1.48		0.5005	0.0856	0.0578	0.0264	0.027	0.0086	0.0013	0.0007	0.1559	0.8428	0.3212	0.5677	0.0092	0.0055	0.3783	0.8731	0.2576	0.1344	0.0147	0.0071	0.1579	0.0336	Amino Acid	Leucine, Isoleucine and Valine Metabolism	100000708	503-74-2	1564	101.061
	304			isovalerylglycine	LC/MS neg	35107		HMDB00678	546304		1.57	1.74	1.66	1.18	1.11	1.06	0.76	0.95	0.68	0.71		0.007	0.0032	0.0104	0.0106	0.0074	0.0033	0.1484	0.0372	0.5863	0.9046	0.7193	0.6856	0.0594	0.0222	0.8346	0.9929	0.0477	0.0434	0.045	0.0156	0.002	0.0014	Amino Acid	Leucine, Isoleucine and Valine Metabolism	100001452	16284-60-9	1950	158.082
	305			isovalerylcarnitine (C5)	LC/MS pos early	34407		HMDB00688	6426851		3.57	4.76	5.1	4.07	1.33	1.43	1.14	1.07	0.86	0.8		1.8709e-05	6.2944e-05	0.0003	0.0011	3.1894e-06	1.9111e-05	6.8846e-05	7.7022e-05	0.3029	0.8947	0.0243	0.1584	0.1919	0.0569	0.5586	0.9353	0.6682	0.2812	0.0822	0.0223	2.3758e-05	7.7745e-05	Amino Acid	Leucine, Isoleucine and Valine Metabolism	100001393	31023-24-2	3085	246.17
	328			isoleucine	LC/MS pos early	1125	C00407	HMDB00172	6306		1.23	1.44	1.22	0.84	1.17	1	0.68	0.85	0.58	0.68		0.0296	0.0088	0.2452	0.0722	0.2409	0.05	0.0225	0.0077	0.7395	0.9206	0.8507	0.6919	0.0013	0.0012	0.6816	0.9694	0.0845	0.0631	0.0423	0.015	0.2138	0.0434	Amino Acid	Leucine, Isoleucine and Valine Metabolism	376	73-32-5	2800	132.102
	330			N-acetylisoleucine	LC/MS neg	33967		HMDB61684	306109		0.95	1.34	1.18	0.91	1.41	1.25	0.96	0.89	0.68	0.77		0.6128	0.1025	0.1104	0.0405	0.3076	0.0614	0.3411	0.0748	0.0887	0.6887	0.2227	0.506	0.8976	0.1911	0.517	0.9353	0.0436	0.042	0.1152	0.0283	0.1062	0.0248	Amino Acid	Leucine, Isoleucine and Valine Metabolism	100001276	3077-46-1	2325	172.098
	331			N-butyryl-isoleucine	LC/MS neg	63416					0.94	1.05	1.28	0.9	1.11	1.36	0.96	1.22	0.86	0.71		0.5984	0.1002	0.4858	0.1254	0.1001	0.0242	0.3016	0.0675	0.3284	0.9046	0.0794	0.3183	0.8368	0.1829	0.1599	0.608	0.0629	0.0512	0.0297	0.0115	0.5038	0.0895	Amino Acid	Leucine, Isoleucine and Valine Metabolism	100021475		3425	200.129
	332			N-isobutyryl-isoleucine	LC/MS neg	63596					1.21	1.46	1.49	0.96	1.21	1.23	0.79	1.02	0.66	0.64		0.1958	0.0386	0.1794	0.056	0.0143	0.0053	0.6734	0.1279	0.5538	0.9046	0.1756	0.4739	0.1176	0.0383	0.7227	0.9726	0.1361	0.0858	0.0087	0.005	0.2245	0.0453	Amino Acid	Leucine, Isoleucine and Valine Metabolism	100021564		3339	200.129
	334			1-carboxyethylisoleucine	LC/MS neg	62558					1.57	1.8	1.66	1.19	1.15	1.05	0.76	0.92	0.66	0.72		0.014	0.0051	0.0074	0.0086	0.0092	0.0039	0.1593	0.0395	0.4704	0.9046	0.7523	0.6876	0.0883	0.0304	0.6673	0.9694	0.0356	0.0362	0.0539	0.0172	0.0053	0.0027	Amino Acid	Leucine, Isoleucine and Valine Metabolism	100020427		2628	202.108
	335			3-methyl-2-oxovalerate	LC/MS neg	15676	C00671	HMDB03736	47		1.19	0.9	1.56	1.13	0.76	1.31	0.95	1.73	1.26	0.73		0.8899	0.1402	0.6213	0.1551	0.0512	0.0141	0.4209	0.0883	0.617	0.9046	0.238	0.5154	0.7329	0.1666	0.0484	0.3569	0.2457	0.1298	0.0087	0.0051	0.9615	0.1546	Amino Acid	Leucine, Isoleucine and Valine Metabolism	100000036	1460-34-0;51829-07-3	2064.2	129.056
	336			2-hydroxy-3-methylvalerate	LC/MS neg	36746		HMDB00317	164623		1.37	1.46	1.3	0.95	1.07	0.95	0.69	0.89	0.65	0.73		0.0346	0.0099	0.0899	0.0346	0.1317	0.0303	0.6057	0.1171	0.8582	0.951	0.678	0.6753	0.016	0.0084	0.6217	0.9545	0.0584	0.0489	0.0734	0.0206	0.0568	0.0153	Amino Acid	Leucine, Isoleucine and Valine Metabolism	100001541	488-15-3	1800	131.071
	338			2-methylbutyrylcarnitine (C5)	LC/MS pos early	45095		HMDB00378	6426901		1.77	2.48	2.5	2.87	1.4	1.41	1.62	1.01	1.15	1.15		0.0009	0.0008	0.0026	0.0043	4.6646e-05	7.9675e-05	1.7583e-06	4.7053e-06	0.1271	0.7431	0.0208	0.1481	0.0021	0.0017	0.8089	0.9927	0.2982	0.15	0.2141	0.0459	2.9289e-05	8.6941e-05	Amino Acid	Leucine, Isoleucine and Valine Metabolism	100001509	31023-25-3	3050	246.17
	345			butyryl/isobutyryl CoA	LC/MS neg	57383					1.88	1.48	1.85	0.67	0.79	0.98	0.35	1.25	0.45	0.36		0.0004	0.0004	0.1296	0.0451	0.0097	0.004	0.0535	0.0157	0.1789	0.8489	0.8153	0.6916	0.0014	0.0012	0.2863	0.7902	0.0118	0.0195	0.0016	0.0016	0.1139	0.026	Amino Acid	Leucine, Isoleucine and Valine Metabolism	100015648		2375	836.15
	347			methylsuccinate	LC/MS polar	15745		HMDB01844	10349		2.17	2.7	2.32	1.64	1.25	1.07	0.76	0.86	0.61	0.71		0.0003	0.0004	0.0022	0.0039	0.0056	0.0028	0.0048	0.0021	0.3563	0.9046	0.8895	0.7008	0.0769	0.0272	0.5083	0.9353	0.0454	0.0432	0.1563	0.036	0.0076	0.0034	Amino Acid	Leucine, Isoleucine and Valine Metabolism	2051	498-21-5	2800	131.035
	353			valine	LC/MS pos early	1649	C00183	HMDB00883	6287		1.11	1.3	1.17	0.83	1.17	1.05	0.74	0.9	0.64	0.71		0.4084	0.072	0.3139	0.0877	0.3956	0.0754	0.0164	0.0059	0.6002	0.9046	0.8325	0.6919	0.0348	0.0145	0.7444	0.9838	0.0834	0.0627	0.0682	0.0196	0.6594	0.1127	Amino Acid	Leucine, Isoleucine and Valine Metabolism	566	72-18-4	2479	118.086
	354			N-acetylvaline	LC/MS neg	1591		HMDB11757	66789		1.07	1.7	1.04	0.64	1.59	0.97	0.6	0.61	0.38	0.62		0.5448	0.0918	0.0346	0.0197	0.8804	0.1463	0.0007	0.0005	0.0569	0.6693	0.7666	0.6885	0.0012	0.0011	0.0492	0.3569	0.0027	0.0091	0.0123	0.0063	0.0034	0.0019	Amino Acid	Leucine, Isoleucine and Valine Metabolism	1084	96-81-1	1704	158.082
	356			N-carbamoylvaline	LC/MS neg	62852			5151292		1.07	1.33	1.1	0.8	1.24	1.03	0.75	0.83	0.6	0.73		0.5308	0.0899	0.1304	0.0451	0.5292	0.0964	0.0487	0.0145	0.2473	0.8903	0.888	0.7007	0.0273	0.0122	0.3379	0.85	0.0176	0.0249	0.0512	0.0168	0.1199	0.0269	Amino Acid	Leucine, Isoleucine and Valine Metabolism	100020351	26081-00-5	1270	159.078
	357			1-carboxyethylvaline	LC/MS neg	62562					1.64	1.81	1.7	1.08	1.1	1.03	0.66	0.94	0.6	0.64		0.0097	0.004	0.0064	0.0079	0.0106	0.0043	0.449	0.0932	0.6165	0.9046	0.8788	0.699	0.0216	0.0104	0.7346	0.9793	0.013	0.0207	0.0222	0.0095	0.0023	0.0015	Amino Acid	Leucine, Isoleucine and Valine Metabolism	100020423		2008	188.093
	360			alpha-hydroxyisovalerate	LC/MS polar	46537		HMDB00407	99823		1.35	1.47	1.38	0.95	1.09	1.03	0.71	0.94	0.65	0.69		0.0427	0.0114	0.0361	0.0203	0.062	0.0165	0.6127	0.1181	0.6268	0.9046	0.9143	0.7029	0.0363	0.015	0.7242	0.9726	0.0265	0.0314	0.0461	0.0157	0.0082	0.0036	Amino Acid	Leucine, Isoleucine and Valine Metabolism	100001300	600-37-3	1052	117.056
	362			isobutyrylcarnitine (C4)	LC/MS pos early	33441		HMDB00736	168379		1.35	0.73	1.32	0.71	0.54	0.98	0.53	1.81	0.97	0.54		0.0119	0.0046	0.075	0.0307	0.0371	0.0108	0.0039	0.0018	0.008	0.4004	0.8377	0.6919	0.0001	0.0002	0.0092	0.1848	0.9438	0.3573	0.0007	0.001	0.0024	0.0016	Amino Acid	Leucine, Isoleucine and Valine Metabolism	100001055	25518-49-4	2810	232.154
	363			isobutyrylglycine	LC/MS neg	35437		HMDB00730	10855600		1.73	2.27	1.97	1.33	1.31	1.14	0.77	0.87	0.59	0.67		0.0458	0.0121	0.0035	0.0051	0.0072	0.0033	0.0749	0.0208	0.2445	0.8903	0.5143	0.6372	0.3172	0.0859	0.5336	0.9353	0.0252	0.0301	0.0711	0.0201	0.0002	0.0003	Amino Acid	Leucine, Isoleucine and Valine Metabolism	100001590	15926-18-8	1420	144.067
	368			2,3-dihydroxy-3-methylvalerate	LC/MS neg	63069	C04104		8		1.48	1.8	1.15	1.08	1.22	0.78	0.73	0.64	0.6	0.94		0.0083	0.0036	0.1081	0.04	0.5959	0.1059	0.5609	0.111	0.7487	0.9206	0.1325	0.4137	0.024	0.0112	0.2157	0.7407	0.1653	0.0963	0.91	0.1445	0.1362	0.0297	Amino Acid	Leucine, Isoleucine and Valine Metabolism	100002634	562-43-6	1413	147.066
	370		Methionine, Cysteine, SAM and Taurine Metabolism	methionine	LC/MS pos early	1302	C00073	HMDB00696	6137		1.62	1.89	1.74	1.01	1.17	1.08	0.62	0.92	0.53	0.58		0.0045	0.0024	0.0774	0.0313	0.0144	0.0053	0.9458	0.1685	0.8241	0.9417	0.7534	0.6876	0.0092	0.0055	0.9911	0.999	0.0762	0.0587	0.0151	0.0072	0.0179	0.0063	Amino Acid	Methionine, Cysteine, SAM and Taurine Metabolism	415	63-68-3	2526	150.058
	371			N-acetylmethionine	LC/MS neg	1589	C02712	HMDB11745	448580		1.26	1.17	1.44	0.41	0.93	1.14	0.33	1.23	0.35	0.29		0.0482	0.0125	0.7612	0.1837	0.0259	0.0083	0.0004	0.0003	0.5122	0.9046	0.3779	0.603	9.1152e-05	0.0002	0.2818	0.7902	0.006	0.013	4.6083e-05	0.0002	0.4655	0.0842	Amino Acid	Methionine, Cysteine, SAM and Taurine Metabolism	1083	65-82-7	1787	190.054
	372			N-formylmethionine	LC/MS neg	2829	C03145	HMDB01015	439750		1.17	2.46	1.83	0.75	2.1	1.57	0.64	0.75	0.31	0.41		0.1255	0.0266	0.0212	0.0154	0.0029	0.0017	0.0069	0.0028	0.0414	0.5915	0.0118	0.1117	0.0017	0.0014	0.4357	0.923	0.0064	0.0133	0.0003	0.0005	0.0035	0.002	Amino Acid	Methionine, Cysteine, SAM and Taurine Metabolism	194	4289-98-9	1543.8	176.039
	374			methionine sulfone	LC/MS pos early	44878			69961		3.22	4.36	4.09	3.23	1.36	1.27	1	0.94	0.74	0.79		0.0008	0.0007	0.0004	0.0016	2.6565e-05	5.7064e-05	0.0625	0.0178	0.1407	0.7912	0.1115	0.3758	0.5832	0.1403	0.8091	0.9927	0.2269	0.1234	0.2473	0.0516	0.0029	0.0017	Amino Acid	Methionine, Cysteine, SAM and Taurine Metabolism	100004635	820-10-0	1250	182.048
	375			methionine sulfoxide	LC/MS pos early	18374	C02989	HMDB02005	158980		1.29	3.79	1.82	3.49	2.93	1.41	2.7	0.48	0.92	1.92		0.0564	0.0141	0.0292	0.0177	0.0021	0.0014	0.0967	0.0261	0.0649	0.6788	0.036	0.2029	0.2031	0.0596	0.2178	0.7413	0.6865	0.2867	0.5389	0.096	0.0731	0.0187	Amino Acid	Methionine, Cysteine, SAM and Taurine Metabolism	100000039	3226-65-1	1272	166.053
	376			N-acetylmethionine sulfoxide	LC/MS pos early	45428			193368		1.47	2.95	2.3	2.34	2.01	1.57	1.59	0.78	0.79	1.02		0.0071	0.0032	0.0154	0.0128	0.0006	0.0006	0.0466	0.0141	0.0801	0.6887	0.0168	0.1359	0.2753	0.0764	0.6231	0.9546	0.5065	0.2249	0.7207	0.1194	0.0578	0.0156	Amino Acid	Methionine, Cysteine, SAM and Taurine Metabolism	100005463	108646-71-5	880	208.064
	380			S-adenosylmethionine (SAM)	LC/MS pos early	15915	C00019	HMDB01185	34756		1.54	2.43	2.8	1.95	1.58	1.82	1.27	1.15	0.8	0.7		0.0182	0.0062	0.0077	0.0088	0.0002	0.0002	0.0024	0.0012	0.1115	0.7169	0.0056	0.0823	0.1505	0.0471	0.4096	0.896	0.4849	0.2179	0.0588	0.0181	0.0025	0.0016	Amino Acid	Methionine, Cysteine, SAM and Taurine Metabolism	1263	24346-00-7;86867-01-8;86867-0108	3002	399.145
	381			S-adenosylhomocysteine (SAH)	LC/MS neg	42382	C00021	HMDB00939	439155		1.13	1.85	1.76	3.56	1.64	1.56	3.16	0.95	1.92	2.02		0.4804	0.0823	0.0631	0.0278	0.0187	0.0066	0.0002	0.0002	0.127	0.7431	0.0369	0.2042	0.0001	0.0002	0.9617	0.9957	0.0231	0.0284	0.0033	0.0028	0.0961	0.023	Amino Acid	Methionine, Cysteine, SAM and Taurine Metabolism	197	979-92-0	1832.4	383.114
	384			2-hydroxy-4-(methylthio)butanoic acid	LC/MS neg	63739					1.85	2.75	1.67	1.18	1.48	0.9	0.64	0.61	0.43	0.71		0.0008	0.0007	0.0758	0.0309	0.0053	0.0027	0.3363	0.074	0.6197	0.9046	0.436	0.6347	0.0179	0.0089	0.4376	0.9232	0.1279	0.0837	0.0622	0.0185	0.1299	0.0286	Amino Acid	Methionine, Cysteine, SAM and Taurine Metabolism	100021372	583-91-5	1397	149.028
	385			homocysteine	LC/MS pos early	15128	C00155	HMDB00742	778		0.79	1.06	0.93	0.7	1.34	1.18	0.88	0.88	0.66	0.75		0.0029	0.0018	0.976	0.2243	0.4741	0.0883	0.0006	0.0004	0.2529	0.8903	0.3566	0.5945	0.0598	0.0223	0.6603	0.9694	0.1024	0.073	0.106	0.0269	0.1728	0.0365	Amino Acid	Methionine, Cysteine, SAM and Taurine Metabolism	311	454-29-5	2155	136.043
	388			cystathionine	LC/MS pos early	15705	C02291	HMDB00099	439258		1.19	1.31	1.18	0.67	1.1	0.99	0.56	0.9	0.51	0.57		0.0609	0.015	0.4053	0.1081	0.2713	0.0553	0.001	0.0006	0.9659	0.951	0.8116	0.6916	7.4838e-05	0.0001	0.8658	0.9929	0.0375	0.0378	0.0039	0.0031	0.9253	0.1501	Amino Acid	Methionine, Cysteine, SAM and Taurine Metabolism	310	535-34-2	2270	223.075
	390			cysteine	LC/MS pos early	1868	C00097	HMDB00574	5862		1.23	1.74	1.51	1.19	1.41	1.22	0.97	0.87	0.69	0.79		0.0384	0.0105	0.0419	0.0219	0.0177	0.0063	0.0917	0.0249	0.1831	0.8507	0.1719	0.4705	0.6293	0.1487	0.6512	0.9657	0.1448	0.088	0.1232	0.0297	0.0104	0.0043	Amino Acid	Methionine, Cysteine, SAM and Taurine Metabolism	800	52-90-4;56-89-3	1475	122.027
	391			N-acetylcysteine	LC/MS neg	1586	C06809	HMDB01890	12035		0.74	0.95	0.66	0.28	1.28	0.89	0.38	0.69	0.3	0.43		0.0037	0.0021	0.5781	0.1459	0.0132	0.005	0.0002	0.0002	0.1853	0.8507	0.3115	0.5642	0.0006	0.0006	0.0743	0.4087	0.0002	0.0024	0.0011	0.0013	0.0281	0.0088	Amino Acid	Methionine, Cysteine, SAM and Taurine Metabolism	1107	616-91-1	1108	162.023
	392			S-methylcysteine	LC/MS neg	39592		HMDB02108	24417		0.98	0.89	0.63	0.47	0.91	0.64	0.48	0.71	0.53	0.74		0.7474	0.1213	0.388	0.1042	0.059	0.0158	3.7487e-05	4.7573e-05	0.6136	0.9046	0.0931	0.3433	0.0042	0.0029	0.1962	0.6905	0.0179	0.0249	0.3644	0.0711	0.0449	0.013	Amino Acid	Methionine, Cysteine, SAM and Taurine Metabolism	100002749	1187-84-4	880	134.028
	402			cysteine sulfinic acid	LC/MS pos early	37443	C00606	HMDB00996	109		0.85	0.86	1.07	0.6	1.02	1.26	0.7	1.24	0.69	0.56		0.4064	0.0718	0.4494	0.1173	0.705	0.1216	0.0169	0.006	0.958	0.951	0.2043	0.4933	0.0158	0.0083	0.26	0.7753	0.0657	0.0526	0.0068	0.0044	0.1053	0.0247	Amino Acid	Methionine, Cysteine, SAM and Taurine Metabolism	100002113	207121-48-0	597	154.017
	404			hypotaurine	LC/MS pos early	590	C00519	HMDB00965	107812		1.25	1.18	1.26	0.74	0.94	1	0.59	1.07	0.63	0.59		0.0443	0.0117	0.5384	0.1374	0.1149	0.0272	0.0048	0.0021	0.5531	0.9046	0.9589	0.7135	0.0005	0.0006	0.6021	0.9473	0.0603	0.0494	0.0047	0.0034	0.5689	0.0994	Amino Acid	Methionine, Cysteine, SAM and Taurine Metabolism	358	300-84-5	724	110.027
	405			taurine	LC/MS polar	2125	C00245	HMDB00251	1123		1.35	1.96	1.61	1.87	1.45	1.19	1.39	0.82	0.96	1.17		0.0108	0.0042	0.0376	0.0207	0.0195	0.0068	0.0277	0.0092	0.2212	0.8903	0.3349	0.5759	0.2094	0.0609	0.5596	0.9353	0.923	0.352	0.5996	0.1041	0.0205	0.007	Amino Acid	Methionine, Cysteine, SAM and Taurine Metabolism	512	107-35-7	2120	124.007
	407			N-acetyltaurine	LC/MS neg	48187			159864		1.47	2.96	1.62	0.76	2.02	1.1	0.52	0.55	0.26	0.47		0.0024	0.0015	0.0074	0.0086	0.0159	0.0058	0.0011	0.0007	0.037	0.5627	0.5839	0.6619	0.0004	0.0005	0.0622	0.3866	0.0034	0.01	0.0034	0.0028	1.6566e-06	1.3165e-05	Amino Acid	Methionine, Cysteine, SAM and Taurine Metabolism	100005466		800	166.018
	411			3-sulfo-L-alanine	LC/MS pos early	47089	C00506	HMDB02757	72886		1.03	1.46	1.08	0.89	1.42	1.05	0.86	0.74	0.61	0.82		0.8746	0.1386	0.2701	0.0778	0.8986	0.1489	0.6266	0.1201	0.283	0.8947	0.8054	0.6916	0.8496	0.184	0.3719	0.8731	0.1467	0.0887	0.6041	0.1047	0.1261	0.028	Amino Acid	Methionine, Cysteine, SAM and Taurine Metabolism	382	498-40-8	570	170.012
	413		Urea cycle; Arginine and Proline Metabolism	arginine	LC/MS pos early	1638	C00062	HMDB00517	232		1.47	2	1.62	1.05	1.36	1.1	0.71	0.81	0.53	0.65		0.0111	0.0043	0.0329	0.0192	0.0273	0.0086	0.5659	0.1116	0.33	0.9046	0.6749	0.6736	0.0174	0.0087	0.5306	0.9353	0.0455	0.0432	0.0422	0.015	0.0023	0.0015	Amino Acid	Urea cycle; Arginine and Proline Metabolism	231	1119-34-2	2825	175.119
	414			argininosuccinate	LC/MS neg	15497	C03406	HMDB00052	16950		1.47	1.56	1.73	1.37	1.06	1.18	0.93	1.11	0.88	0.79		0.0022	0.0015	0.1596	0.0519	0.008	0.0036	0.0069	0.0028	0.8794	0.951	0.3344	0.5759	0.3484	0.0937	0.4931	0.9353	0.8653	0.3364	0.1661	0.0379	0.1021	0.024	Amino Acid	Urea cycle; Arginine and Proline Metabolism	232	156637-58-0	638.1	289.115
	415			urea	LC/MS pos early	1670	C00086	HMDB00294	1176		1.32	1.63	1.23	0.17	1.23	0.93	0.13	0.75	0.1	0.14		0.1282	0.027	0.1476	0.0493	0.1294	0.0301	0.0005	0.0003	0.6116	0.9046	0.7265	0.6856	3.598e-05	8.6774e-05	0.4464	0.9232	5.7423e-05	0.0009	7.3149e-05	0.0003	0.0067	0.0031	Amino Acid	Urea cycle; Arginine and Proline Metabolism	533	57-13-6	700	121.072
	417			ornithine	LC/MS pos early	1493	C00077	HMDB03374	6262		1.35	1.84	1.57	0.7	1.36	1.16	0.52	0.85	0.38	0.45		0.0096	0.004	0.0416	0.0218	0.0142	0.0053	0.0039	0.0017	0.2866	0.8947	0.3476	0.5878	3.5111e-05	8.6091e-05	0.643	0.9649	0.0069	0.0138	0.0008	0.0011	0.0038	0.0021	Amino Acid	Urea cycle; Arginine and Proline Metabolism	444	3184-13-2	2800	133.097
	419			3-amino-2-piperidone	LC/MS pos early	62853		HMDB00323	5200225		1.38	1.56	1.5	1.02	1.12	1.08	0.74	0.96	0.66	0.68		0.0127	0.0047	0.0459	0.0232	0.0236	0.0078	0.7326	0.136	0.6297	0.9046	0.6543	0.6677	0.016	0.0084	0.9214	0.9929	0.0566	0.0478	0.0306	0.0117	0.0081	0.0036	Amino Acid	Urea cycle; Arginine and Proline Metabolism	100020361	1892-22-4	2065	115.087
	421			2-oxoarginine*	LC/MS pos early	55072	C03771	HMDB04225	558		1.94	2.89	3.13	1.67	1.49	1.61	0.86	1.08	0.58	0.53		0.1621	0.0331	0.0064	0.0079	0.0058	0.0028	0.0551	0.016	0.1965	0.8657	0.1608	0.4626	0.9531	0.2009	0.8161	0.9927	0.0563	0.0477	0.0558	0.0176	0.0136	0.0052	Amino Acid	Urea cycle; Arginine and Proline Metabolism	100002784	3715-10-04	1760	174.087
	422			citrulline	LC/MS pos early	2132	C00327	HMDB00904	9750		2.91	3.33	3.17	1.52	1.15	1.09	0.52	0.95	0.45	0.48		0.0002	0.0003	0.0041	0.0057	0.0004	0.0004	0.0012	0.0007	0.7658	0.9206	0.5867	0.662	0.0006	0.0006	0.9562	0.9957	0.018	0.0249	0.0009	0.0011	2.5871e-08	1.256e-06	Amino Acid	Urea cycle; Arginine and Proline Metabolism	391	372-75-8	1520	176.103
	423			homoarginine	LC/MS pos early	22137	C01924	HMDB00670	9085		1.38	1.46	1.39	0.9	1.06	1.01	0.65	0.95	0.62	0.65		0.011	0.0043	0.2411	0.0714	0.0192	0.0067	0.3168	0.0704	0.8755	0.951	0.9767	0.7225	0.0005	0.0005	0.8688	0.9929	0.1322	0.0851	0.0034	0.0028	0.3711	0.0701	Amino Acid	Urea cycle; Arginine and Proline Metabolism	100000961	156-86-5	2882	189.135
	424			homocitrulline	LC/MS polar	22138	C02427	HMDB00679	65072		1.36	1.77	1.45	1.23	1.31	1.07	0.91	0.82	0.7	0.85		0.0021	0.0014	0.0408	0.0217	0.0324	0.0099	0.0273	0.0091	0.3204	0.9046	0.7316	0.6856	0.2145	0.0619	0.4762	0.9353	0.164	0.0958	0.301	0.0608	0.002	0.0014	Amino Acid	Urea cycle; Arginine and Proline Metabolism	100000963	1190-49-4	3006.8	188.104
	425			proline	LC/MS pos early	1898	C00148	HMDB00162	145742		1.38	1.54	1.87	1.45	1.12	1.36	1.05	1.21	0.94	0.77		0.0023	0.0015	0.134	0.0461	0.0019	0.0013	0.0005	0.0004	0.8657	0.951	0.0445	0.2273	0.4379	0.1122	0.2749	0.7902	0.9254	0.3524	0.0813	0.0223	0.0276	0.0087	Amino Acid	Urea cycle; Arginine and Proline Metabolism	480	147-85-3	1603	116.071
	428			dimethylarginine (SDMA + ADMA)	LC/MS pos early	36808	C03626	HMDB01539	123831		1.35	1.21	1.31	0.87	0.9	0.97	0.64	1.08	0.71	0.66		0.0085	0.0037	0.5569	0.1417	0.069	0.018	0.1108	0.0289	0.4099	0.9046	0.7466	0.6857	0.0005	0.0005	0.5438	0.9353	0.2351	0.1269	0.0138	0.0069	0.4809	0.0863	Amino Acid	Urea cycle; Arginine and Proline Metabolism	100001810	102783-24-4	2850	203.15
	429			N-acetylarginine	LC/MS pos early	33953	C02562	HMDB04620	67427		1.27	1.4	1.37	1.02	1.1	1.07	0.8	0.98	0.73	0.75		0.0094	0.0039	0.1109	0.0405	0.0345	0.0103	0.7638	0.1399	0.7411	0.9206	0.6251	0.6655	0.0178	0.0089	0.9844	0.9974	0.134	0.0857	0.0456	0.0157	0.03	0.0093	Amino Acid	Urea cycle; Arginine and Proline Metabolism	100001266	155-84-0	2245	217.13
	433			N-acetylcitrulline	LC/MS pos early	48434	C15532	HMDB00856	656979		3.31	2.5	5.24	0.5	0.76	1.58	0.15	2.09	0.2	0.1		0.0003	0.0003	0.0284	0.0176	7.6112e-06	2.7896e-05	0.0034	0.0016	0.1699	0.8489	0.0088	0.0958	3.2396e-09	4.7659e-07	0.0226	0.2392	0.0035	0.0101	1.1608e-06	3.1784e-05	0.0171	0.0062	Amino Acid	Urea cycle; Arginine and Proline Metabolism	100001577	33965-42-3	1010	218.114
	434			N-acetylproline	LC/MS neg	34387			322640		1.09	0.94	1.37	1.21	0.86	1.26	1.11	1.47	1.3	0.88		0.3388	0.0614	0.5074	0.1303	0.059	0.0158	0.0175	0.0062	0.2954	0.8947	0.1557	0.4555	0.1891	0.0564	0.0773	0.4151	0.1297	0.0841	0.4493	0.083	0.0046	0.0024	Amino Acid	Urea cycle; Arginine and Proline Metabolism	100001334	1074-79-9	1230	156.067
	435			N-delta-acetylornithine	LC/MS neg	43249			9920500		1.42	1.34	1.52	1.04	0.95	1.07	0.73	1.13	0.78	0.68		0.0053	0.0027	0.139	0.0475	0.0087	0.0038	0.6061	0.1171	0.5949	0.9046	0.6172	0.6655	0.0103	0.006	0.4022	0.8928	0.1991	0.1115	0.0137	0.0069	0.1443	0.0313	Amino Acid	Urea cycle; Arginine and Proline Metabolism	100004523		858	173.093
	436			N-alpha-acetylornithine	LC/MS pos early	32984	C00437	HMDB03357	439232		1.49	1.67	1.49	0.93	1.12	1	0.63	0.89	0.56	0.63		0.0013	0.0009	0.0512	0.0245	0.0202	0.0069	0.3438	0.075	0.7443	0.9206	0.895	0.7019	0.0006	0.0006	0.7041	0.9726	0.0317	0.0345	0.0096	0.0054	0.0027	0.0017	Amino Acid	Urea cycle; Arginine and Proline Metabolism	100000285	6205-08-09	2000	175.108
	440			trans-4-hydroxyproline	LC/MS pos early	32306	C01157	HMDB00725	5810		1.11	0.81	0.45	0.15	0.73	0.41	0.14	0.56	0.19	0.34		0.2362	0.0452	0.2092	0.0632	0.0013	0.001	1.4013e-05	2.0535e-05	0.1124	0.7169	0.0007	0.0344	8.6407e-06	3.3033e-05	0.0641	0.3866	0.0003	0.003	0.0003	0.0005	0.0002	0.0003	Amino Acid	Urea cycle; Arginine and Proline Metabolism	1001	51-35-4	1064	132.066
	442			pro-hydroxy-pro	LC/MS pos early	35127		HMDB06695	11673055		1.07	2.05	0.87	0.93	1.91	0.81	0.87	0.42	0.45	1.07		0.6338	0.1055	0.056	0.0258	0.3679	0.0716	0.6426	0.1226	0.0799	0.6887	0.1982	0.4921	0.3131	0.0852	0.0266	0.2634	0.0424	0.0413	0.5242	0.094	0.0407	0.0119	Amino Acid	Urea cycle; Arginine and Proline Metabolism	100001167	18684-24-7	2128	229.118
	445			N-methylproline	LC/MS pos early	37431			557		1.34	1.11	1.61	2.05	0.83	1.2	1.53	1.44	1.84	1.28		0.0757	0.0176	0.9487	0.2193	0.0222	0.0075	0.0011	0.0007	0.3082	0.8974	0.3491	0.5883	0.0261	0.0118	0.1247	0.533	0.0269	0.0315	0.1714	0.0388	0.0793	0.0199	Amino Acid	Urea cycle; Arginine and Proline Metabolism	100001956	475-11-6	1335	130.086
	446			N,N,N-trimethyl-alanylproline betaine (TMAP)	LC/MS pos early	62947					1.26	0.66	1.24	0.54	0.53	0.99	0.43	1.87	0.81	0.44		0.0754	0.0176	0.1789	0.056	0.0878	0.0221	0.0001	0.0001	0.0956	0.6887	0.9174	0.7029	0.0001	0.0002	0.099	0.4718	0.8619	0.3364	0.0001	0.0003	0.1193	0.0269	Amino Acid	Urea cycle; Arginine and Proline Metabolism	100020217		2470	229.155
	448			N-monomethylarginine	LC/MS pos early	43586	C03884	HMDB29416	132862		1.31	1.43	1.46	1.22	1.09	1.11	0.93	1.02	0.85	0.83		0.0375	0.0105	0.3035	0.0854	0.028	0.0088	0.1946	0.0464	0.9407	0.951	0.4654	0.6372	0.4629	0.1166	0.6622	0.9694	0.771	0.3096	0.2428	0.0507	0.6263	0.1085	Amino Acid	Urea cycle; Arginine and Proline Metabolism	100004488	53308-83-1	2845	189.135
	449			argininate*	LC/MS pos early	57461		HMDB03148	160437		1.19	1.35	1.19	1.03	1.13	1	0.86	0.88	0.76	0.86		0.1238	0.0264	0.1451	0.0491	0.0821	0.0209	0.6883	0.1298	0.5928	0.9046	0.9817	0.7241	0.188	0.0564	0.5919	0.9407	0.1828	0.1042	0.1359	0.0324	0.0512	0.0142	Amino Acid	Urea cycle; Arginine and Proline Metabolism	100002769	157-07-3	2150	176.103
	454		Creatine Metabolism	guanidinoacetate	LC/MS pos early	43802	C00581	HMDB00128	763		0.75	0.88	0.68	0.42	1.18	0.91	0.56	0.77	0.47	0.61		0.0089	0.0038	0.3467	0.0952	0.0307	0.0095	3.3604e-06	7.3867e-06	0.6038	0.9046	0.4422	0.6347	0.0001	0.0002	0.3386	0.85	0.0147	0.0224	0.0211	0.0092	0.0017	0.0013	Amino Acid	Creatine Metabolism	344	352-97-6	1937	118.061
	455			creatine	LC/MS pos early	27718	C00300	HMDB00064	586		0.74	0.52	0.37	0.14	0.71	0.5	0.19	0.71	0.27	0.38		0.0042	0.0023	0.015	0.0126	0.0004	0.0004	7.0152e-09	2.8552e-07	0.0877	0.6887	0.0022	0.0508	1.8204e-08	6.5126e-07	0.2234	0.7431	0.002	0.0077	0.0007	0.001	4.9898e-06	2.7759e-05	Amino Acid	Creatine Metabolism	1221	57-00-1	1947	132.077
	456			creatinine	LC/MS pos early	513	C00791	HMDB00562	588		1.39	2.35	2.4	1.6	1.69	1.73	1.15	1.02	0.68	0.67		0.0022	0.0015	0.0138	0.0122	0.0005	0.0005	0.0002	0.0002	0.0822	0.6887	0.0057	0.0823	0.0756	0.0269	0.7207	0.9726	0.199	0.1115	0.0215	0.0093	6.5886e-05	0.0002	Amino Acid	Creatine Metabolism	275	60-27-5	2055	114.066
	458			N-methylhydantoin	LC/MS neg	40006	C02565	HMDB03646	69217		1.93	2.29	2.45	1.67	1.19	1.27	0.87	1.07	0.73	0.68		0.048	0.0125	0.0115	0.0113	2.4424e-05	5.416e-05	0.0015	0.0008	0.5467	0.9046	0.2186	0.5016	0.7572	0.1703	0.5213	0.9353	0.2652	0.137	0.0057	0.0039	0.0042	0.0022	Amino Acid	Creatine Metabolism	100002557	616-04-6	1425	113.036
	461		Polyamine Metabolism	agmatine	LC/MS pos early	15496	C00179	HMDB01432	199		1.58	1.69	1.78	1.18	1.07	1.12	0.75	1.05	0.7	0.67		0.0034	0.002	0.0583	0.0264	0.0089	0.0038	0.065	0.0184	0.9606	0.951	0.5431	0.6504	0.0301	0.0129	0.699	0.9725	0.1804	0.1035	0.0367	0.0134	0.0355	0.0106	Amino Acid	Polyamine Metabolism	100000103	2482-00-0	3057	131.129
	463			putrescine	LC/MS pos early	1408	C00134	HMDB01414	1045		1.55	3.06	2.77	1.88	1.98	1.79	1.21	0.91	0.61	0.68		0.0072	0.0032	0.0017	0.0034	0.0002	0.0002	0.0008	0.0005	0.0208	0.4479	0.005	0.0823	0.0769	0.0272	0.8014	0.9927	0.0743	0.0577	0.031	0.0118	0.0001	0.0003	Amino Acid	Polyamine Metabolism	49	110-60-1	3027	89.1073
	464			N-acetylputrescine	LC/MS pos early	37496	C02714	HMDB02064	122356		1.21	1.48	1.24	0.86	1.23	1.03	0.71	0.84	0.58	0.69		0.065	0.0158	0.1401	0.0478	0.1401	0.032	0.0468	0.0141	0.488	0.9046	0.9128	0.7029	0.0052	0.0035	0.557	0.9353	0.0537	0.0463	0.0267	0.0107	0.0731	0.0187	Amino Acid	Polyamine Metabolism	192	18233-70-0	2230	131.118
	469			spermidine	LC/MS pos early	485	C00315	HMDB01257	1102		1.14	1.76	1.66	2.08	1.55	1.46	1.83	0.94	1.18	1.25		0.2886	0.0535	0.0352	0.02	0.0189	0.0066	0.0008	0.0005	0.0866	0.6887	0.0524	0.2399	0.0014	0.0012	0.897	0.9929	0.312	0.155	0.1773	0.0398	0.0222	0.0074	Amino Acid	Polyamine Metabolism	50	124-20-9	3355	146.165
	474			(N(1) + N(8))-acetylspermidine	LC/MS pos early	57814					1.6	2.76	3.16	5.14	1.73	1.98	3.21	1.14	1.86	1.62		0.0052	0.0027	0.0007	0.002	2.3967e-05	5.416e-05	2.4851e-06	6.3731e-06	0.0189	0.4426	0.0006	0.0344	5.6649e-06	2.62e-05	0.373	0.8731	0.007	0.0138	0.0031	0.0027	0.0002	0.0003	Amino Acid	Polyamine Metabolism	100016038		3080	188.176
	479			5-methylthioadenosine (MTA)	LC/MS pos early	1419	C00170	HMDB01173	439176		1.69	2.74	3.01	3.59	1.62	1.78	2.12	1.1	1.31	1.19		0.0038	0.0021	0.0045	0.0061	0.0002	0.0002	4.4507e-05	5.3713e-05	0.1012	0.6887	0.0071	0.0909	4.3675e-05	9.8852e-05	0.5386	0.9353	0.1427	0.088	0.1861	0.0414	0.0008	0.0008	Amino Acid	Polyamine Metabolism	212	2457-80-9	2752	298.097
	480			gamma-glutamyl-GABA	LC/MS pos early	54906			355553		0.83	1.2	0.94	0.25	1.43	1.13	0.3	0.79	0.21	0.26		0.1409	0.0293	0.1885	0.058	0.504	0.0929	0.0001	0.0001	0.0312	0.5232	0.2608	0.5267	0.0001	0.0002	0.0878	0.4465	2.3613e-05	0.0005	0.0002	0.0004	0.3107	0.0598	Amino Acid	Polyamine Metabolism	100002114	5105-96-4	1949	233.113
	483			4-acetamidobutanoate	LC/MS pos early	1558	C02946	HMDB03681	18189		1.06	1.43	1.21	0.76	1.34	1.14	0.71	0.85	0.53	0.62		0.8905	0.1402	0.2431	0.0718	0.6581	0.1147	0.1518	0.0379	0.3346	0.9046	0.6579	0.6677	0.4173	0.1083	0.5641	0.9371	0.0467	0.0434	0.1647	0.0377	0.4987	0.0888	Amino Acid	Polyamine Metabolism	1113	3025-96-5	1350	146.081
	485		Guanidino and Acetamido Metabolism	4-guanidinobutanoate	LC/MS pos early	15681	C01035	HMDB03464	500		1.08	1.45	0.89	0.72	1.34	0.83	0.66	0.61	0.49	0.8		0.4286	0.0752	0.1504	0.0497	0.3392	0.0665	0.0431	0.0132	0.2552	0.8903	0.1588	0.4617	0.0217	0.0104	0.0698	0.4011	0.0159	0.0233	0.2103	0.0452	0.2912	0.0567	Amino Acid	Guanidino and Acetamido Metabolism	100000096	463-003;463-00-3	2320	146.092
	488		Glutathione Metabolism	glutathione, reduced (GSH)	LC/MS pos early	2127	C00051	HMDB00125	124886		1.13	1.17	0.97	0.54	1.04	0.86	0.48	0.83	0.46	0.56		0.132	0.0275	0.8513	0.2008	0.6731	0.1168	4.8107e-05	5.7494e-05	0.7618	0.9206	0.239	0.5154	1.8773e-05	5.3113e-05	0.6988	0.9725	0.0413	0.0407	0.0075	0.0046	0.1198	0.0269	Amino Acid	Glutathione Metabolism	496	70-18-8	2000	308.091
	489			glutathione, oxidized (GSSG)	LC/MS pos early	27727	C00127	HMDB03337	65359		1.71	2.07	2.17	2.14	1.21	1.27	1.25	1.05	1.04	0.99		0.0015	0.0011	0.0239	0.0164	0.0021	0.0013	0.0002	0.0002	0.581	0.9046	0.1893	0.4841	0.1019	0.0342	0.6743	0.9694	0.6348	0.2694	0.9755	0.1529	0.0019	0.0014	Amino Acid	Glutathione Metabolism	448	103239-24-3	2667	613.159
	492			cysteine-glutathione disulfide	LC/MS pos early	35159		HMDB00656	4247235		1.94	2.35	2.09	2.14	1.21	1.08	1.11	0.89	0.91	1.03		0.0135	0.005	0.0172	0.0136	0.0023	0.0015	0.0025	0.0013	0.63	0.9046	0.5723	0.6616	0.4336	0.1117	0.9075	0.9929	0.973	0.363	0.7146	0.1188	0.0089	0.0038	Amino Acid	Glutathione Metabolism	100001437	13081-14-6	2465	427.095
	493			S-methylglutathione	LC/MS pos early	33944	C11347		3605667		1.02	1.5	1.88	4.13	1.47	1.84	4.05	1.25	2.76	2.2		0.9103	0.1426	0.1832	0.0569	0.0312	0.0095	0.0002	0.0002	0.2108	0.8903	0.0363	0.2029	0.0002	0.0003	0.3775	0.8731	0.0032	0.0098	0.0066	0.0043	0.3626	0.0689	Amino Acid	Glutathione Metabolism	100001259	2922-56-7	2200	322.107
	494			S-lactoylglutathione	LC/MS pos early	15731	C03451	HMDB01066	440018		1.94	1.64	1.64	0.47	0.85	0.84	0.24	1	0.29	0.29		0.0041	0.0023	0.1537	0.0506	0.0217	0.0074	0.0014	0.0008	0.3593	0.9046	0.3718	0.6028	4.7508e-05	0.0001	0.778	0.9927	0.0033	0.0099	0.0002	0.0004	0.0837	0.0207	Amino Acid	Glutathione Metabolism	1343	54398-03-7	2124	380.112
	495			cysteinylglycine	LC/MS pos early	35637	C01419	HMDB00078	439498		1.14	1.39	1.14	0.57	1.22	1	0.5	0.82	0.41	0.5		0.1709	0.0346	0.2389	0.0709	0.6047	0.1069	0.0005	0.0004	0.5398	0.9046	0.7924	0.6916	5.9345e-06	2.6457e-05	0.4959	0.9353	0.0096	0.0166	0.0108	0.0058	0.414	0.0764	Amino Acid	Glutathione Metabolism	278	19246-18-5	2132	179.048
	498			5-oxoproline	LC/MS neg	1494	C01879	HMDB00267	7405		1.53	1.71	1.66	1.11	1.11	1.09	0.72	0.97	0.65	0.67		0.0102	0.0041	0.0276	0.0172	0.0108	0.0043	0.2938	0.066	0.6808	0.9206	0.6476	0.6677	0.0334	0.0141	0.984	0.9974	0.0594	0.0494	0.0279	0.011	0.004	0.0022	Amino Acid	Glutathione Metabolism	1021	98-79-3	738.5	128.035
	501			2-hydroxybutyrate/2-hydroxyisobutyrate	LC/MS polar	52281					1.51	1.54	1.49	1.07	1.02	0.98	0.71	0.97	0.7	0.72		0.0149	0.0053	0.04	0.0214	0.0298	0.0093	0.5021	0.1022	0.982	0.9519	0.8716	0.6969	0.0317	0.0135	0.9051	0.9929	0.0743	0.0577	0.0604	0.0182	0.0196	0.0067	Amino Acid	Glutathione Metabolism	100008928		1258	103.04
	503			ophthalmate	LC/MS pos early	34592		HMDB05765	7018721		2.11	4.52	1.79	1.25	2.14	0.85	0.59	0.4	0.28	0.7		0.0002	0.0002	0.0018	0.0034	0.0097	0.004	0.1165	0.0302	0.0354	0.5511	0.2707	0.5313	0.0029	0.0022	0.0138	0.1969	0.0032	0.0098	0.0722	0.0203	4.9257e-05	0.0001	Amino Acid	Glutathione Metabolism	100001311	495-27-2	2085	290.135
	508			3'-dephospho-CoA-glutathione*	LC/MS neg	62807					2.01	2.1	1.73	1.59	1.04	0.86	0.79	0.82	0.76	0.92		0.0855	0.0194	0.3361	0.0928	0.1308	0.0302	0.16	0.0395	0.7109	0.9206	0.7276	0.6856	0.5706	0.1383	0.8881	0.9929	0.9948	0.3679	0.829	0.1339	0.6628	0.1129	Amino Acid	Glutathione Metabolism	100020899		1690	495.101
	509			CoA-glutathione*	LC/MS neg	62804	C00920		11953788		1.31	1.49	1.24	2.57	1.14	0.95	1.96	0.83	1.72	2.07		0.2483	0.047	0.2642	0.0768	0.4416	0.083	0.0026	0.0013	0.8279	0.9417	0.7582	0.6885	0.0132	0.0072	0.6512	0.9657	0.0653	0.0524	0.0154	0.0073	0.5314	0.0939	Amino Acid	Glutathione Metabolism	269	6477-52-7	1326	535.084
	548	Peptide	Gamma-glutamyl Amino Acid	gamma-glutamylcysteine	LC/MS pos early	1778	C00669	HMDB01049	842		1.27	2.55	0.99	0.29	2.01	0.78	0.23	0.39	0.11	0.29		0.3759	0.067	0.0566	0.0259	0.6559	0.1145	7.0241e-06	1.2054e-05	0.1426	0.7912	0.3408	0.582	0.0006	0.0006	0.052	0.3624	0.0017	0.0072	0.0113	0.006	0.0101	0.0041	Peptide	Gamma-glutamyl Amino Acid	1036	636-58-8	2118	251.07
	550			gamma-glutamylglutamine	LC/MS pos early	2730	C05283	HMDB11738	150914		1.17	0.67	1.03	0.23	0.57	0.88	0.19	1.54	0.34	0.22		0.0992	0.0219	0.059	0.0264	0.9712	0.1591	6.0541e-08	8.2805e-07	0.0227	0.4479	0.3015	0.5561	6.9307e-08	1.0196e-06	0.0654	0.3894	0.0037	0.0104	4.1278e-05	0.0002	6.5806e-05	0.0002	Peptide	Gamma-glutamyl Amino Acid	1140	10148-81-9	1430	276.119
	551			gamma-glutamylglycine	LC/MS pos early	33949		HMDB11667	165527		1.54	3.31	1.75	1.3	2.15	1.14	0.85	0.53	0.39	0.74		0.0009	0.0008	0.003	0.0047	0.0031	0.0018	0.0168	0.006	0.0192	0.4426	0.3574	0.5945	0.1078	0.0357	0.0371	0.3191	0.0082	0.0151	0.0535	0.0172	4.4633e-06	2.7504e-05	Peptide	Gamma-glutamyl Amino Acid	100001294	1948-29-4	1535	205.082
	552			gamma-glutamylhistidine	LC/MS pos early	18245			7017195		1.31	0.61	1.12	0.55	0.47	0.85	0.42	1.83	0.9	0.49		0.0221	0.0071	0.0426	0.0221	0.4041	0.0769	0.0004	0.0003	0.0105	0.4004	0.1804	0.4772	7.2296e-06	3.1282e-05	0.0225	0.2392	0.9091	0.3472	0.0006	0.0009	0.0005	0.0006	Peptide	Gamma-glutamyl Amino Acid	1235	37460-15-4	2740	285.119
	553			gamma-glutamylisoleucine*	LC/MS pos early	34456		HMDB11170	14253342		1.21	1.3	1.17	0.55	1.07	0.96	0.45	0.9	0.42	0.47		0.0418	0.0112	0.2782	0.0794	0.3353	0.0658	5.5507e-05	6.4744e-05	0.9245	0.951	0.6707	0.6719	9.9673e-06	3.501e-05	0.7176	0.9726	0.0054	0.0121	0.0014	0.0015	0.4483	0.0816	Peptide	Gamma-glutamyl Amino Acid	100001485		2940	261.144
	554			gamma-glutamylleucine	LC/MS pos early	18369		HMDB11171	151023		1.17	0.95	1.08	0.39	0.81	0.92	0.33	1.13	0.41	0.36		0.1784	0.0358	0.5744	0.1454	0.5893	0.1055	3.2869e-06	7.3565e-06	0.2223	0.8903	0.4889	0.6372	1.1757e-05	3.8438e-05	0.4149	0.901	0.006	0.013	4.3499e-05	0.0002	0.032	0.0098	Peptide	Gamma-glutamyl Amino Acid	1268	2566-39-4	2991	261.144
	555			gamma-glutamyl-alpha-lysine	LC/MS pos early	55015			65254		1.43	1.47	1.28	0.88	1.03	0.89	0.61	0.87	0.59	0.68		0.0107	0.0042	0.0867	0.0338	0.206	0.0442	0.3214	0.0713	0.9255	0.951	0.3768	0.603	0.0025	0.002	0.5512	0.9353	0.0295	0.0331	0.0629	0.0186	0.0832	0.0207	Peptide	Gamma-glutamyl Amino Acid	100010901		2784	276.155
	556			gamma-glutamyl-epsilon-lysine	LC/MS pos early	33934		HMDB03869	7015685		1.44	1.51	1.56	0.7	1.05	1.08	0.49	1.03	0.46	0.45		0.3762	0.067	0.282	0.0801	0.1234	0.0289	0.1298	0.0331	0.9018	0.951	0.6928	0.6794	0.0695	0.0255	0.7831	0.9927	0.0458	0.0433	0.0158	0.0073	0.5781	0.1007	Peptide	Gamma-glutamyl Amino Acid	100001262	17105-15-6	2725	276.155
	557			gamma-glutamylmethionine	LC/MS pos early	44872		HMDB29155	7009567		1.12	4.99	2	1.75	4.47	1.79	1.57	0.4	0.35	0.88		0.183	0.0366	0.0012	0.0026	0.0014	0.001	0.0068	0.0028	0.0015	0.1691	0.0029	0.055	0.0167	0.0085	0.0102	0.1848	0.005	0.0118	0.4115	0.0774	3.4873e-07	4.9197e-06	Peptide	Gamma-glutamyl Amino Acid	100001313	17663-87-5	2640	279.101
	558			gamma-glutamylphenylalanine	LC/MS pos early	33422		HMDB00594	111299		1.2	1.03	1.18	0.55	0.85	0.98	0.45	1.15	0.53	0.46		0.1014	0.0223	0.9232	0.2141	0.216	0.046	0.0002	0.0002	0.2936	0.8947	0.8413	0.6919	8.6118e-05	0.0002	0.3769	0.8731	0.0128	0.0205	0.0003	0.0006	0.0681	0.0178	Peptide	Gamma-glutamyl Amino Acid	100000491	7432-24-8	2992	295.129
	559			gamma-glutamylthreonine	LC/MS pos early	33364		HMDB29159	76078708		0.9	1.47	1.1	0.59	1.64	1.23	0.66	0.75	0.4	0.54		0.403	0.0713	0.0559	0.0258	0.8685	0.1448	0.0029	0.0014	0.0646	0.6788	0.4199	0.6339	0.2223	0.0636	0.1926	0.6883	0.0009	0.0054	0.0321	0.0121	0.1106	0.0255	Peptide	Gamma-glutamyl Amino Acid	100001314	5652-48-2	1750	249.108
	560			gamma-glutamyltryptophan	LC/MS neg	33947		HMDB29160	3989307		1.23	0.6	1.23	0.43	0.49	1	0.35	2.04	0.71	0.35		0.1627	0.0331	0.0792	0.0317	0.3279	0.0646	0.0048	0.0021	0.0346	0.5511	0.9073	0.7029	0.0015	0.0013	0.0388	0.326	0.4496	0.2049	0.0018	0.0018	0.0277	0.0087	Peptide	Gamma-glutamyl Amino Acid	100001295	66471-20-3	1960	332.125
	561			gamma-glutamyltyrosine	LC/MS neg	2734		HMDB11741	94340		1.17	0.71	1.14	0.42	0.61	0.98	0.36	1.6	0.58	0.37		0.2634	0.0493	0.0588	0.0264	0.2454	0.0506	9.9329e-05	0.0001	0.0208	0.4479	0.8918	0.7015	6.5442e-05	0.0001	0.0218	0.2378	0.0224	0.0281	3.9401e-05	0.0002	0.0004	0.0005	Peptide	Gamma-glutamyl Amino Acid	1102	7432-23-7	1240	309.109
	562			gamma-glutamylvaline	LC/MS pos early	43829		HMDB11172	7015683		1.15	1.41	1	0.27	1.23	0.87	0.24	0.71	0.19	0.27		0.4404	0.077	0.2376	0.0709	0.8737	0.1454	8.9226e-08	1.0278e-06	0.5187	0.9046	0.4471	0.6347	0.0001	0.0002	0.235	0.7492	0.0009	0.0053	9.2324e-05	0.0003	0.3777	0.0709	Peptide	Gamma-glutamyl Amino Acid	100001126	2746-34-1	2700	247.129
	563			gamma-glutamylserine	LC/MS pos early	54914					1.26	2.14	1.31	0.65	1.7	1.04	0.51	0.61	0.3	0.5		0.1698	0.0344	0.0189	0.0142	0.2043	0.044	0.0165	0.0059	0.0687	0.6859	0.9123	0.7029	0.0047	0.0033	0.0927	0.4665	0.0014	0.0063	0.0077	0.0047	0.0006	0.0007	Peptide	Gamma-glutamyl Amino Acid	100009231	5875-35-4	1351	235.092
	567		Dipeptide Derivative	isoleucylhydroxyproline*	LC/MS pos early	63051		HMDB28908			0.95	1.18	0.88	0.83	1.24	0.92	0.87	0.74	0.7	0.95		0.5652	0.095	0.5956	0.1496	0.1964	0.0426	0.0431	0.0132	0.439	0.9046	0.453	0.6369	0.1772	0.0537	0.2584	0.7753	0.1755	0.1016	0.6232	0.1068	0.4985	0.0888	Peptide	Dipeptide Derivative	100021262		2707	245.15
	568			leucylhydroxyproline*	LC/MS pos early	63052		HMDB28930			1.14	1.79	1.08	1.15	1.57	0.95	1.01	0.6	0.64	1.06		0.1532	0.0314	0.0661	0.0285	0.6283	0.1107	0.019	0.0066	0.1371	0.7912	0.6178	0.6655	0.8316	0.182	0.0986	0.4718	0.1489	0.0896	0.4935	0.0895	0.0086	0.0037	Peptide	Dipeptide Derivative	100021261		2753	245.15
	578		Dipeptide	alanylleucine	LC/MS pos early	37093		HMDB28691	259583		1.19	1.08	1.56	0.81	0.91	1.31	0.68	1.44	0.75	0.52		0.5131	0.0873	0.48	0.1243	0.1833	0.0404	0.6129	0.1181	0.9134	0.951	0.4235	0.6339	0.215	0.0619	0.284	0.7902	0.1356	0.0858	0.0607	0.0182	0.5509	0.0967	Peptide	Dipeptide	100001890	1638-60-4	3055	203.139
	654			cyclo(gly-phe)	LC/MS pos early	37102			7076549		1.54	1.72	1.77	1.24	1.11	1.15	0.8	1.03	0.72	0.7		0.0197	0.0066	0.0173	0.0137	0.0163	0.0058	0.0548	0.016	0.6218	0.9046	0.5366	0.6456	0.1657	0.0514	0.8968	0.9929	0.1058	0.0737	0.0934	0.0245	0.0072	0.0033	Peptide	Dipeptide	100001945	10125-07-2	2082	205.097
	655			cyclo(gly-pro)	LC/MS pos early	37077			126154		1.31	1.52	1.47	0.95	1.15	1.12	0.72	0.97	0.63	0.65		0.104	0.0228	0.0764	0.031	0.0884	0.0221	0.5588	0.1108	0.569	0.9046	0.6456	0.6677	0.0591	0.0222	0.9169	0.9929	0.0519	0.0454	0.0593	0.0181	0.025	0.0081	Peptide	Dipeptide	100001946	3705-27-9	1349	155.082
	659			cyclo(his-phe)	LC/MS pos early	52361			7408279		1.61	1.73	1.65	1.2	1.08	1.03	0.75	0.96	0.7	0.73		0.002	0.0014	0.0542	0.0254	0.002	0.0013	0.1055	0.0279	0.957	0.951	0.8161	0.6916	0.0243	0.0112	0.9401	0.9929	0.1862	0.1059	0.0214	0.0093	0.0237	0.0078	Peptide	Dipeptide	100006757	56586-95-9	2828	285.135
	679			cyclo(phe-pro)	LC/MS pos early	44875	C11847		9837725;443440		1.71	1.84	1.77	1.18	1.07	1.03	0.69	0.96	0.64	0.67		0.0004	0.0004	0.0387	0.0209	0.0016	0.0011	0.1249	0.032	0.9921	0.9548	0.8561	0.6919	0.0047	0.0033	0.9279	0.9929	0.1118	0.0765	0.0107	0.0058	0.005	0.0025	Peptide	Dipeptide	100001927	3705-26-8	2766	245.128
	680			cyclo(phe-pro) (L,D)*	LC/MS pos early	43787			6992198		1.53	1.62	1.54	1.04	1.06	1.01	0.68	0.95	0.64	0.67		0.0057	0.0028	0.0965	0.0364	0.041	0.0116	0.7006	0.1315	0.9705	0.951	0.9353	0.7062	0.01	0.0059	0.981	0.9974	0.1223	0.0815	0.0566	0.0177	0.0186	0.0065	Peptide	Dipeptide	100004636		2720	245.128
	690			cyclo(pro-tyr)	LC/MS neg	43522					1.47	1.64	1.64	1.12	1.11	1.11	0.76	1	0.68	0.68		0.0209	0.0068	0.0231	0.0161	0.0071	0.0032	0.2727	0.0625	0.6238	0.9046	0.4979	0.6372	0.0729	0.0262	0.9165	0.9929	0.0599	0.0494	0.0225	0.0095	0.006	0.0028	Peptide	Dipeptide	100004363	4549-02-04	2628	259.109
	691			cyclo(pro-tyr) (D,L)*	LC/MS neg	62872					1.47	1.58	1.47	1.09	1.07	1	0.74	0.93	0.69	0.74		0.0267	0.0082	0.0508	0.0244	0.0379	0.011	0.2204	0.0519	0.8233	0.9417	0.9749	0.7225	0.0703	0.0256	0.8079	0.9927	0.1059	0.0737	0.0928	0.0244	0.0122	0.0048	Peptide	Dipeptide	100021013		2608	259.109
	704			glutaminylleucine	LC/MS pos early	42994					1.26	0.97	1.3	1.05	0.77	1.03	0.83	1.35	1.08	0.8		0.3433	0.0621	0.9594	0.2208	0.7087	0.1221	0.6751	0.1279	0.3549	0.9046	0.7173	0.6856	0.478	0.1195	0.7359	0.9793	0.7082	0.2943	0.9376	0.148	0.7836	0.1298	Peptide	Dipeptide	100003160		3009	260.16
	727			glycylisoleucine	LC/MS pos early	36659		HMDB28844	88079		0.99	1.06	1.07	0.42	1.07	1.08	0.42	1.01	0.39	0.39		0.7981	0.1277	0.7097	0.1736	0.8926	0.1481	0.0013	0.0007	0.6122	0.9046	0.7464	0.6857	0.0087	0.0053	0.8926	0.9929	0.0009	0.0053	0.004	0.0031	0.7838	0.1298	Peptide	Dipeptide	100001790	19461-38-2	3002	189.123
	728			glycylleucine	LC/MS pos early	34398	C02155	HMDB00759	92843		1.04	1.15	1.21	0.49	1.11	1.16	0.47	1.05	0.42	0.4		0.9625	0.1496	0.369	0.1003	0.494	0.0913	0.0027	0.0013	0.5179	0.9046	0.5773	0.6616	0.0082	0.0051	0.9703	0.9974	0.0009	0.0053	0.0045	0.0033	0.699	0.1182	Peptide	Dipeptide	100001258	869-19-2	3059	189.123
	738			glycylvaline	LC/MS pos early	18357		HMDB28854	97417		1.23	1.27	1.17	0.5	1.03	0.96	0.41	0.93	0.39	0.43		0.5062	0.0863	0.2435	0.0718	0.5285	0.0964	0.0026	0.0013	0.7969	0.9315	0.9198	0.7029	0.0071	0.0045	0.6891	0.9694	0.0013	0.0061	0.0041	0.0032	0.4957	0.0885	Peptide	Dipeptide	100000487	1963-21-9	2734	175.108
	743			histidylalanine	LC/MS pos early	42027		HMDB28878	351667		0.67	0.88	1.22	0.88	1.32	1.83	1.32	1.39	1	0.72		0.1571	0.0322	0.7193	0.1754	0.3784	0.0725	0.7357	0.1362	0.1403	0.7912	0.0221	0.1519	0.1211	0.0393	0.1264	0.5371	0.9485	0.358	0.1216	0.0294	0.6351	0.1096	Peptide	Dipeptide	100003542	16874-75-2	3014	227.114
	762			isoleucylglycine	LC/MS neg	40008		HMDB28907	342532		1	1.1	0.98	0.24	1.09	0.97	0.24	0.89	0.22	0.24		0.8035	0.1284	0.5856	0.1476	0.7251	0.1245	4.8785e-06	9.0991e-06	0.5707	0.9046	0.9619	0.7147	0.0005	0.0006	0.487	0.9353	7.8861e-06	0.0003	0.0002	0.0004	0.829	0.1358	Peptide	Dipeptide	100003169	868-28-0	1992	187.109
	776			leucylalanine	LC/MS pos early	40010		HMDB28922	259321		2.24	3.54	3.05	2.13	1.58	1.36	0.95	0.86	0.6	0.7		4.0906e-05	0.0001	0.0019	0.0037	3.3305e-05	6.771e-05	8.59e-05	8.8858e-05	0.1219	0.7431	0.042	0.2228	0.5799	0.1401	0.7134	0.9726	0.0875	0.0641	0.0239	0.0099	1.6035e-05	5.9469e-05	Peptide	Dipeptide	100003179	7298-84-2	2801	203.139
	781			leucylglycine	LC/MS pos early	40045		HMDB28929	79070		1.69	2.01	2.04	0.85	1.19	1.21	0.5	1.01	0.42	0.42		0.0019	0.0013	0.0186	0.0141	0.0103	0.0042	0.1872	0.0451	0.5749	0.9046	0.4391	0.6347	0.0004	0.0005	0.8879	0.9929	0.0071	0.0138	0.0038	0.003	0.0032	0.0019	Peptide	Dipeptide	100003185	686-50-0	2778	189.123
	801			lysylleucine	LC/MS pos early	40020		HMDB28955	4682588		1.18	1.18	1.34	0.86	1.01	1.14	0.73	1.13	0.72	0.64		0.3792	0.0674	0.3435	0.0946	0.1476	0.0332	0.4181	0.0878	0.9652	0.951	0.4974	0.6372	0.0978	0.0332	0.5083	0.9353	0.0806	0.0611	0.0335	0.0125	0.6603	0.1127	Peptide	Dipeptide	100003196	7369-79-1	3370	260.197
	830			phenylalanylalanine	LC/MS neg	41374			5488196		1.95	1.65	1.44	0.51	0.84	0.74	0.26	0.87	0.31	0.36		0.0045	0.0024	0.156	0.051	0.1925	0.0421	0.0093	0.0036	0.3637	0.9046	0.181	0.4772	0.0003	0.0003	0.769	0.9895	0.0048	0.0115	0.0039	0.0031	0.1305	0.0287	Peptide	Dipeptide	100003589	3918-87-4	2745	235.109
	835			phenylalanylglycine	LC/MS pos early	41370		HMDB28995	98207		1.09	1.08	1.03	0.6	0.99	0.95	0.55	0.96	0.55	0.58		0.6496	0.1076	0.7416	0.1803	0.8682	0.1448	0.0079	0.0031	0.9263	0.951	0.7715	0.6885	0.0055	0.0036	0.8591	0.9929	0.0112	0.0191	0.007	0.0044	0.718	0.1209	Peptide	Dipeptide	100003588	721-90-4	2898	223.108
	855			prolylglycine	LC/MS pos early	40703		HMDB11178	6426709		1.75	2.08	1.85	0.54	1.19	1.05	0.31	0.89	0.26	0.29		0.0542	0.0138	0.0044	0.0061	0.0239	0.0079	0.0012	0.0007	0.4157	0.9046	0.7976	0.6916	0.0026	0.002	0.554	0.9353	0.0002	0.0026	0.0011	0.0013	0.0021	0.0014	Peptide	Dipeptide	100003674	2578-57-6	2136	173.092
	893			threonylphenylalanine	LC/MS neg	31530		HMDB29068	4099799		1.44	1.23	1.69	0.55	0.86	1.17	0.38	1.37	0.45	0.33		0.1254	0.0266	0.2816	0.0801	0.0555	0.0151	0.0233	0.0079	0.5061	0.9046	0.56	0.6607	0.0036	0.0026	0.2277	0.7431	0.0064	0.0132	0.0021	0.002	0.5589	0.0979	Peptide	Dipeptide	100001125	16875-27-7	2322	265.119
	904			tryptophylglycine	LC/MS pos early	43028		HMDB29083	263471		1.35	1.39	2.24	0.92	1.03	1.66	0.68	1.62	0.66	0.41		0.0799	0.0183	0.238	0.0709	0.0013	0.001	0.5165	0.1046	0.9237	0.951	0.0181	0.1418	0.0278	0.0123	0.0516	0.3624	0.1322	0.0851	0.0007	0.001	0.4743	0.0854	Peptide	Dipeptide	100003609	7360-09-0	2930	262.119
	920			tyrosylglycine	LC/MS neg	41375		HMDB29105	259323		1.07	1.17	1.12	0.92	1.1	1.05	0.86	0.95	0.78	0.82		0.7961	0.1276	0.3887	0.1042	0.5981	0.1059	0.4521	0.0934	0.6167	0.9046	0.817	0.6916	0.4387	0.1122	0.7945	0.9927	0.1792	0.1031	0.3106	0.0625	0.8906	0.1449	Peptide	Dipeptide	100003598	673-05-5	1635	237.088
	937			valylglutamine	LC/MS pos early	42079		HMDB29125	5253209		0.99	0.83	0.92	0.4	0.84	0.93	0.41	1.1	0.48	0.44		0.9783	0.1514	0.4065	0.1083	0.6616	0.1152	0.0018	0.0009	0.3965	0.9046	0.6682	0.6708	0.0011	0.001	0.7815	0.9927	0.0012	0.0058	0.0076	0.0047	0.1711	0.0363	Peptide	Dipeptide	100003640	42854-54-6	2295	246.145
	938			valylglycine	LC/MS pos early	40475		HMDB29127	136487		0.82	0.95	1.05	0.4	1.16	1.28	0.49	1.1	0.42	0.38		0.4109	0.0723	0.955	0.2201	0.9999	0.1631	0.0026	0.0013	0.318	0.9046	0.5166	0.6372	0.0053	0.0035	0.9671	0.9971	0.0005	0.0042	0.0137	0.0069	0.8261	0.1356	Peptide	Dipeptide	100003641	686-43-1	2444	175.108
	941			valylleucine	LC/MS pos early	39994		HMDB29131	352039		1.76	1.42	1.97	1.17	0.81	1.12	0.66	1.39	0.82	0.59		0.0527	0.0134	0.0704	0.0295	0.0218	0.0074	0.5137	0.1042	0.4598	0.9046	0.6525	0.6677	0.1392	0.0442	0.2077	0.7275	0.2436	0.1297	0.0602	0.0182	0.1214	0.0271	Peptide	Dipeptide	100003210	22906-55-4	3138	231.17
	951			leucylglutamine*	LC/MS pos early	48189		HMDB28927	4305457		1	1.22	1.22	0.75	1.22	1.22	0.75	1	0.61	0.62		0.8328	0.1325	0.2047	0.0622	0.3674	0.0716	0.058	0.0167	0.2852	0.8947	0.3814	0.6054	0.2722	0.0757	0.8944	0.9929	0.0082	0.0151	0.0362	0.0132	0.398	0.074	Peptide	Dipeptide	100003183		2620	260.161
	1035		Acetylated Peptides	phenylacetylglutamine	LC/MS neg	35126	C04148	HMDB06344	92258		1.71	2.08	1.94	1.27	1.22	1.14	0.74	0.94	0.61	0.65		0.0053	0.0027	0.0012	0.0026	0.0045	0.0024	0.0912	0.0249	0.2514	0.8903	0.4927	0.6372	0.0758	0.0269	0.6889	0.9694	0.0114	0.0192	0.0357	0.0131	0.0005	0.0006	Peptide	Acetylated Peptides	100001417	28047-15-6	2330	263.104
	1043			phenylacetylphenylalanine	LC/MS neg	40699			47583		0.81	0.81	0.81	0.81	1	1	1	1	1	1		0.1132	0.0246	0.1132	0.0411	0.1132	0.0269	0.1132	0.0294													0.1132	0.0259	Peptide	Acetylated Peptides	100003760	738-75-0	4260	282.114
	1071	Carbohydrate	Glycolysis, Gluconeogenesis, and Pyruvate Metabolism	glucose	LC/MS polar	48152	C00031	HMDB00122	5793		3.01	1.79	4.27	7.92	0.6	1.42	2.63	2.38	4.42	1.86		0.0738	0.0175	0.154	0.0506	8.3401e-05	0.0001	2.9905e-07	2.3008e-06	0.4012	0.9046	0.2115	0.4948	0.0275	0.0122	0.018	0.2125	0.0023	0.0083	0.0076	0.0047	0.3436	0.0655	Carbohydrate	Glycolysis, Gluconeogenesis, and Pyruvate Metabolism	572	50-99-7	2342	225.062
	1072			glucose 6-phosphate	LC/MS polar	31260	C00668	HMDB01401	5958		3.58	3.01	3.26	2.17	0.84	0.91	0.6	1.08	0.72	0.66		0.0001	0.0002	0.0418	0.0219	0.001	0.0008	0.001	0.0006	0.3059	0.8947	0.6128	0.6655	0.0201	0.0098	0.4869	0.9353	0.7712	0.3096	0.116	0.0284	0.0076	0.0034	Carbohydrate	Glycolysis, Gluconeogenesis, and Pyruvate Metabolism	291	103192-55-8	4537	259.022
	1073			glucose 1-phosphate	LC/MS polar	15561	C00103	HMDB01586	65533		3.93	4.38	4.09	2.9	1.12	1.04	0.74	0.93	0.66	0.71		0.0004	0.0004	0.0056	0.0073	0.0002	0.0002	0.0011	0.0006	0.916	0.951	0.7917	0.6916	0.1954	0.0578	0.777	0.9927	0.4633	0.2104	0.0813	0.0223	0.0017	0.0013	Carbohydrate	Glycolysis, Gluconeogenesis, and Pyruvate Metabolism	1233	56401-20-8	4277	259.022
	1075			fructose-6-phosphate	LC/MS polar	12021	C05345	HMDB00124	69507		1	1	1	1	1	1	1	1	1	1																								Carbohydrate	Glycolysis, Gluconeogenesis, and Pyruvate Metabolism	1232	103213-47-4	4261	259.022
	1077			fructose 1,6-bisphosphate	LC/MS neg	15926	C05378	HMDB01058	172313		2.42	1.57	1.93	2.13	0.65	0.8	0.88	1.24	1.36	1.1		0.0485	0.0125	0.4703	0.1222	0.2161	0.046	0.0438	0.0133	0.2317	0.8903	0.5063	0.6372	0.8421	0.1835	0.6042	0.9485	0.2599	0.1351	0.5844	0.1023	0.9811	0.1566	Carbohydrate	Glycolysis, Gluconeogenesis, and Pyruvate Metabolism	1253	38099-82-0;103213-44-1	553.1	338.989
	1080			dihydroxyacetone phosphate (DHAP)	LC/MS pos early	15522	C00111	HMDB01473	668		0.91	0.88	0.88	0.82	0.97	0.97	0.9	1	0.93	0.93		0.4427	0.0773	0.3713	0.1006	0.3442	0.0672	0.073	0.0204	0.7026	0.9206	0.8479	0.6919	0.5152	0.1272	0.8111	0.9927	0.9922	0.3679	0.6938	0.1162	0.0054	0.0027	Carbohydrate	Glycolysis, Gluconeogenesis, and Pyruvate Metabolism	309	102783-56-2	539	171.005
	1084			2-phosphoglycerate	LC/MS polar	35629	C00631	HMDB03391	59		3.06	3.33	3.11	1.63	1.09	1.02	0.53	0.93	0.49	0.53		0.0145	0.0053	0.0373	0.0207	0.035	0.0104	0.0194	0.0068	0.9262	0.951	0.9056	0.7029	0.1101	0.0363	0.9826	0.9974	0.2064	0.1148	0.2038	0.0442	0.0016	0.0013	Carbohydrate	Glycolysis, Gluconeogenesis, and Pyruvate Metabolism	100000093	70195-25-4	4550	184.986
	1085			3-phosphoglycerate	LC/MS neg	1414	C00597	HMDB00807	724		2.44	3.13	2.91	1.6	1.28	1.19	0.66	0.93	0.51	0.55		0.0236	0.0075	0.0203	0.0148	0.0358	0.0106	0.0953	0.0257	0.6352	0.9046	0.7992	0.6916	0.2432	0.0687	0.8499	0.9929	0.1366	0.0858	0.2148	0.0459	0.0024	0.0016	Carbohydrate	Glycolysis, Gluconeogenesis, and Pyruvate Metabolism	132	80731-10-8	583	184.986
	1086			phosphoenolpyruvate (PEP)	LC/MS neg	597	C00074	HMDB00263	1005		2.12	2.92	2.65	1.67	1.38	1.25	0.79	0.91	0.57	0.63		0.0303	0.009	0.0128	0.0118	0.0302	0.0094	0.1493	0.0373	0.4279	0.9046	0.6503	0.6677	0.4386	0.1122	0.7723	0.9895	0.1557	0.0923	0.2735	0.0562	0.0069	0.0031	Carbohydrate	Glycolysis, Gluconeogenesis, and Pyruvate Metabolism	463	10526-80-4	587.3	166.975
	1087			pyruvate	LC/MS neg	42582	C00022	HMDB00243	1060		1.54	1.8	1.98	1.49	1.17	1.29	0.97	1.1	0.83	0.75		0.0282	0.0085	0.0594	0.0265	0.005	0.0026	0.0279	0.0092	0.7054	0.9206	0.1944	0.4899	0.8624	0.1855	0.5442	0.9353	0.6173	0.2635	0.1344	0.0321	0.0568	0.0153	Carbohydrate	Glycolysis, Gluconeogenesis, and Pyruvate Metabolism	823	127-17-3	732.4	87.0088
	1088			lactate	LC/MS polar	527	C00186	HMDB00190	612		1.2	1.3	1.23	0.89	1.08	1.02	0.74	0.94	0.68	0.72		0.1731	0.0348	0.1823	0.0567	0.1922	0.0421	0.2324	0.0539	0.7515	0.9206	0.9307	0.706	0.0479	0.0186	0.8193	0.9929	0.0646	0.0522	0.0585	0.018	0.2093	0.0427	Carbohydrate	Glycolysis, Gluconeogenesis, and Pyruvate Metabolism	482	79-33-4	1468.8	89.0244
	1091			glycerate	LC/MS polar	1572	C00258	HMDB00139	752		1.18	1.86	1.16	1.01	1.58	0.99	0.86	0.63	0.55	0.87		0.1258	0.0266	0.0227	0.0161	0.3807	0.0728	0.9249	0.1652	0.0605	0.6693	0.8467	0.6919	0.2923	0.0807	0.0612	0.3866	0.0223	0.0281	0.4548	0.0836	0.0279	0.0088	Carbohydrate	Glycolysis, Gluconeogenesis, and Pyruvate Metabolism	1052	600-19-1	2070.4	105.019
	1094		Pentose Phosphate Pathway	6-phosphogluconate	LC/MS neg	15442	C00345	HMDB01316	91493		3.56	3.03	3.7	1.82	0.85	1.04	0.51	1.22	0.6	0.49		0.008	0.0035	0.0126	0.0118	0.0044	0.0023	0.0102	0.0039	0.6889	0.9206	0.8819	0.6994	0.1119	0.0367	0.5725	0.9389	0.2093	0.116	0.0706	0.02	0.0115	0.0046	Carbohydrate	Pentose Phosphate Pathway	100000341	921-62-0;53411-70-4	583.9	275.017
	1102			5-phosphoribosyl diphosphate (PRPP)	LC/MS neg	36840	C00119	HMDB00280	7339		2.39	2.79	2.44	2.73	1.17	1.02	1.15	0.87	0.98	1.12		0.0153	0.0054	0.0263	0.0169	0.0681	0.0178	0.0091	0.0035	0.9375	0.951	0.6885	0.6794	0.2007	0.0593	0.7102	0.9726	0.7109	0.2949	0.4406	0.0821	0.0492	0.0137	Carbohydrate	Pentose Phosphate Pathway	166	108321-05-7	570	308.978
	1105			sedoheptulose-7-phosphate	LC/MS neg	35649	C05382	HMDB01068	616		2.31	2.41	2.63	2.17	1.04	1.14	0.94	1.09	0.9	0.82		0.0006	0.0006	0.0085	0.0093	0.0008	0.0007	0.0002	0.0002	0.961	0.951	0.5203	0.6372	0.7477	0.169	0.5851	0.9407	0.8676	0.3368	0.3271	0.0654	0.0009	0.0009	Carbohydrate	Pentose Phosphate Pathway	100001628	2646-35-7	599.6	289.033
	1110		Pentose Metabolism	ribitol	LC/MS polar	15772	C00474	HMDB00508	6912		1.45	1.26	1.56	2	0.87	1.07	1.37	1.24	1.58	1.28		0.0068	0.0032	0.4126	0.1093	0.0087	0.0038	0.0002	0.0002	0.3286	0.9046	0.6263	0.6655	0.0119	0.0067	0.2354	0.7492	0.039	0.0391	0.069	0.0196	0.9698	0.1555	Carbohydrate	Pentose Metabolism	100000406	488-81-3	1789.6	151.061
	1111			ribonate	LC/MS polar	27731	C01685	HMDB00867	5460677		1.14	1.55	1.03	0.99	1.36	0.9	0.87	0.66	0.64	0.96		0.19	0.0378	0.0874	0.034	0.9667	0.1588	0.7551	0.1388	0.217	0.8903	0.4185	0.6339	0.3039	0.0831	0.1116	0.5021	0.0859	0.0635	0.7745	0.1257	0.2	0.0413	Carbohydrate	Pentose Metabolism	100001007	5336-08-03	2425	165.04
	1112			ribulose/xylulose	LC/MS polar	54671			5289590		1.65	1.33	1.99	1.98	0.8	1.21	1.2	1.5	1.49	0.99		0.0472	0.0123	0.5154	0.132	0.0025	0.0016	0.0023	0.0012	0.3312	0.9046	0.3433	0.5844	0.3519	0.0941	0.0996	0.4718	0.1018	0.0727	0.9757	0.1529	0.5697	0.0994	Carbohydrate	Pentose Metabolism	100006122		1400	195.051
	1125			arabitol/xylitol	LC/MS polar	48885	C01904		6912		1.52	1.81	1.57	1.81	1.18	1.03	1.19	0.87	1	1.15		0.0038	0.0021	0.033	0.0192	0.0061	0.0029	0.0003	0.0002	0.5681	0.9046	0.8524	0.6919	0.1353	0.0435	0.6587	0.9694	0.7537	0.3071	0.2353	0.0496	0.0026	0.0016	Carbohydrate	Pentose Metabolism	100006430		1932.4	151.061
	1131			arabonate/xylonate	LC/MS polar	48255					2.03	2.48	1.56	1.33	1.22	0.77	0.66	0.63	0.54	0.85		0.0002	0.0002	0.001	0.0025	0.0151	0.0055	0.1435	0.0361	0.2583	0.8947	0.0804	0.3197	0.0264	0.0119	0.0257	0.2599	0.0091	0.0161	0.3552	0.0698	0.0023	0.0015	Carbohydrate	Pentose Metabolism	100006115		2700	165.04
	1134			sedoheptulose	LC/MS polar	53237		HMDB03219	5459879		1.34	1.39	1.18	0.97	1.04	0.88	0.72	0.85	0.7	0.82		0.1899	0.0378	0.0477	0.0236	0.7638	0.1304	0.7845	0.1429	0.7579	0.9206	0.5252	0.6372	0.1491	0.0468	0.3685	0.8731	0.0343	0.0354	0.6717	0.114	0.0513	0.0142	Carbohydrate	Pentose Metabolism	100002619	3019-74-7	2255	209.067
	1135			ribulonate/xylulonate/lyxonate*	LC/MS polar	61858					1.37	1.46	1.54	1.42	1.07	1.12	1.04	1.05	0.97	0.92		0.0757	0.0176	0.122	0.0434	0.0176	0.0063	0.0127	0.0047	0.874	0.951	0.4915	0.6372	0.7453	0.1687	0.6797	0.9694	0.9314	0.3541	0.6386	0.1089	0.0936	0.0226	Carbohydrate	Pentose Metabolism	100019968		2350	165.04
	1170		Disaccharides and Oligosaccharides	sucrose	LC/MS polar	1519	C00089	HMDB00258	5988		1.41	1.37	3.13	6.29	0.97	2.23	4.47	2.29	4.6	2.01		0.3739	0.0669	0.3739	0.1009	0.1996	0.0432	0.0002	0.0002	0.9664	0.951	0.3863	0.6104	0.0006	0.0006	0.3702	0.8731	0.0004	0.0037	0.0683	0.0196	0.391	0.073	Carbohydrate	Disaccharides and Oligosaccharides	935	57-50-1	3092	387.114
	1172			trehalose	LC/MS polar	15573	C01083	HMDB00975	7427		0.64	0.26	0.58	1.44	0.4	0.91	2.23	2.24	5.52	2.47		0.2472	0.0469	0.0029	0.0046	0.1439	0.0325	0.1053	0.0279	0.0218	0.4479	0.8417	0.6919	0.0185	0.0092	0.0155	0.2006	0.0007	0.0046	0.0046	0.0034	0.0025	0.0016	Carbohydrate	Disaccharides and Oligosaccharides	915	6138-23-4	3495	387.114
	1173			trehalose 6-phosphate	LC/MS polar	36828	C00689	HMDB01124	122336		2.93	1.88	3.64	8.55	0.64	1.24	2.91	1.93	4.54	2.35		0.0282	0.0085	0.2145	0.0645	0.0082	0.0036	0.0015	0.0008	0.2382	0.8903	0.3818	0.6054	0.0085	0.0052	0.0604	0.3866	0.0043	0.011	0.0032	0.0027	0.4057	0.0751	Carbohydrate	Disaccharides and Oligosaccharides	100000296	136632-28-5	5000	421.075
	1189		Fructose, Mannose and Galactose Metabolism	fructose	LC/MS polar	48195	C00095	HMDB00660	5984		6.84	2.25	9.06	5.31	0.33	1.32	0.78	4.02	2.36	0.59		0.0383	0.0105	0.0768	0.0311	0.01	0.0041	2.2893e-05	3.0968e-05	0.213	0.8903	0.5222	0.6372	0.691	0.1588	0.0517	0.3624	0.0211	0.0277	0.6479	0.1104	0.1281	0.0283	Carbohydrate	Fructose, Mannose and Galactose Metabolism	878	57-48-7	2065	225.062
	1194			mannitol/sorbitol	LC/MS polar	46142	C00794	HMDB00247	5780		1.67	1.64	1.53	1.21	0.98	0.92	0.73	0.94	0.74	0.79		0.0069	0.0032	0.0704	0.0295	0.0243	0.0079	0.0602	0.0172	0.7591	0.9206	0.5955	0.6655	0.0519	0.0199	0.9152	0.9929	0.2672	0.1375	0.1693	0.0384	0.0183	0.0064	Carbohydrate	Fructose, Mannose and Galactose Metabolism	100001740		2320	181.072
	1196			mannose-6-phosphate	LC/MS polar	1469	C00275	HMDB01078	439198		3.79	3.62	3.63	2.16	0.96	0.96	0.57	1	0.6	0.6		5.5335e-06	3.3163e-05	0.0486	0.0238	0.0001	0.0001	0.0002	0.0002	0.3821	0.9046	0.6914	0.6794	0.0009	0.0009	0.4818	0.9353	0.6064	0.2599	0.0181	0.0081	0.001	0.0009	Carbohydrate	Fructose, Mannose and Galactose Metabolism	294	70442-25-0;104872-94-8	4510	259.022
	1206			galactose 1-phosphate	LC/MS polar	15706	C00446	HMDB00645	123912		3.03	2.71	2.84	2.32	0.89	0.94	0.77	1.05	0.86	0.82		0.002	0.0014	0.0104	0.0106	0.0032	0.0019	0.0085	0.0033	0.4358	0.9046	0.6671	0.6708	0.0689	0.0253	0.558	0.9353	0.8064	0.3194	0.0603	0.0182	0.0168	0.0061	Carbohydrate	Fructose, Mannose and Galactose Metabolism	100000300	19046-60-7	4552	259.022
	1215			galactonate	LC/MS polar	27719	C00880	HMDB00565	128869		1.68	1.56	0.94	0.87	0.93	0.56	0.52	0.61	0.56	0.92		0.2513	0.0474	0.1721	0.0543	0.5339	0.0971	0.3475	0.0756	0.9678	0.951	0.1765	0.4739	0.1325	0.0428	0.1242	0.533	0.116	0.0783	0.562	0.0993	0.3742	0.0704	Carbohydrate	Fructose, Mannose and Galactose Metabolism	100001026	299-28-5	3085	195.051
	1222		Nucleotide Sugar	UDP-glucose	LC/MS polar	32344	C00029	HMDB00286	8629		3.07	4.11	4.96	2.54	1.34	1.62	0.83	1.21	0.62	0.51		3.3523e-06	2.9453e-05	0.0229	0.0161	2.8611e-07	3.6193e-06	0.0003	0.0002	0.9371	0.951	0.0016	0.046	0.1626	0.0506	0.2443	0.7648	0.5276	0.2323	0.0014	0.0015	3.4881e-05	9.9512e-05	Carbohydrate	Nucleotide Sugar	1096	117756-22-6	3950	565.048
	1226			UDP-galactose	LC/MS polar	15860	C00052	HMDB00302	18068		2.26	2.54	2.45	1.51	1.12	1.09	0.67	0.97	0.6	0.62		9.2512e-05	0.0002	0.0367	0.0205	4.6888e-05	7.9675e-05	0.004	0.0018	0.8963	0.951	0.4683	0.6372	0.0039	0.0027	0.6774	0.9694	0.2419	0.1296	0.0013	0.0015	0.0019	0.0014	Carbohydrate	Nucleotide Sugar	100000298	2956-16-3;91183-98-1;137868-52-1	4000	565.048
	1234			UDP-N-acetylglucosamine/galactosamine	LC/MS polar	46148					2.63	2.75	3.48	2.21	1.05	1.33	0.84	1.27	0.8	0.63		7.1968e-05	0.0002	0.0294	0.0177	1.4837e-05	4.2231e-05	0.0002	0.0002	0.6718	0.9203	0.0461	0.2275	0.0916	0.0314	0.2202	0.7413	0.8649	0.3364	0.0054	0.0038	0.0024	0.0016	Carbohydrate	Nucleotide Sugar	100002957		3665	606.074
	1243		Aminosugar Metabolism	glucosamine-6-phosphate	LC/MS polar	580	C00352	HMDB01254	439217		3.47	3.19	3.41	2.59	0.92	0.98	0.75	1.07	0.81	0.76		6.6578e-05	0.0001	0.026	0.0168	0.0008	0.0007	9.3236e-05	9.5643e-05	0.4358	0.9046	0.8264	0.6916	0.0997	0.0337	0.5434	0.9353	0.9887	0.3679	0.2857	0.0584	0.0017	0.0013	Carbohydrate	Aminosugar Metabolism	290	3616-42-0	4521.5	258.038
	1252			N-acetylglucosamine 6-phosphate	LC/MS polar	15107	C00357	HMDB02817	439219		2.03	1.69	1.46	0.82	0.83	0.72	0.4	0.86	0.48	0.56		0.0001	0.0002	0.164	0.0528	0.0064	0.003	0.0286	0.0094	0.2776	0.8947	0.0161	0.1325	1.5481e-05	4.555e-05	0.9131	0.9929	0.0597	0.0494	0.0006	0.0009	0.0856	0.021	Carbohydrate	Aminosugar Metabolism	1213	102029-88-9	4114	300.049
	1253			N-acetyl-glucosamine 1-phosphate	LC/MS polar	15741	C04256	HMDB01367	440364		1.86	1.12	0.87	0.39	0.6	0.47	0.21	0.78	0.35	0.45		0.0262	0.0081	0.8812	0.2067	0.5174	0.0947	0.0015	0.0008	0.1012	0.6887	0.0085	0.0938	0.0001	0.0002	0.8032	0.9927	0.0406	0.0401	0.0024	0.0022	0.1834	0.0384	Carbohydrate	Aminosugar Metabolism	1212	31281-59-1	4052	300.049
	1259			N-acetylneuraminate	LC/MS pos early	32377	C00270	HMDB00230	439197		1.76	1.51	2.18	1.14	0.86	1.24	0.65	1.44	0.76	0.52		0.0718	0.0171	0.1881	0.0579	0.0005	0.0005	0.5967	0.116	0.6101	0.9046	0.2723	0.5313	0.1625	0.0506	0.1139	0.5087	0.3798	0.1814	0.0085	0.005	0.4001	0.0743	Carbohydrate	Aminosugar Metabolism	1162	131-48-6	660	310.113
	1262			N-acetylmuramate	LC/MS pos early	33421	C02713	HMDB60493	5462244		2.9	2.87	1.7	0.72	0.99	0.59	0.25	0.59	0.25	0.42		0.0012	0.0009	0.0444	0.0227	0.0572	0.0155	0.1787	0.0432	0.6024	0.9046	0.0478	0.2275	0.0028	0.0022	0.322	0.8346	0.0124	0.02	0.0258	0.0105	0.0007	0.0007	Carbohydrate	Aminosugar Metabolism	100000283	10597-89-4	1342	294.118
	1271			erythronate*	LC/MS polar	42420		HMDB00613	2781043		1.17	2.21	1.11	1.72	1.89	0.95	1.46	0.5	0.78	1.54		0.1219	0.0261	0.0195	0.0144	0.5762	0.1036	0.17	0.0416	0.0453	0.5944	0.6031	0.6655	0.3675	0.0979	0.031	0.288	0.3642	0.1759	0.274	0.0562	0.0663	0.0174	Carbohydrate	Aminosugar Metabolism	100001320	88759-55-1	2186	135.03
	1273			N-acetylglucosamine/N-acetylgalactosamine	LC/MS pos early	46539		HMDB00215	24139		3.3	3.06	2.96	1.22	0.92	0.9	0.37	0.97	0.4	0.41		0.0179	0.0061	0.0238	0.0164	0.0585	0.0158	0.3922	0.0837	0.8409	0.9483	0.715	0.6856	0.0358	0.0148	0.8536	0.9929	0.0496	0.0443	0.1114	0.0279	0.019	0.0066	Carbohydrate	Aminosugar Metabolism	100006435		715	222.097
	1275		Advanced Glycation End-product	N6-carboxymethyllysine	LC/MS pos early	36713			123800		1.54	1.92	1.47	1.41	1.25	0.95	0.91	0.76	0.73	0.96		0.001	0.0008	0.0261	0.0168	0.0106	0.0043	0.0798	0.0221	0.4294	0.9046	0.6189	0.6655	0.4537	0.1147	0.3151	0.8346	0.2458	0.1298	0.7142	0.1188	0.0237	0.0078	Carbohydrate	Advanced Glycation End-product	100001768	5746-04-03	2500	205.118
	1279	Energy	TCA Cycle	citrate	LC/MS neg	1564	C00158	HMDB00094	311		1.39	1.23	1.32	0.87	0.89	0.95	0.63	1.07	0.7	0.66		0.0759	0.0177	0.8536	0.201	0.1932	0.0421	0.5369	0.1078	0.3947	0.9046	0.6961	0.6814	0.005	0.0034	0.5263	0.9353	0.6161	0.2635	0.0514	0.0168	0.4741	0.0854	Energy	TCA Cycle	1124	77-92-9	582	191.02
	1281			aconitate [cis or trans]	LC/MS neg	46173					1.59	1.24	1.43	0.87	0.78	0.9	0.55	1.16	0.7	0.6		0.0103	0.0041	0.8112	0.1943	0.0466	0.0129	0.3472	0.0756	0.2227	0.8903	0.4456	0.6347	0.001	0.0009	0.3687	0.8731	0.5161	0.2286	0.008	0.0048	0.4355	0.0797	Energy	TCA Cycle	100001359		580	173.009
	1283			isocitrate	LC/MS polar	12110	C00311	HMDB00193	1198		3.04	2.35	2.44	1.05	0.77	0.8	0.35	1.04	0.45	0.43		0.0005	0.0006	0.3128	0.0876	0.0042	0.0023	0.6524	0.1241	0.1942	0.8649	0.2468	0.5202	0.0001	0.0002	0.4058	0.8944	0.386	0.1826	0.0043	0.0033	0.6717	0.1143	Energy	TCA Cycle	1206	20226-99-7	4400	191.02
	1285			alpha-ketoglutarate	LC/MS polar	528	C00026	HMDB00208	51		0.99	1.12	0.81	0.47	1.13	0.82	0.47	0.73	0.42	0.58		0.9412	0.1469	0.8342	0.1977	0.2182	0.0463	0.001	0.0006	0.8651	0.951	0.273	0.5313	0.0018	0.0015	0.6717	0.9694	0.0775	0.0591	0.009	0.0052	0.0348	0.0105	Energy	TCA Cycle	93	305-72-6;328-50-7;22202-68-2	2700	145.014
	1288			succinate	LC/MS polar	1437	C00042	HMDB00254	1110		1.58	1.56	1.26	0.8	0.98	0.79	0.5	0.81	0.51	0.64		0.0006	0.0006	0.1315	0.0454	0.1646	0.0367	0.0089	0.0035	0.6563	0.9082	0.1051	0.3688	2.3701e-05	6.2758e-05	0.5038	0.9353	0.0341	0.0353	0.0181	0.0081	0.0008	0.0008	Energy	TCA Cycle	252	110-15-6	3149	117.019
	1289			fumarate	LC/MS polar	1643	C00122	HMDB00134	444972		1.31	1.3	1.04	0.94	0.99	0.79	0.72	0.8	0.73	0.91		0.0614	0.0151	0.4081	0.1085	0.7723	0.1314	0.5337	0.1075	0.7204	0.9206	0.1089	0.3758	0.0268	0.012	0.4988	0.9353	0.2863	0.1452	0.3953	0.0753	0.9327	0.151	Energy	TCA Cycle	330	100-17-8	3084	115.004
	1291			malate	LC/MS neg	1303	C00149	HMDB00156	525		1.27	1.31	1.12	1.09	1.03	0.88	0.86	0.86	0.83	0.97		0.0311	0.0092	0.4353	0.1142	0.432	0.0813	0.2857	0.0645	0.8092	0.9345	0.3203	0.5677	0.1455	0.0458	0.7362	0.9793	0.6817	0.2856	0.9265	0.1464	0.7374	0.1232	Energy	TCA Cycle	409	6915-15-7	615.6	133.014
	1298			2-methylcitrate	LC/MS polar	37483	C02225	HMDB00379	439681		3.22	5.24	2.75	0.59	1.63	0.85	0.18	0.52	0.11	0.21		0.0003	0.0004	0.0064	0.0079	0.0033	0.0019	0.1057	0.0279	0.4531	0.9046	0.3923	0.6144	0.0048	0.0033	0.2384	0.7519	0.002	0.0077	0.0061	0.0042	0.0006	0.0006	Energy	TCA Cycle	90	6061-96-7	4565.3	205.035
	1300			citraconate/glutaconate	LC/MS polar	47076					2.43	4.17	2.56	2.83	1.72	1.06	1.17	0.61	0.68	1.11		0.0014	0.001	1.0941e-05	0.0002	0.0025	0.0016	0.0052	0.0022	0.0149	0.4004	0.8578	0.6919	0.6382	0.1497	0.0334	0.2944	0.1054	0.0737	0.7631	0.1242	0.0001	0.0003	Energy	TCA Cycle	100006438		2600	129.019
	1304		Oxidative Phosphorylation	acetylphosphate	LC/MS polar	15488	C00227	HMDB01494	186		2.84	2.67	2.55	1.43	0.94	0.9	0.5	0.95	0.53	0.56		0.0094	0.0039	0.2007	0.0611	0.0396	0.0113	0.1098	0.0287	0.4767	0.9046	0.7045	0.6843	0.0534	0.0204	0.6863	0.9694	0.5346	0.2346	0.1739	0.0391	0.2644	0.0522	Energy	Oxidative Phosphorylation	1211	94249-01-1	4013.9	138.98
	1306			phosphate	LC/MS pos early	42109	C00009	HMDB01429	1061		1.58	2.09	1.73	0.89	1.32	1.09	0.56	0.83	0.43	0.51		0.0009	0.0008	0.0328	0.0192	0.0072	0.0033	0.2101	0.0497	0.4395	0.9046	0.6247	0.6655	0.0001	0.0002	0.6505	0.9657	0.0202	0.027	0.0036	0.0029	0.001	0.0009	Energy	Oxidative Phosphorylation	461	7664-38-2	576	98.9842
	1309	Lipid	Fatty Acid Synthesis	malonate	LC/MS polar	15872	C00383	HMDB00691	867		1.49	1.85	1.7	1.38	1.24	1.14	0.93	0.92	0.75	0.82		0.0031	0.0018	0.033	0.0192	0.0066	0.0031	0.0061	0.0025	0.4301	0.9046	0.3602	0.5953	0.4567	0.1153	0.8511	0.9929	0.2643	0.1368	0.1564	0.036	0.0047	0.0024	Lipid	Fatty Acid Synthesis	818	141-82-2;26522-22-85-0	3447	103.004
	1311		Fatty Acid Metabolism	acetyl CoA	LC/MS neg	43840	C00024	HMDB01206	444493		2.29	2.49	1.47	0.59	1.09	0.64	0.26	0.59	0.24	0.4		0.0148	0.0053	0.0026	0.0043	0.07	0.0182	0.0737	0.0206	0.6543	0.9073	0.1532	0.4519	0.0036	0.0026	0.0438	0.3391	0.0022	0.008	0.0153	0.0073	0.0016	0.0013	Lipid	Fatty Acid Metabolism	1830	102029-73-2	1691	403.556
	1323		Short Chain Fatty Acid	butyrate (4:0)	LC/MS neg	40605	C00246	HMDB00039	264		1.27	1.49	1.52	1.8	1.17	1.2	1.42	1.02	1.21	1.19		0.1478	0.0304	0.025	0.0168	0.003	0.0018	0.0001	0.0001	0.3572	0.9046	0.2085	0.4937	0.0313	0.0134	0.8101	0.9927	0.1363	0.0858	0.076	0.0212	0.034	0.0103	Lipid	Short Chain Fatty Acid	1143	109-92-6	1062	87.0452
	1324			valerate (5:0)	LC/MS neg	33443	C00803	HMDB00892	7991		4.03	4.26	3.47	3.81	1.05	0.86	0.95	0.82	0.9	1.1		0.0004	0.0004	0.0003	0.0012	0.0008	0.0007	0.0005	0.0003	0.9733	0.951	0.1718	0.4705	0.613	0.1459	0.4346	0.923	0.7497	0.3066	0.3682	0.0716	0.0007	0.0007	Lipid	Short Chain Fatty Acid	1136	109-52-4	1718	101.061
	1325		Medium Chain Fatty Acid	caproate (6:0)	LC/MS neg	32489	C01585	HMDB00535	8892		3.08	5.58	4.34	5.96	1.81	1.41	1.94	0.78	1.07	1.37		0.0721	0.0172	0.0004	0.0016	0.0004	0.0004	7.0626e-07	3.3267e-06	0.1062	0.7045	0.2252	0.5068	0.0723	0.0262	0.2874	0.7902	0.4989	0.2235	0.0556	0.0175	0.0004	0.0005	Lipid	Medium Chain Fatty Acid	926	142-62-1	2713.7	115.076
	1326			heptanoate (7:0)	LC/MS neg	1644	C17714	HMDB00666	8094		3.14	5.58	3.54	5.07	1.78	1.13	1.62	0.64	0.91	1.43		0.0215	0.007	0.0003	0.0012	6.84e-06	2.758e-05	1.7627e-05	2.4657e-05	0.0881	0.6887	0.4523	0.6369	0.1049	0.0351	0.059	0.3843	0.7547	0.3071	0.0233	0.0097	5.4958e-05	0.0001	Lipid	Medium Chain Fatty Acid	925	111-14-8	3670	129.092
	1327			caprylate (8:0)	LC/MS neg	32492	C06423	HMDB00482	379		1.87	4.02	3.56	7.23	2.15	1.91	3.87	0.89	1.8	2.03		0.0045	0.0024	0.0002	0.0009	0.0002	0.0002	9.3481e-07	3.596e-06	0.0008	0.1405	0.0019	0.0494	5.5579e-05	0.0001	0.4351	0.923	0.0026	0.009	0.0008	0.001	0.0002	0.0004	Lipid	Medium Chain Fatty Acid	932	124-07-2	4362	143.108
	1328			pelargonate (9:0)	LC/MS neg	12035	C01601	HMDB00847	8158		2.63	5.42	4.44	3.61	2.06	1.69	1.37	0.82	0.67	0.81		0.0026	0.0017	0.0006	0.0018	9.3444e-07	7.599e-06	7.2966e-07	3.3267e-06	0.0225	0.4479	0.0197	0.1481	0.0815	0.0285	0.5265	0.9353	0.1515	0.0905	0.0675	0.0196	0.003	0.0018	Lipid	Medium Chain Fatty Acid	437	112-05-0	4798	157.123
	1329			caprate (10:0)	LC/MS neg	1642	C01571	HMDB00511	2969		6.92	9.92	16.19	32.59	1.43	2.34	4.71	1.63	3.28	2.01		8.6508e-05	0.0002	4.4209e-07	3.5147e-05	1.0006e-07	2.4238e-06	5.5552e-07	3.3267e-06	0.0963	0.6887	0.0054	0.0823	0.0007	0.0007	0.0076	0.1777	2.3445e-05	0.0005	0.0009	0.0012	1.9276e-06	1.4298e-05	Lipid	Medium Chain Fatty Acid	888	334-48-5	5090.7	171.139
	1334			laurate (12:0)	LC/MS neg	1645	C02679	HMDB00638	3893		2.54	2.28	3.37	10.04	0.9	1.33	3.95	1.48	4.41	2.98		0.0009	0.0008	0.0152	0.0127	2.8252e-05	5.9459e-05	9.2778e-09	2.8552e-07	0.5169	0.9046	0.117	0.3891	0.0001	0.0002	0.0814	0.4232	0.0008	0.0053	8.1446e-05	0.0003	0.0003	0.0005	Lipid	Medium Chain Fatty Acid	181	143-07-7	5300	199.17
	1335			5-dodecenoate (12:1n7)	LC/MS neg	33968		HMDB00529	5312378		3.92	4.24	7.64	28.12	1.08	1.95	7.18	1.8	6.63	3.68		0.0051	0.0027	0.0003	0.0011	3.4123e-05	6.8073e-05	5.7757e-06	1.0304e-05	0.5809	0.9046	0.0401	0.217	0.0009	0.0009	0.0108	0.1848	2.0336e-05	0.0005	1.7171e-05	0.0001	0.0005	0.0006	Lipid	Medium Chain Fatty Acid	100001232	2430-94-6	5224	197.155
	1338		Long Chain Saturated Fatty Acid	myristate (14:0)	LC/MS neg	1365	C06424	HMDB00806	11005		3.29	2.52	4.24	11.55	0.77	1.29	3.51	1.68	4.58	2.72		0.0056	0.0028	0.0049	0.0065	0.0001	0.0001	4.7298e-06	9.0974e-06	0.4957	0.9046	0.2261	0.5068	0.0022	0.0017	0.0315	0.2888	0.0002	0.0024	0.0016	0.0016	0.0073	0.0033	Lipid	Long Chain Saturated Fatty Acid	519	544-63-8	5440	227.202
	1339			pentadecanoate (15:0)	LC/MS neg	1361	C16537	HMDB00826	13849		3.47	2.58	4.1	3.68	0.74	1.18	1.06	1.59	1.43	0.9		0.0057	0.0028	0.0068	0.0082	0.0006	0.0006	0.0039	0.0017	0.4485	0.9046	0.3549	0.5943	0.8255	0.181	0.0393	0.3261	0.318	0.1574	0.4994	0.0902	0.0152	0.0056	Lipid	Long Chain Saturated Fatty Acid	980	1002-84-2;10002-84-2	5521	241.217
	1340			palmitate (16:0)	LC/MS neg	1336	C00249	HMDB00220	985		3.08	2.68	3.91	3.39	0.87	1.27	1.1	1.46	1.26	0.87		0.0048	0.0025	0.0053	0.0069	2.4737e-05	5.416e-05	0.0016	0.0008	0.6674	0.9161	0.2332	0.5148	0.6867	0.1588	0.0868	0.4448	0.388	0.1833	0.4064	0.0767	0.0028	0.0017	Lipid	Long Chain Saturated Fatty Acid	424	57-10-3	5618	255.233
	1341			margarate (17:0)	LC/MS neg	1121		HMDB02259	10465		3.85	2.45	4.51	2.96	0.64	1.17	0.77	1.84	1.21	0.66		0.007	0.0032	0.0108	0.0108	0.0004	0.0004	0.0227	0.0078	0.2951	0.8947	0.4098	0.627	0.5295	0.13	0.0213	0.2362	0.7495	0.3066	0.1434	0.034	0.022	0.0073	Lipid	Long Chain Saturated Fatty Acid	891	506-12-7	5731	269.249
	1342			stearate (18:0)	LC/MS neg	1358	C01530	HMDB00827	5281		2.52	2.47	3.05	2.19	0.98	1.21	0.87	1.23	0.88	0.72		0.0035	0.002	0.0122	0.0117	3.5277e-05	6.8073e-05	0.0053	0.0022	0.8272	0.9417	0.2787	0.5333	0.5837	0.1403	0.2501	0.768	0.789	0.3144	0.0937	0.0245	0.0021	0.0014	Lipid	Long Chain Saturated Fatty Acid	439	57-11-4	5872	283.264
	1343			nonadecanoate (19:0)	LC/MS neg	1356	C16535	HMDB00772	12591		3	2.98	3.42	2.66	0.99	1.14	0.89	1.15	0.89	0.78		0.0057	0.0028	0.0032	0.0049	0.0007	0.0006	0.0209	0.0072	0.9696	0.951	0.4788	0.6372	0.6631	0.1544	0.4561	0.9268	0.6208	0.2643	0.2784	0.057	0.0055	0.0027	Lipid	Long Chain Saturated Fatty Acid	892	646-30-0	6068	297.28
	1344			arachidate (20:0)	LC/MS neg	1118	C06425	HMDB02212	10467		3.34	3.23	4.47	2.95	0.97	1.34	0.88	1.38	0.91	0.66		0.0006	0.0006	0.001	0.0024	2.8724e-05	5.9459e-05	0.0102	0.0039	0.8397	0.9483	0.182	0.4772	0.5488	0.1339	0.1373	0.5569	0.6649	0.2803	0.1183	0.0287	0.0004	0.0005	Lipid	Long Chain Saturated Fatty Acid	893	506-30-9	6240	311.296
	1346			behenate (22:0)*	LC/MS neg	12125	C08281	HMDB00944	8215		4.89	3.73	5.42	4.08	0.76	1.11	0.83	1.45	1.09	0.75		0.0277	0.0084	0.0585	0.0264	0.1265	0.0296	0.0527	0.0155	0.4872	0.9046	0.6025	0.6655	0.6147	0.1461	0.9381	0.9929	0.886	0.3414	0.8616	0.1381	0.0551	0.015	Lipid	Long Chain Saturated Fatty Acid	314	112-85-6	6745	339.327
	1351		Long Chain Monounsaturated Fatty Acid	myristoleate (14:1n5)	LC/MS neg	32418	C08322	HMDB02000	5281119		3.24	2.2	4.56	5.12	0.68	1.41	1.58	2.08	2.33	1.12		0.0279	0.0084	0.0213	0.0154	0.0014	0.001	0.0013	0.0007	0.581	0.9046	0.1522	0.4519	0.0924	0.0316	0.0037	0.1439	0.0016	0.0069	0.376	0.0722	0.0358	0.0107	Lipid	Long Chain Monounsaturated Fatty Acid	100001198	544-64-9	5346.9	225.186
	1354			palmitoleate (16:1n7)	LC/MS neg	33447	C08362	HMDB03229	445638		4.62	1.96	4.27	2.26	0.42	0.92	0.49	2.18	1.15	0.53		0.0317	0.0093	0.0756	0.0309	0.01	0.0041	0.0523	0.0154	0.2702	0.8947	0.6612	0.6677	0.3976	0.1043	0.015	0.2006	0.5275	0.2323	0.0397	0.0142	0.0968	0.0232	Lipid	Long Chain Monounsaturated Fatty Acid	452	373-49-9	5475	253.217
	1356			10-heptadecenoate (17:1n7)	LC/MS neg	33971		HMDB60038	5312435		5.95	1.99	5.81	2.71	0.33	0.98	0.45	2.92	1.36	0.47		0.0278	0.0084	0.0801	0.032	0.0058	0.0028	0.0533	0.0157	0.2073	0.8842	0.5444	0.6504	0.3884	0.102	0.0037	0.1439	0.5409	0.2369	0.0483	0.0161	0.1015	0.024	Lipid	Long Chain Monounsaturated Fatty Acid	100001278	29743-97-3	5555	267.233
	1358			oleate/vaccenate (18:1)	LC/MS neg	52285					4.83	2.93	6.05	3.47	0.61	1.25	0.72	2.06	1.18	0.57		0.0199	0.0066	0.0272	0.017	0.005	0.0026	0.0224	0.0077	0.5276	0.9046	0.3091	0.5618	0.6957	0.1597	0.0044	0.1439	0.7902	0.3144	0.0759	0.0212	0.0376	0.0111	Lipid	Long Chain Monounsaturated Fatty Acid	100008930		5655	281.249
	1364			10-nonadecenoate (19:1n9)	LC/MS neg	33972		HMDB13622	5312513		4.43	2.81	5.94	4.1	0.63	1.34	0.92	2.11	1.46	0.69		0.0086	0.0037	0.0123	0.0117	0.001	0.0008	0.0121	0.0045	0.4031	0.9046	0.2735	0.5313	0.8862	0.1892	0.0129	0.192	0.5203	0.2298	0.2263	0.0479	0.0209	0.007	Lipid	Long Chain Monounsaturated Fatty Acid	100001277	73033-09-7	5780	295.264
	1367			eicosenoate (20:1)	LC/MS neg	33587	C16526	HMDB02231	5282768		4.34	4.05	6.02	5.34	0.93	1.39	1.23	1.49	1.32	0.89		0.0073	0.0033	0.0046	0.0062	0.0013	0.001	0.0058	0.0024	0.8725	0.951	0.2503	0.5222	0.691	0.1588	0.1491	0.5927	0.7361	0.3035	0.5347	0.0954	0.0076	0.0034	Lipid	Long Chain Monounsaturated Fatty Acid	100001335		5950	309.28
	1371			erucate (22:1n9)	LC/MS neg	1552	C08316	HMDB02068	5281116		3.68	5.71	4.45	3.76	1.55	1.21	1.02	0.78	0.66	0.85		0.0005	0.0005	4.3137e-05	0.0004	0.0002	0.0002	0.0155	0.0056	0.0696	0.6859	0.4267	0.6347	0.7568	0.1703	0.2473	0.7674	0.1543	0.092	0.419	0.0786	0.0001	0.0002	Lipid	Long Chain Monounsaturated Fatty Acid	1087	112-86-7	6355.6	337.311
	1374		Long Chain Polyunsaturated Fatty Acid (n3 and n6)	tetradecadienoate (14:2)*	LC/MS neg	62850		HMDB00560	5312409		7.4	4.45	8.24	7.75	0.6	1.11	1.05	1.85	1.74	0.94		4.1536e-05	0.0001	0.0002	0.0009	7.1271e-06	2.758e-05	1.7025e-05	2.437e-05	0.0773	0.6887	0.6303	0.6662	0.8548	0.1844	0.0241	0.2502	0.0472	0.0434	0.755	0.123	0.0002	0.0003	Lipid	Long Chain Polyunsaturated Fatty Acid (n3 and n6)	100020343	39039-37-7	5292	223.17
	1381			stearidonate (18:4n3)	LC/MS neg	33969	C16300	HMDB06547	5312508		1	1	1	1	1	1	1	1	1	1																								Lipid	Long Chain Polyunsaturated Fatty Acid (n3 and n6)	100001229	111174-40-4	5395	275.202
	1384			eicosapentaenoate (EPA; 20:5n3)	LC/MS neg	18467	C06428	HMDB01999	446284		11.96	6.06	15.23	11.16	0.51	1.27	0.93	2.51	1.84	0.73		0.0027	0.0017	0.0079	0.0089	0.0022	0.0014	0.0033	0.0015	0.1611	0.843	0.3476	0.5878	0.9015	0.1916	0.0115	0.1848	0.0649	0.0522	0.2919	0.0594	0.01	0.0041	Lipid	Long Chain Polyunsaturated Fatty Acid (n3 and n6)	2050	10-2005-9;10417-94-4	5450	301.217
	1386			docosapentaenoate (n3 DPA; 22:5n3)	LC/MS neg	32504	C16513	HMDB06528	6441454		16.65	11.49	28.93	14.38	0.69	1.74	0.86	2.52	1.25	0.5		0.0012	0.0009	0.0007	0.002	4.6677e-05	7.9675e-05	0.0012	0.0007	0.513	0.9046	0.2012	0.493	0.7312	0.1666	0.0429	0.3391	0.762	0.3087	0.1023	0.0263	0.0063	0.0029	Lipid	Long Chain Polyunsaturated Fatty Acid (n3 and n6)	100001181	2234-74-4	5571	329.249
	1387			docosahexaenoate (DHA; 22:6n3)	LC/MS neg	44675	C06429	HMDB02183	445580		25.06	19.68	46.42	20.43	0.79	1.85	0.82	2.36	1.04	0.44		0.0004	0.0004	0.002	0.0038	0.0002	0.0002	0.0013	0.0007	0.4987	0.9046	0.1921	0.4865	0.5006	0.124	0.0979	0.4718	0.9633	0.3605	0.0852	0.0229	0.012	0.0048	Lipid	Long Chain Polyunsaturated Fatty Acid (n3 and n6)	100000665	6217-54-5	5525	327.233
	1391			linoleate (18:2n6)	LC/MS neg	1105	C01595	HMDB00673	5280450		5.75	2.81	5.88	3.54	0.49	1.02	0.62	2.09	1.26	0.6		0.0318	0.0093	0.0414	0.0218	0.0091	0.0039	0.0302	0.0098	0.532	0.9046	0.5106	0.6372	0.735	0.1669	0.028	0.2711	0.6691	0.2812	0.1514	0.0355	0.0482	0.0136	Lipid	Long Chain Polyunsaturated Fatty Acid (n3 and n6)	180	60-33-3	5535	279.233
	1393			linolenate [alpha or gamma; (18:3n3 or 6)]	LC/MS neg	34035	C06426	HMDB03073	5280934		5.23	2.42	4.39	2.84	0.46	0.84	0.54	1.81	1.17	0.65		0.0256	0.008	0.0454	0.023	0.0109	0.0043	0.0308	0.0099	0.3723	0.9046	0.8131	0.6916	0.5509	0.134	0.0636	0.3866	0.5004	0.2237	0.168	0.0382	0.0567	0.0153	Lipid	Long Chain Polyunsaturated Fatty Acid (n3 and n6)	100001337		5450	277.217
	1394			dihomo-linoleate (20:2n6)	LC/MS neg	17805	C16525	HMDB05060	6439848		4.52	4.1	6.08	5.63	0.91	1.35	1.25	1.49	1.37	0.93		0.0105	0.0041	0.0095	0.0101	0.0033	0.0019	0.0075	0.003	0.9375	0.951	0.2849	0.541	0.6734	0.1564	0.1514	0.5927	0.6618	0.2795	0.6123	0.1054	0.0141	0.0053	Lipid	Long Chain Polyunsaturated Fatty Acid (n3 and n6)	1231	2091-39-6	5730	307.264
	1396			dihomo-linolenate (20:3n3 or n6)	LC/MS neg	35718	C03242	HMDB02925	5280581		9.38	6.9	12.9	10.6	0.74	1.38	1.13	1.87	1.54	0.82		0.0012	0.0009	0.0021	0.0038	0.0004	0.0004	0.0013	0.0007	0.6203	0.9046	0.307	0.56	0.8506	0.184	0.0528	0.3632	0.5042	0.2243	0.4565	0.0836	0.0024	0.0016	Lipid	Long Chain Polyunsaturated Fatty Acid (n3 and n6)	100001739	17046-59-2	5596	305.249
	1397			arachidonate (20:4n6)	LC/MS neg	1110	C00219	HMDB01043	444899		29.38	14.32	41.33	25.51	0.49	1.41	0.87	2.89	1.78	0.62		0.0002	0.0002	0.0005	0.0016	8.2573e-05	0.0001	0.0002	0.0002	0.1784	0.8489	0.2971	0.554	0.7315	0.1666	0.0133	0.1929	0.3306	0.1623	0.1785	0.0398	0.001	0.0009	Lipid	Long Chain Polyunsaturated Fatty Acid (n3 and n6)	229	506-32-1	5535	303.233
	1480		Fatty Acid, Dicarboxylate	glutarate (C5-DC)	LC/MS polar	396	C00489	HMDB00661	743		1.64	1.82	1.31	1.28	1.11	0.79	0.78	0.72	0.71	0.98		0.0009	0.0008	0.0149	0.0126	0.0252	0.0082	0.0339	0.0107	0.7092	0.9206	0.0528	0.2399	0.0405	0.0163	0.1232	0.533	0.1062	0.0737	0.8658	0.1384	0.0023	0.0015	Lipid	Fatty Acid, Dicarboxylate	339	110-94-1	2900	131.035
	1484			2-hydroxyglutarate	LC/MS pos early	37253	C02630	HMDB0059655	43		1.86	1.91	1.89	1.42	1.03	1.01	0.76	0.99	0.74	0.75		0.0038	0.0021	0.0081	0.009	0.0081	0.0036	0.0158	0.0058	0.9543	0.951	0.9961	0.7302	0.1064	0.0354	0.9612	0.9957	0.1443	0.088	0.1519	0.0355	0.0047	0.0024	Lipid	Fatty Acid, Dicarboxylate	100002070	40951-21-1	958	131.034
	1485			4-hydroxy-2-oxoglutaric acid	LC/MS polar	40062	C01127	HMDB02070	599		1.27	1.27	1.04	0.97	1	0.82	0.76	0.82	0.76	0.93		0.0685	0.0165	0.4832	0.1249	0.7841	0.1328	0.8048	0.1457	0.7315	0.9206	0.127	0.4064	0.0286	0.0124	0.5809	0.9407	0.4108	0.1909	0.58	0.1016	0.8199	0.1349	Lipid	Fatty Acid, Dicarboxylate	100002537	1187-99-1	3073	161.009
	1488			2-hydroxyadipate	LC/MS polar	31934	C02360	HMDB00321	193530		3.21	4.08	2.6	3.84	1.27	0.81	1.2	0.64	0.94	1.47		6.7662e-06	3.8417e-05	0.0003	0.0011	4.6888e-05	7.9675e-05	2.7395e-06	6.6124e-06	0.2855	0.8947	0.1266	0.4064	0.1707	0.0523	0.0553	0.3669	0.8993	0.345	0.014	0.0069	3.8922e-06	2.7066e-05	Lipid	Fatty Acid, Dicarboxylate	100001153	18294-85-4	3000	161.046
	1489			3-hydroxyadipate*	LC/MS polar	62069		HMDB00345	151913		1.23	1.08	1.04	0.37	0.88	0.84	0.3	0.96	0.34	0.36		0.4538	0.0786	0.8228	0.1964	0.9363	0.1545	0.0066	0.0027	0.6271	0.9046	0.5217	0.6372	0.003	0.0023	0.8885	0.9929	0.0064	0.0132	0.0069	0.0044	0.8096	0.1334	Lipid	Fatty Acid, Dicarboxylate	100004396		3131	161.046
	1492			maleate	LC/MS polar	20676	C01384	HMDB00176	444266		2.87	1.61	1.49	0.65	0.56	0.52	0.23	0.93	0.41	0.44		0.0659	0.016	0.4284	0.1128	0.3403	0.0666	0.0629	0.0179	0.252	0.8903	0.2337	0.5148	0.0131	0.0072	0.9756	0.9974	0.072	0.0564	0.0427	0.015	0.9511	0.1534	Lipid	Fatty Acid, Dicarboxylate	100000707	110-16-7	2640	115.004
	1497			suberate (C8-DC)	LC/MS polar	15730	C08278	HMDB00893	10457		1.4	1.64	1.39	0.92	1.17	0.99	0.66	0.85	0.56	0.67		0.0324	0.0094	0.0104	0.0106	0.1116	0.0266	0.5458	0.1088	0.3327	0.9046	0.8514	0.6919	0.044	0.0174	0.3367	0.85	0.0156	0.0232	0.0806	0.0222	0.013	0.005	Lipid	Fatty Acid, Dicarboxylate	100000016	505-48-6	2577.6	173.082
	1500			azelate (C9-DC)	LC/MS neg	18362	C08261	HMDB00784	2266		1.56	1.79	1.73	1.17	1.15	1.11	0.75	0.96	0.65	0.67		0.0174	0.006	0.0246	0.0166	0.0152	0.0056	0.2492	0.0576	0.6008	0.9046	0.6204	0.6655	0.0702	0.0256	0.9379	0.9929	0.0758	0.0585	0.0533	0.0172	0.0152	0.0056	Lipid	Fatty Acid, Dicarboxylate	2029	123-99-9	1276	187.098
	1502			sebacate (C10-DC)	LC/MS neg	32398	C08277	HMDB00792	5192		2.37	3.47	2.18	1.67	1.46	0.92	0.7	0.63	0.48	0.76		0.0003	0.0003	0.004	0.0056	0.0013	0.001	0.0143	0.0053	0.2934	0.8947	0.5195	0.6372	0.0413	0.0165	0.1843	0.6655	0.0429	0.0415	0.15	0.0353	0.0007	0.0007	Lipid	Fatty Acid, Dicarboxylate	100001211	111-20-6	1788	201.113
	1512			tetradecanedioate (C14-DC)	LC/MS neg	35669		HMDB00872	13185		3.05	3.31	2.9	2.41	1.09	0.95	0.79	0.88	0.73	0.83		0.0007	0.0006	0.0004	0.0015	0.0006	0.0006	0.0017	0.0009	0.7598	0.9206	0.6164	0.6655	0.0699	0.0256	0.5382	0.9353	0.1238	0.0821	0.1895	0.0419	0.0008	0.0008	Lipid	Fatty Acid, Dicarboxylate	100001613	821-38-5	3985	257.176
	1517			hexadecenedioate (C16:1-DC)*	LC/MS neg	61862					5.49	6.97	5.61	4.17	1.27	1.02	0.76	0.81	0.6	0.74		3.3098e-05	8.9262e-05	0.0011	0.0025	2.0711e-05	5.1259e-05	0.0015	0.0008	0.5531	0.9046	0.8267	0.6916	0.1415	0.0448	0.6172	0.9545	0.1273	0.0837	0.1166	0.0285	0.0011	0.001	Lipid	Fatty Acid, Dicarboxylate	100019975		4380	283.191
	1530			2-hydroxysebacate	LC/MS neg	63357		HMDB00424	128458		1.35	1.5	1.3	0.97	1.12	0.97	0.72	0.87	0.65	0.75		0.0917	0.0207	0.1446	0.049	0.1048	0.0252	0.7569	0.1389	0.7883	0.926	0.8555	0.6919	0.0647	0.024	0.681	0.9694	0.1183	0.0793	0.0701	0.0199	0.1213	0.0271	Lipid	Fatty Acid, Dicarboxylate	100020378	103963-71-9	1324	217.108
	1571		Fatty Acid, Amino	2-aminoheptanoate	LC/MS pos early	43761			227939		0.5	0.58	0.45	0.35	1.15	0.9	0.7	0.78	0.6	0.77		0.0207	0.0068	0.0244	0.0166	0.0072	0.0033	0.0001	0.0001	0.5322	0.9046	0.7682	0.6885	0.2663	0.0742	0.3221	0.8346	0.0473	0.0434	0.3706	0.0718	0.0094	0.0039	Lipid	Fatty Acid, Amino	100004542	1115-90-8	3160	146.118
	1589		Fatty Acid Metabolism (also BCAA Metabolism)	butyrylcarnitine (C4)	LC/MS pos early	32412	C02862	HMDB02013	439829		0.99	0.63	0.87	0.47	0.63	0.87	0.48	1.39	0.76	0.55		0.8852	0.14	0.0907	0.0348	0.6408	0.1124	0.013	0.0048	0.0514	0.6255	0.4102	0.627	0.0015	0.0013	0.1064	0.4877	0.333	0.1629	0.0006	0.0009	0.0148	0.0055	Lipid	Fatty Acid Metabolism (also BCAA Metabolism)	100001054	25576-40-3	2860	232.154
	1590			butyrylglycine	LC/MS neg	31850		HMDB00808	88412		0.99	1.07	1.11	1.16	1.08	1.12	1.18	1.04	1.09	1.05		0.9542	0.1488	0.8327	0.1977	0.7632	0.1304	0.4029	0.0851	0.7964	0.9315	0.7308	0.6856	0.3623	0.0967	0.9227	0.9929	0.6178	0.2635	0.7195	0.1194	0.7317	0.1226	Lipid	Fatty Acid Metabolism (also BCAA Metabolism)	100001151	20208-73-5	1470	144.067
	1592			propionylcarnitine (C3)	LC/MS pos early	32452	C03017	HMDB00824	107738		3.37	4.88	6.18	7.91	1.45	1.83	2.35	1.27	1.62	1.28		1.387e-05	5.5397e-05	6.4736e-05	0.0005	5.87e-07	5.1408e-06	8.2705e-07	3.3936e-06	0.0973	0.6887	0.0011	0.0415	0.0001	0.0002	0.1666	0.6243	0.0216	0.0281	0.0376	0.0136	1.7788e-05	6.1849e-05	Lipid	Fatty Acid Metabolism (also BCAA Metabolism)	100001162	17298-37-2	2590	218.139
	1614		Fatty Acid Metabolism (Acyl Glycine)	N-octanoylglycine	LC/MS neg	43502		HMDB00832	84290		1.81	3.38	1.97	3.79	1.87	1.09	2.09	0.58	1.12	1.93		0.0127	0.0047	3.5219e-05	0.0004	0.052	0.0142	0.0001	0.0001	0.0059	0.4004	0.9004	0.7029	0.0041	0.0029	0.0488	0.3569	0.1792	0.1031	0.0292	0.0114	0.0001	0.0002	Lipid	Fatty Acid Metabolism (Acyl Glycine)	100003940	14246-53-8	4335.4	200.129
	1615			N-palmitoylglycine	LC/MS neg	42092		HMDB13034	151008		37.65	18.82	40.31	12.06	0.5	1.07	0.32	2.14	0.64	0.3		4.4794e-06	3.0935e-05	1.1933e-05	0.0002	5.7127e-07	5.1408e-06	0.0005	0.0003	0.0673	0.6833	0.6095	0.6655	0.0163	0.0084	0.0158	0.2006	0.2177	0.1196	0.0092	0.0053	7.2867e-06	3.378e-05	Lipid	Fatty Acid Metabolism (Acyl Glycine)	100003686	2441-41-0	5580	312.254
	1617			N-oleoylglycine	LC/MS neg	40467		HMDB13631	6436908		16.49	8.89	18.28	5.03	0.54	1.11	0.31	2.06	0.57	0.28		0.0002	0.0003	0.0005	0.0016	4.1659e-06	2.1559e-05	0.0163	0.0059	0.0927	0.6887	0.5759	0.6616	0.0161	0.0084	0.0207	0.2327	0.1326	0.0851	0.0098	0.0055	0.0004	0.0005	Lipid	Fatty Acid Metabolism (Acyl Glycine)	100003687	2601-90-3	5630	338.27
	1629		Fatty Acid Metabolism (Acyl Carnitine, Short Chain)	acetylcarnitine (C2)	LC/MS pos early	32198	C02571	HMDB00201	1		2.41	3.42	3.81	3.59	1.42	1.58	1.49	1.11	1.05	0.94		1.2782e-05	5.3032e-05	0.0012	0.0026	1.6293e-05	4.4166e-05	4.7492e-08	7.3077e-07	0.1429	0.7912	0.0054	0.0823	0.0016	0.0014	0.4495	0.9268	0.5529	0.241	0.6845	0.1153	8.0227e-07	7.4385e-06	Lipid	Fatty Acid Metabolism (Acyl Carnitine, Short Chain)	100000802	5080-50-2	2282	204.123
	1691		Fatty Acid Metabolism (Acyl Carnitine, Hydroxy)	(S)-3-hydroxybutyrylcarnitine	LC/MS pos early	52984		HMDB13127			1.2	0.1	1.16	0.1	0.08	0.97	0.08	11.97	1	0.08		0.1262	0.0266	8.7037e-05	0.0006	0.2268	0.0477	2.615e-08	5.365e-07	3.2811e-05	0.022	0.7769	0.6889	1.8885e-08	6.5126e-07	2.9605e-05	0.0103	0.758	0.3076	3.0993e-08	3.3944e-06	7.1487e-05	0.0002	Lipid	Fatty Acid Metabolism (Acyl Carnitine, Hydroxy)	100009271		2340	248.149
	1698		Carnitine Metabolism	deoxycarnitine	LC/MS pos early	36747	C01181	HMDB01161	134		4.45	6.89	8.62	8.46	1.55	1.94	1.9	1.25	1.23	0.98		4.621e-07	9.9699e-06	8.8588e-05	0.0006	5.096e-07	5.1408e-06	1.002e-07	1.0278e-06	0.0847	0.6887	0.0013	0.0415	0.0001	0.0002	0.2226	0.7431	0.1925	0.1088	0.9961	0.1558	3.6437e-07	4.9197e-06	Lipid	Carnitine Metabolism	100001662	6249-56-5	2052	146.118
	1699			carnitine	LC/MS pos early	15500	C00318	HMDB00062	10917		0.94	1.09	1.36	1.33	1.16	1.45	1.41	1.25	1.21	0.97		0.3841	0.0682	0.8901	0.2084	0.0839	0.0213	0.0211	0.0072	0.9319	0.951	0.0475	0.2275	0.0085	0.0052	0.2891	0.7902	0.284	0.1447	0.949	0.1493	0.2148	0.0435	Lipid	Carnitine Metabolism	100000007	461-05-2	1978	162.112
	1705		Ketone Bodies	3-hydroxybutyrate (BHBA)	LC/MS polar	542	C01089	HMDB00357	441		1.35	1.67	1.61	1.32	1.23	1.19	0.97	0.97	0.79	0.82		0.0126	0.0047	0.0233	0.0162	0.0008	0.0007	0.0104	0.0039	0.303	0.8947	0.1247	0.4044	0.8034	0.1771	0.999	0.999	0.2358	0.1269	0.068	0.0196	0.0005	0.0006	Lipid	Ketone Bodies	254	625-72-9	1480	103.04
	1706		Neurotransmitter	acetylcholine	LC/MS pos early	18790	C01996	HMDB00895			10.51	9.04	7.22	3.11	0.86	0.69	0.3	0.8	0.34	0.43		2.8328e-07	7.6399e-06	4.3672e-05	0.0004	1.8501e-05	4.6807e-05	4.723e-07	3.06e-06	0.2874	0.8947	0.0214	0.149	2.5132e-06	1.5406e-05	0.2628	0.7794	0.0007	0.0048	0.0006	0.0009	3.3866e-08	1.256e-06	Lipid	Neurotransmitter	1749	60-32-1	2220	146.118
	1709		Fatty Acid Metabolism (Acyl Choline)	palmitoylcholine	LC/MS pos late	52944			151731		1.63	1.38	2.31	3.41	0.84	1.41	2.09	1.68	2.48	1.48		0.0059	0.0029	0.0168	0.0136	0.0209	0.0071	1.1131e-06	3.7384e-06	0.195	0.8649	0.2539	0.5231	0.0007	0.0007	0.093	0.4665	0.0001	0.0019	0.0883	0.0237	0.0001	0.0003	Lipid	Fatty Acid Metabolism (Acyl Choline)	100009233		1482	342.337
	1710			oleoylcholine	LC/MS pos late	53260					3.94	3.73	7.08	6.66	0.94	1.8	1.69	1.9	1.79	0.94		0.0002	0.0003	0.0002	0.0009	1.777e-05	4.5981e-05	8.2048e-05	8.7068e-05	0.8488	0.9491	0.0119	0.1117	0.0172	0.0087	0.0031	0.1439	0.0044	0.0112	0.6749	0.1142	0.0006	0.0006	Lipid	Fatty Acid Metabolism (Acyl Choline)	100009331		1449	368.352
	1711			palmitoloelycholine	LC/MS pos late	53257					1.48	1.41	2.86	3.01	0.95	1.93	2.03	2.03	2.13	1.05		0.1952	0.0386	0.0901	0.0346	0.0002	0.0003	0.0003	0.0003	0.9787	0.951	0.0176	0.1403	0.0136	0.0073	0.0028	0.1439	0.0021	0.0077	0.73	0.1202	0.0777	0.0196	Lipid	Fatty Acid Metabolism (Acyl Choline)	100009334		1385	340.321
	1714			linoleoylcholine*	LC/MS pos late	57463					3.53	3.22	4.84	5.44	0.91	1.37	1.54	1.5	1.69	1.12		0.0007	0.0006	0.0015	0.0031	4.6012e-05	7.9675e-05	7.5334e-06	1.2532e-05	0.6115	0.9046	0.0676	0.2845	0.0203	0.0099	0.0377	0.3205	0.0145	0.0223	0.2552	0.0529	0.0034	0.0019	Lipid	Fatty Acid Metabolism (Acyl Choline)	100015760		1388	366.337
	1723		Fatty Acid, Monohydroxy	4-hydroxybutyrate (GHB)	LC/MS polar	34585	C00989	HMDB00710	10413		1.78	1.6	1.41	1.08	0.9	0.79	0.61	0.88	0.68	0.77		0.0002	0.0003	0.0251	0.0168	0.015	0.0055	0.7089	0.1326	0.3621	0.9046	0.044	0.2273	0.0101	0.0059	0.5393	0.9353	0.0668	0.053	0.1	0.026	0.0094	0.0039	Lipid	Fatty Acid, Monohydroxy	100001507	502-85-2	1765	103.04
	1730			2-hydroxypalmitate	LC/MS neg	35675		HMDB31057	92836		5.02	6.03	18.7	10.14	1.2	3.73	2.02	3.1	1.68	0.54		2.2945e-05	7.0722e-05	3.8061e-05	0.0004	7.8407e-06	2.7896e-05	0.0011	0.0006	0.4527	0.9046	0.0018	0.0483	0.1682	0.0519	0.0034	0.1439	0.3198	0.1577	0.1025	0.0263	0.0002	0.0003	Lipid	Fatty Acid, Monohydroxy	100001579	764-67-0	5511.2	271.228
	1731			2-hydroxyoleate	LC/MS neg	54920			9796304		2.99	2.04	5.02	5.3	0.68	1.68	1.77	2.46	2.59	1.05		0.0482	0.0125	0.0696	0.0294	0.006	0.0029	0.0083	0.0033	0.5432	0.9046	0.0988	0.3542	0.2116	0.0614	0.0029	0.1439	0.0598	0.0494	0.834	0.1344	0.0943	0.0228	Lipid	Fatty Acid, Monohydroxy	100010866	56472-29-8	5560	297.244
	1732			2-hydroxystearate	LC/MS neg	17945	C03045		69417		4.51	2.93	4.74	1.6	0.65	1.05	0.35	1.62	0.55	0.34		0.0006	0.0006	0.0035	0.0051	0.0005	0.0005	0.2308	0.0537	0.0773	0.6887	0.8307	0.6919	0.0084	0.0052	0.0438	0.3391	0.0477	0.0434	0.0067	0.0043	0.0054	0.0027	Lipid	Fatty Acid, Monohydroxy	1239	629-22-1	5695	299.259
	1739			3-hydroxyhexanoate	LC/MS neg	53230			151492		1.53	1.8	1.52	1.23	1.18	0.99	0.81	0.84	0.68	0.81		0.0008	0.0007	0.0353	0.02	0.0043	0.0023	0.0048	0.0021	0.5896	0.9046	0.8826	0.6994	0.0241	0.0112	0.5495	0.9353	0.139	0.0864	0.0719	0.0203	0.0001	0.0003	Lipid	Fatty Acid, Monohydroxy	100006367	10191-24-9	1725	131.071
	1740			3-hydroxyoctanoate	LC/MS neg	22001		HMDB01954	26613		3.11	3.07	2.49	1.92	0.99	0.8	0.62	0.81	0.63	0.77		6.1899e-07	1.1129e-05	0.0011	0.0025	1.7285e-05	4.5764e-05	7.6897e-05	8.3033e-05	0.7243	0.9206	0.0358	0.2029	0.0005	0.0005	0.3557	0.8669	0.0475	0.0434	0.0343	0.0127	2.4684e-05	7.8468e-05	Lipid	Fatty Acid, Monohydroxy	100000773	88930-08-9	3446	159.103
	1742			3-hydroxydecanoate	LC/MS neg	22053		HMDB02203	26612		5.72	6.02	5.32	4	1.05	0.93	0.7	0.88	0.66	0.75		1.564e-07	5.624e-06	0.0002	0.0009	1.7862e-07	2.6327e-06	3.8244e-06	7.9793e-06	0.9854	0.9524	0.5087	0.6372	0.0158	0.0083	0.7235	0.9726	0.1107	0.0761	0.0385	0.0138	6.4635e-07	6.5377e-06	Lipid	Fatty Acid, Monohydroxy	100000997	5561-87-5	4634.7	187.134
	1745			3-hydroxylaurate	LC/MS neg	32457		HMDB00387	94216		2.48	1.75	2.29	4.21	0.7	0.92	1.69	1.31	2.41	1.84		0.0001	0.0002	0.0901	0.0346	4.8358e-05	8.0965e-05	9.0564e-07	3.596e-06	0.1102	0.7169	0.5728	0.6616	0.0032	0.0024	0.1635	0.6159	0.0071	0.0138	0.0006	0.0009	0.0173	0.0062	Lipid	Fatty Acid, Monohydroxy	100001112	53941-38-1	5175	215.165
	1749			3-hydroxyoleate*	LC/MS neg	61843					3.93	1.84	5.22	3.29	0.47	1.33	0.84	2.84	1.79	0.63		0.0092	0.0039	0.0894	0.0346	0.0046	0.0024	0.0489	0.0146	0.0161	0.4004	0.4333	0.6347	0.417	0.1083	0.0107	0.1848	0.3836	0.1822	0.2098	0.0451	0.1086	0.0252	Lipid	Fatty Acid, Monohydroxy	100019966		5508	297.244
	1753			5-hydroxyhexanoate	LC/MS neg	31938		HMDB00525	170748		1.11	1.27	0.88	0.65	1.14	0.79	0.58	0.69	0.51	0.74		0.6398	0.1063	0.7148	0.1746	0.2529	0.0518	0.0435	0.0133	0.9392	0.951	0.2356	0.5154	0.0355	0.0148	0.4068	0.8944	0.0934	0.0675	0.1205	0.0292	0.2261	0.0455	Lipid	Fatty Acid, Monohydroxy	100001148	44843-89-2	1267	131.071
	1760			16-hydroxypalmitate	LC/MS neg	39609	C18218	HMDB06294	10466		5.7	6.2	7.87	9.64	1.09	1.38	1.69	1.27	1.55	1.22		3.5898e-05	9.4452e-05	7.4939e-06	0.0001	1.8499e-07	2.6327e-06	2.1111e-08	5.1973e-07	0.6363	0.9046	0.0785	0.3183	0.013	0.0072	0.1366	0.5569	0.0147	0.0224	0.0893	0.0239	4.4217e-07	4.9197e-06	Lipid	Fatty Acid, Monohydroxy	100002953	506-13-8	5236.2	271.228
	1764			13-HODE + 9-HODE	LC/MS neg	37752			43013		9.02	9.36	15.96	11.17	1.04	1.77	1.24	1.7	1.19	0.7		1.9255e-05	6.2944e-05	4.547e-06	0.0001	3.2475e-07	3.6973e-06	4.8444e-06	9.0991e-06	0.8072	0.9344	0.0238	0.1571	0.2056	0.0602	0.0196	0.2236	0.2353	0.1269	0.0373	0.0135	1.1914e-05	4.734e-05	Lipid	Fatty Acid, Monohydroxy	100002196		5275	295.228
	1778			3-hydroxystearate	LC/MS neg	52938			5282907		4.99	3.79	4.78	3.24	0.76	0.96	0.65	1.26	0.85	0.68		0.0006	0.0006	0.0006	0.0018	6.3993e-05	9.738e-05	0.0117	0.0044	0.399	0.9046	0.9528	0.713	0.2127	0.0616	0.2554	0.7748	0.5165	0.2286	0.1536	0.0358	0.0009	0.0008	Lipid	Fatty Acid, Monohydroxy	100008933	45261-96-9	5674	299.259
	1792		Fatty Acid, Dihydroxy	2S,3R-dihydroxybutyrate	LC/MS polar	62950		HMDB02453	10964471		1.4	1.48	1.44	0.99	1.05	1.03	0.7	0.98	0.67	0.68		0.0244	0.0077	0.0863	0.0337	0.0333	0.0101	0.8492	0.1531	0.9178	0.951	0.8836	0.6994	0.0219	0.0104	0.9873	0.9974	0.0767	0.0588	0.0292	0.0114	0.0235	0.0077	Lipid	Fatty Acid, Dihydroxy	100002284	5057-93-2	1660	119.035
	1793			2R,3R-dihydroxybutyrate	LC/MS polar	63109		HMDB00498			1.34	1.74	1.24	1.12	1.3	0.93	0.84	0.71	0.65	0.9		0.0667	0.0161	0.0537	0.0254	0.2317	0.0486	0.4826	0.0991	0.3502	0.9046	0.6263	0.6655	0.2949	0.0813	0.22	0.7413	0.1125	0.0768	0.608	0.1049	0.0051	0.0026	Lipid	Fatty Acid, Dihydroxy	100002367	759-06-8	1543	119.035
	1795			2,4-dihydroxybutyrate	LC/MS polar	62951		HMDB00360	192742		1.78	1.76	1.81	1.18	0.99	1.02	0.66	1.03	0.67	0.65		0.0007	0.0007	0.0239	0.0164	0.0017	0.0012	0.0823	0.0227	0.7773	0.9216	0.9264	0.7056	0.0041	0.0029	0.7394	0.9811	0.0838	0.0628	0.0101	0.0056	0.0059	0.0028	Lipid	Fatty Acid, Dihydroxy	100002285	1518-62-3	1793	119.035
	1796			3,4-dihydroxybutyrate	LC/MS polar	62952					2.02	2.88	2.12	2.07	1.42	1.05	1.02	0.74	0.72	0.97		0.001	0.0008	0.0033	0.0049	8.2925e-05	0.0001	0.0234	0.0079	0.1652	0.8489	0.6598	0.6677	0.8734	0.1868	0.2287	0.7431	0.2087	0.1159	0.6629	0.1127	0.0125	0.0049	Lipid	Fatty Acid, Dihydroxy	100001730	51267-44-8	2204	119.035
	1896		Endocannabinoid	oleoyl ethanolamide	LC/MS pos late	38102		HMDB02088	5283454		0.78	0.88	1.64	1.75	1.13	2.1	2.25	1.86	1.98	1.07		0.0435	0.0115	0.3199	0.0892	0.0014	0.001	7.5628e-05	8.2386e-05	0.5486	0.9046	0.0002	0.0155	0.0002	0.0003	0.005	0.1439	0.004	0.0108	0.4446	0.0824	0.0179	0.0063	Lipid	Endocannabinoid	1137	11-58-0;111-58-0	1661	326.305
	1909			N-oleoyltaurine	LC/MS neg	39732			6437033		16.89	8.99	20.28	12.4	0.53	1.2	0.73	2.26	1.38	0.61		0.0006	0.0006	0.0009	0.0024	8.5475e-06	2.9489e-05	0.0019	0.001	0.1891	0.8558	0.463	0.6372	0.4648	0.1169	0.0331	0.2944	0.6051	0.2598	0.1542	0.0358	0.0026	0.0016	Lipid	Endocannabinoid	100003119	52514-04-2	5610	388.253
	1910			N-stearoyltaurine	LC/MS neg	39730			168274		14.42	10.76	18.66	11.02	0.75	1.29	0.76	1.73	1.02	0.59		8.124e-05	0.0002	0.0001	0.0007	1.4488e-05	4.2231e-05	0.001	0.0006	0.4406	0.9046	0.3029	0.5561	0.435	0.1119	0.0639	0.3866	0.8856	0.3414	0.1153	0.0283	0.0002	0.0003	Lipid	Endocannabinoid	100003240	63155-80-6	5782	390.268
	1911			N-palmitoyltaurine	LC/MS neg	39835					17.45	9.08	19.24	14.4	0.52	1.1	0.83	2.12	1.59	0.75		0.0001	0.0002	0.0001	0.0007	1.3605e-05	4.076e-05	0.0004	0.0003	0.1725	0.8489	0.5088	0.6372	0.6415	0.15	0.0179	0.2125	0.4122	0.1912	0.2608	0.054	0.0002	0.0003	Lipid	Endocannabinoid	100003239	83982-06-3	5560	362.237
	1926			palmitoleoyl ethanolamide*	LC/MS pos late	57541		HMDB13648	9835868		1.14	1.13	1.51	1.6	0.99	1.33	1.4	1.35	1.42	1.05		0.3184	0.0586	0.9241	0.2141	0.2243	0.0474	0.0039	0.0018	0.6327	0.9046	0.4229	0.6339	0.0323	0.0137	0.3353	0.85	0.1449	0.088	0.6385	0.1089	0.2667	0.0525	Lipid	Endocannabinoid	100015862		1546	298.274
	1936		Inositol Metabolism	myo-inositol	LC/MS polar	1124	C00137	HMDB00211	892		1.1	1.04	0.76	1.33	0.94	0.69	1.2	0.73	1.29	1.75		0.2142	0.0416	0.836	0.1978	0.056	0.0152	0.0019	0.001	0.5084	0.9046	0.021	0.1481	0.0283	0.0124	0.2836	0.7902	0.156	0.0923	0.0045	0.0033	0.0167	0.0061	Lipid	Inositol Metabolism	363	87-89-8	3506.3	225.062
	1937			chiro-inositol	LC/MS polar	37112	C19891	HMDB34220			1.78	1.42	1.59	1.08	0.8	0.89	0.61	1.12	0.76	0.68		0.0034	0.002	0.2056	0.0624	0.0123	0.0047	0.7227	0.1349	0.2337	0.8903	0.4641	0.6372	0.0155	0.0083	0.4689	0.9337	0.331	0.1623	0.0459	0.0157	0.4005	0.0743	Lipid	Inositol Metabolism	100001859	643-12-9	3191.2	225.062
	1945			inositol 1-phosphate (I1P)	LC/MS polar	43849	C01177	HMDB00213	440194		2.48	2.49	2.21	1.56	1	0.89	0.63	0.89	0.63	0.71		0.0017	0.0012	0.446	0.1166	0.063	0.0166	0.1218	0.0314	0.3404	0.9046	0.5067	0.6372	0.0773	0.0273	0.6002	0.9473	0.9959	0.3679	0.4135	0.0777	0.3739	0.0704	Lipid	Inositol Metabolism	370	573-35-3;106032-59-1	4785	259.022
	1965		Phospholipid Metabolism	choline	LC/MS pos early	15506	C00114	HMDB00097	305		2.33	2.5	2.35	1.79	1.08	1.01	0.77	0.94	0.71	0.76		1.1432e-05	4.9329e-05	0.0069	0.0083	0.0006	0.0005	9.7487e-05	9.9177e-05	0.9796	0.951	0.9542	0.713	0.0113	0.0065	0.9536	0.9957	0.2192	0.1202	0.0911	0.0241	5.8056e-05	0.0001	Lipid	Phospholipid Metabolism	1256	67-48-1	1961	104.107
	1966			choline phosphate	LC/MS pos early	34396	C00588	HMDB01565	1014		3.45	3.53	3.79	1.38	1.02	1.1	0.4	1.07	0.39	0.37		5.2679e-06	3.3163e-05	0.0015	0.0031	0.0002	0.0002	0.0015	0.0008	0.8665	0.951	0.6054	0.6655	1.0773e-05	3.6856e-05	0.6167	0.9545	0.0043	0.011	0.0004	0.0007	1.1632e-06	9.9553e-06	Lipid	Phospholipid Metabolism	267	72556-74-2	700	184.073
	1967			cytidine 5'-diphosphocholine	LC/MS pos early	34418	C00307	HMDB01413	13804		1.34	1.41	1.37	1.25	1.05	1.02	0.93	0.97	0.88	0.91		0.0524	0.0134	0.2589	0.076	0.002	0.0013	0.0154	0.0056	0.9293	0.951	0.7695	0.6885	0.6298	0.1487	0.7938	0.9927	0.856	0.3358	0.2342	0.0494	0.2973	0.0576	Lipid	Phospholipid Metabolism	1220	33818-15-4	725	489.115
	1969			glycerophosphorylcholine (GPC)	LC/MS pos early	15990	C00670	HMDB00086	71920		1.34	1.69	1.52	1.47	1.26	1.13	1.1	0.9	0.87	0.97		0.0101	0.0041	0.0546	0.0255	0.0161	0.0058	0.0011	0.0007	0.4113	0.9046	0.4148	0.6321	0.2551	0.0715	0.7915	0.9927	0.7143	0.2959	0.9117	0.1445	0.0062	0.0029	Lipid	Phospholipid Metabolism	100000269	28319-77-9	672	258.11
	1970			ethanolamine	LC/MS pos early	1497	C00189	HMDB00149	700		18.24	21.29	26.72	31.23	1.17	1.46	1.71	1.25	1.47	1.17		1.0784e-05	4.9329e-05	2.0603e-05	0.0003	2.1878e-06	1.4652e-05	1.0468e-06	3.7384e-06	0.4188	0.9046	0.02	0.1481	0.0034	0.0025	0.1522	0.5927	0.0324	0.0349	0.1727	0.0389	8.4603e-05	0.0002	Lipid	Phospholipid Metabolism	420	141-43-5	1935	123.113
	1971			phosphoethanolamine	LC/MS pos early	1600	C00346	HMDB00224	1015		2.66	3.56	3.85	1.9	1.34	1.45	0.71	1.08	0.53	0.49		1.1436e-06	1.6472e-05	0.0034	0.005	0.0005	0.0005	0.0001	0.0001	0.3902	0.9046	0.1041	0.3681	0.0052	0.0035	0.6354	0.9587	0.0528	0.0457	0.0086	0.005	4.335e-06	2.7504e-05	Lipid	Phospholipid Metabolism	1026	1071-23-4	700	142.026
	1972			cytidine-5'-diphosphoethanolamine	LC/MS polar	34410	C00570	HMDB01564	123727		1.84	1.6	2.12	2.58	0.87	1.15	1.4	1.32	1.61	1.22		0.034	0.0098	0.1463	0.0492	0.0018	0.0012	0.0005	0.0003	0.5294	0.9046	0.3719	0.6028	0.1027	0.0344	0.1512	0.5927	0.0488	0.0441	0.1141	0.0282	0.2119	0.0431	Lipid	Phospholipid Metabolism	100001407	72842-05-8	4210	445.053
	1973			glycerophosphoethanolamine	LC/MS polar	37455	C01233	HMDB00114	123874		1.06	1.5	1.32	1.61	1.41	1.25	1.52	0.88	1.07	1.22		0.5186	0.0881	0.1707	0.0541	0.0368	0.0107	0.0003	0.0002	0.2499	0.8903	0.0901	0.3409	0.0011	0.001	0.8082	0.9927	0.4763	0.2148	0.0783	0.0217	0.1075	0.025	Lipid	Phospholipid Metabolism	100001620	33049-08-0	3075	214.049
	1974			glycerophosphoserine*	LC/MS pos early	57404			3081457		1.93	1.91	2.91	2.25	0.99	1.51	1.17	1.53	1.18	0.77		0.0023	0.0015	0.013	0.0118	5.4706e-05	8.6505e-05	6.9453e-05	7.7022e-05	0.8452	0.9483	0.0272	0.171	0.2029	0.0596	0.0435	0.3391	0.2358	0.1269	0.0822	0.0223	0.002	0.0014	Lipid	Phospholipid Metabolism	100015666		577	260.053
	1975			glycerophosphoinositol*	LC/MS polar	47155			167572		2.91	3.14	5.08	5.38	1.08	1.75	1.85	1.62	1.72	1.06		1.7749e-05	6.2944e-05	0.0134	0.012	2.0634e-06	1.4652e-05	6.4938e-07	3.3267e-06	0.8034	0.9344	0.0025	0.0526	0.0003	0.0004	0.0692	0.4011	0.0513	0.0452	0.6076	0.1049	0.0003	0.0004	Lipid	Phospholipid Metabolism	100001621	16824-65-0	3850	333.059
	1976			trimethylamine N-oxide	LC/MS pos early	40406	C01104	HMDB00925	1145		1.21	0.8	1.12	0.35	0.66	0.93	0.29	1.41	0.43	0.31		0.055	0.0139	0.1639	0.0528	0.4842	0.0899	7.8731e-07	3.3419e-06	0.0431	0.5915	0.4845	0.6372	4.1889e-07	3.8516e-06	0.0994	0.4718	0.0072	0.0138	0.0001	0.0003	0.0004	0.0005	Lipid	Phospholipid Metabolism	100003397	1184-78-7	2100	76.0757
	1977		Phosphatidic acid (PA)	1-palmitoyl-2-oleoyl-GPA (16:0/18:1)	LC/MS pos late	19262	C13889		5283523		0.93	0.67	0.53	0.4	0.72	0.58	0.44	0.8	0.61	0.76		0.6705	0.1104	0.0693	0.0294	0.0354	0.0105	0.0004	0.0003	0.0861	0.6887	0.0476	0.2275	0.0005	0.0005	0.3851	0.8772	0.0524	0.0456	0.4525	0.0833	0.0929	0.0225	Lipid	Phosphatidic acid (PA)	1535	169437-35-8	3293	692.522
	1994		Phosphatidylcholine (PC)	1-myristoyl-2-palmitoyl-GPC (14:0/16:0)	LC/MS pos late	19258		HMDB07869	129657		1.81	2	2.58	5.82	1.11	1.43	3.22	1.29	2.91	2.26		0.001	0.0008	0.0122	0.0117	3.1341e-06	1.9111e-05	3.9171e-08	6.8883e-07	0.7404	0.9206	0.0108	0.1054	8.9815e-06	3.3033e-05	0.129	0.5448	0.001	0.0054	1.3798e-05	0.0001	0.0018	0.0014	Lipid	Phosphatidylcholine (PC)	100000672	69525-80-0	2147	706.538
	1998			1-myristoyl-2-arachidonoyl-GPC (14:0/20:4)*	LC/MS pos late	53195		HMDB07883			0.86	0.23	0.25	0.22	0.27	0.29	0.25	1.1	0.96	0.87		0.3388	0.0614	0.0193	0.0144	0.0252	0.0082	1.6058e-05	2.3255e-05	0.0251	0.47	0.0327	0.1958	4.8537e-05	0.0001	0.9488	0.9957	0.407	0.1905	0.4742	0.0864	0.0658	0.0173	Lipid	Phosphatidylcholine (PC)	100009139		1914	754.538
	2010			1,2-dipalmitoyl-GPC (16:0/16:0)	LC/MS pos late	19130		HMDB00564	452110		1.75	1.73	2.43	2.65	0.99	1.39	1.52	1.41	1.54	1.09		0.0007	0.0006	0.0256	0.0168	1.5761e-05	4.3766e-05	3.5993e-06	7.6391e-06	0.7682	0.9206	0.0138	0.1204	0.0029	0.0022	0.0635	0.3866	0.0314	0.0344	0.3462	0.0684	0.0032	0.0018	Lipid	Phosphatidylcholine (PC)	100000657	63-89-8	2365	734.569
	2011			1-palmitoyl-2-palmitoleoyl-GPC (16:0/16:1)*	LC/MS pos late	52470		HMDB07969			1.86	2.12	2.04	2.12	1.14	1.1	1.14	0.96	1	1.04		1.1145e-05	4.9329e-05	0.0149	0.0126	0.0003	0.0003	1.0765e-06	3.7384e-06	0.7202	0.9206	0.4098	0.627	0.0557	0.0212	0.9402	0.9929	0.729	0.301	0.5959	0.1039	0.0003	0.0005	Lipid	Phosphatidylcholine (PC)	100008984		2160	732.554
	2012			1-palmitoyl-2-stearoyl-GPC (16:0/18:0)	LC/MS pos late	52616		HMDB07970			2.42	2.24	3.72	2.83	0.92	1.54	1.17	1.66	1.26	0.76		0.0002	0.0002	0.0005	0.0018	3.9127e-06	2.1213e-05	2.7294e-05	3.5743e-05	0.5739	0.9046	0.0091	0.0962	0.1887	0.0564	0.0056	0.1439	0.0851	0.0634	0.0234	0.0097	0.0005	0.0006	Lipid	Phosphatidylcholine (PC)	100008921	59403-51-9	2653	762.601
	2014			1-palmitoyl-2-oleoyl-GPC (16:0/18:1)	LC/MS pos late	52461		HMDB07972	6436017		1.6	1.7	1.62	1.29	1.06	1.02	0.81	0.96	0.76	0.8		0.0002	0.0003	0.0686	0.0293	0.0028	0.0017	0.0007	0.0004	0.9594	0.951	0.9353	0.7062	0.0172	0.0087	0.9292	0.9929	0.3539	0.1718	0.0625	0.0185	0.0034	0.0019	Lipid	Phosphatidylcholine (PC)	1539	26853-31-6;26853-31-6	2358	760.585
	2017			1-palmitoyl-2-linoleoyl-GPC (16:0/18:2)	LC/MS pos late	42446		HMDB07973	5287971		1	1	1	1.19	1	1	1.19	1	1.19	1.19								0.0606	0.0173					0.0606	0.0226			0.0606	0.0494	0.0606	0.0182			Lipid	Phosphatidylcholine (PC)	1537	40811-94-7	2160	758.569
	2019			1-palmitoyl-2-alpha-linolenoyl-GPC (16:0/18:3n3)*	LC/MS pos late	52684		HMDB07975			1	1	1	1.12	1	1	1.12	1	1.12	1.12								0.039	0.012					0.039	0.0158			0.039	0.0391	0.039	0.0139			Lipid	Phosphatidylcholine (PC)	100009076		2034	756.554
	2028			1-palmitoyl-2-arachidonoyl-GPC (16:0/20:4n6)	LC/MS pos late	52462		HMDB07982	10747814		1.05	0.72	0.7	0.33	0.69	0.66	0.31	0.97	0.45	0.47		0.7489	0.1213	0.1686	0.0537	0.1138	0.027	0.001	0.0006	0.071	0.6873	0.0292	0.1791	0.0001	0.0002	0.9833	0.9974	0.0028	0.0092	4.4416e-05	0.0002	0.0682	0.0178	Lipid	Phosphatidylcholine (PC)	100008914	35418-58-7	2091	782.569
	2035			1,2-dipalmitoleoyl-GPC (16:1/16:1)*	LC/MS pos late	52472					1.32	1.31	1.07	0.5	0.99	0.81	0.38	0.82	0.39	0.47		0.0093	0.0039	0.2631	0.0767	0.5349	0.0971	3.9693e-05	4.9858e-05	0.7191	0.9206	0.0447	0.2273	1.093e-06	8.4627e-06	0.4199	0.9033	0.0035	0.0101	6.2383e-05	0.0002	0.4882	0.0873	Lipid	Phosphatidylcholine (PC)	100008997		1992	730.538
	2039			1-palmitoleoyl-2-oleoyl-GPC (16:1/18:1)*	LC/MS pos late	52458					1.34	1.35	1.09	0.27	1.01	0.81	0.2	0.81	0.2	0.25		0.005	0.0026	0.2598	0.0761	0.4916	0.091	3.2359e-06	7.3565e-06	0.7599	0.9206	0.0791	0.3183	9.038e-08	1.108e-06	0.4568	0.9268	0.0009	0.0053	5.395e-05	0.0002	0.4597	0.0833	Lipid	Phosphatidylcholine (PC)	100008983		2155	758.569
	2040			1-palmitoleoyl-2-linoleoyl-GPC (16:1/18:2)*	LC/MS pos late	52683		HMDB08006			1.36	1.5	1.13	0.31	1.1	0.83	0.23	0.76	0.21	0.28		0.0066	0.0031	0.1197	0.043	0.2972	0.0597	1.3415e-06	3.8814e-06	0.8566	0.951	0.085	0.3305	8.3052e-08	1.108e-06	0.2833	0.7902	0.0005	0.004	3.2041e-06	3.8992e-05	0.0687	0.0179	Lipid	Phosphatidylcholine (PC)	100009075		2003	756.554
	2041			1-palmitoleoyl-2-linolenoyl-GPC (16:1/18:3)*	LC/MS pos late	53180		HMDB08008			1.43	1.61	1.11	0.36	1.13	0.78	0.25	0.69	0.23	0.33		0.0014	0.001	0.0548	0.0255	0.4075	0.0773	1.2897e-06	3.8814e-06	0.7148	0.9206	0.0444	0.2273	6.1147e-08	9.9952e-07	0.1231	0.533	0.0004	0.0039	3.3332e-05	0.0002	0.0121	0.0048	Lipid	Phosphatidylcholine (PC)	100009345		1850	754.538
	2051			1-stearoyl-2-oleoyl-GPC (18:0/18:1)	LC/MS pos late	52438		HMDB08038			1.5	1.45	1.46	0.93	0.97	0.98	0.62	1.01	0.64	0.64		0.0011	0.0008	0.0502	0.0242	0.0022	0.0014	0.3501	0.076	0.6628	0.9134	0.76	0.6885	0.0003	0.0003	0.8042	0.9927	0.0279	0.0319	0.0007	0.001	0.0209	0.007	Lipid	Phosphatidylcholine (PC)	100008904	56421-10-4	2644	788.616
	2054			1-stearoyl-2-linoleoyl-GPC (18:0/18:2)*	LC/MS pos late	52452		HMDB08039			1.71	1.85	1.78	1.41	1.08	1.04	0.83	0.96	0.77	0.79		0.0065	0.0031	0.0523	0.0249	0.0042	0.0023	0.0231	0.0078	0.9481	0.951	0.7724	0.6885	0.1811	0.0546	0.9085	0.9929	0.4137	0.1916	0.1048	0.0266	0.0768	0.0195	Lipid	Phosphatidylcholine (PC)	100008980		2380	786.601
	2073			1,2-dioleoyl-GPC (18:1/18:1)	LC/MS pos late	52457			10350317		1.27	1.23	0.97	0.35	0.97	0.76	0.28	0.79	0.29	0.37		0.0134	0.0049	0.4871	0.1255	0.7114	0.1223	1.2041e-05	1.8528e-05	0.6149	0.9046	0.0278	0.1725	6.0511e-08	9.9952e-07	0.3948	0.8859	0.0026	0.0089	0.0002	0.0004	0.7545	0.1255	Lipid	Phosphatidylcholine (PC)	100008905	4235-95-4	2346	786.601
	2076			1-oleoyl-2-linoleoyl-GPC (18:1/18:2)*	LC/MS pos late	52453					1.36	1.49	1.09	0.42	1.09	0.8	0.31	0.73	0.28	0.38		0.0045	0.0024	0.1488	0.0494	0.525	0.0959	4.2664e-06	8.4707e-06	0.924	0.951	0.0616	0.27	1.9023e-07	1.999e-06	0.2557	0.7748	0.0021	0.0077	0.0001	0.0003	0.1128	0.0259	Lipid	Phosphatidylcholine (PC)	100008981		2165	784.585
	2087			1,2-dilinoleoyl-GPC (18:2/18:2)	LC/MS pos late	52603		HMDB08138	5288075		1.33	1.5	1.02	0.34	1.13	0.77	0.26	0.68	0.23	0.33		0.0068	0.0032	0.0911	0.0348	0.855	0.1434	1.0324e-06	3.7384e-06	0.6988	0.9206	0.0254	0.1614	1.558e-07	1.7632e-06	0.1091	0.497	0.0004	0.0037	6.3014e-06	5.6624e-05	0.0594	0.016	Lipid	Phosphatidylcholine (PC)	100008903	998-06-1	2006	782.569
	2088			1-linoleoyl-2-linolenoyl-GPC (18:2/18:3)*	LC/MS pos late	53176		HMDB08141			1.48	1.85	1.09	0.36	1.25	0.73	0.24	0.59	0.2	0.33		0.001	0.0008	0.0175	0.0137	0.4185	0.0789	2.003e-06	5.246e-06	0.3424	0.9046	0.007	0.0909	1.4158e-08	6.5126e-07	0.0304	0.2861	0.0003	0.0029	4.8277e-06	4.8068e-05	0.0019	0.0014	Lipid	Phosphatidylcholine (PC)	100009343		1939	780.554
	2092			1-linoleoyl-2-arachidonoyl-GPC (18:2/20:4n6)*	LC/MS pos late	52710		HMDB08147			33.52	21.75	26.81	6.55	0.65	0.8	0.2	1.23	0.3	0.24		3.5493e-06	2.9453e-05	0.0002	0.0009	1.0645e-07	2.4238e-06	7.3297e-06	1.236e-05	0.0987	0.6887	0.0234	0.1571	0.0002	0.0003	0.2603	0.7753	0.0158	0.0233	9.1831e-05	0.0003	2.6371e-05	8.1503e-05	Lipid	Phosphatidylcholine (PC)	100009131		1969	806.569
	2130		Phosphatidylethanolamine (PE)	1,2-dipalmitoyl-GPE (16:0/16:0)*	LC/MS pos late	57341		HMDB08923	445468		2.16	2.22	3.26	4.21	1.03	1.51	1.94	1.47	1.9	1.29		0.0008	0.0007	0.0122	0.0117	0.0001	0.0002	2.0074e-05	2.7457e-05	0.87	0.951	0.0082	0.0931	0.0025	0.002	0.0672	0.3935	0.0164	0.0237	0.114	0.0282	0.0047	0.0024	Lipid	Phosphatidylethanolamine (PE)	100009204		2498	692.522
	2134			1-palmitoyl-2-oleoyl-GPE (16:0/18:1)	LC/MS pos late	19263		HMDB05320	5283496		1.46	1.4	1.14	0.69	0.95	0.78	0.47	0.82	0.5	0.61		3.166e-05	8.7574e-05	0.1818	0.0567	0.0916	0.0228	0.0011	0.0006	0.5565	0.9046	0.0071	0.0909	1.3754e-05	4.3862e-05	0.453	0.9268	0.0156	0.0232	0.0002	0.0005	0.048	0.0136	Lipid	Phosphatidylethanolamine (PE)	1526	26662-94-2	2509	718.538
	2136			1-palmitoyl-2-linoleoyl-GPE (16:0/18:2)	LC/MS pos late	42449		HMDB05322	9546747		1.74	2.2	1.33	1.02	1.27	0.77	0.59	0.6	0.46	0.77		8.1524e-05	0.0002	0.0044	0.0061	0.0017	0.0012	0.728	0.1356	0.2418	0.8903	0.0071	0.0909	0.0001	0.0002	0.0268	0.2634	0.0051	0.0118	0.0023	0.0022	1.5569e-05	5.9469e-05	Lipid	Phosphatidylethanolamine (PE)	100001870		2275	716.522
	2142			1,2-dipalmitoleoyl-GPE (16:1/16:1)*	LC/MS pos late	52688		HMDB05342	9546809		1.54	1.53	1.42	0.66	0.99	0.92	0.43	0.93	0.43	0.47		0.0003	0.0003	0.0713	0.0296	0.0023	0.0015	0.0008	0.0005	0.7312	0.9206	0.3188	0.5677	5.3885e-06	2.62e-05	0.8862	0.9929	0.0047	0.0115	1.887e-05	0.0001	0.008	0.0036	Lipid	Phosphatidylethanolamine (PE)	1525		2063	688.491
	2143			1-palmitoleoyl-2-oleoyl-GPE (16:1/18:1)*	LC/MS pos late	52469					1.16	0.91	0.95	0.28	0.79	0.82	0.24	1.04	0.31	0.29		0.0896	0.0202	0.4701	0.1222	0.5941	0.1059	1.181e-06	3.8257e-06	0.2455	0.8903	0.0621	0.27	1.2792e-06	9.4092e-06	0.5918	0.9407	0.0168	0.024	4.2549e-06	4.6601e-05	0.1828	0.0384	Lipid	Phosphatidylethanolamine (PE)	100008995		2250	716.522
	2148			1-stearoyl-2-oleoyl-GPE (18:0/18:1)	LC/MS pos late	42448		HMDB08993			1.63	1.51	1.31	0.71	0.92	0.8	0.44	0.87	0.47	0.55		5.6531e-05	0.0001	0.0489	0.0238	0.0041	0.0023	0.0017	0.0009	0.46	0.9046	0.0147	0.1229	5.1378e-06	2.62e-05	0.5002	0.9353	0.0038	0.0104	5.4632e-05	0.0002	0.0038	0.0021	Lipid	Phosphatidylethanolamine (PE)	100001856		2858	746.569
	2151			1-stearoyl-2-linoleoyl-GPE (18:0/18:2)*	LC/MS pos late	52446		HMDB08994	9546749		1.56	1.78	1.23	0.89	1.14	0.79	0.57	0.69	0.5	0.72		0.0008	0.0007	0.0472	0.0235	0.0933	0.0231	0.1702	0.0416	0.7549	0.9206	0.0463	0.2275	0.0001	0.0002	0.1755	0.643	0.0236	0.0288	0.0155	0.0073	0.0458	0.0131	Lipid	Phosphatidylethanolamine (PE)	100008976		2522	744.554
	2161			1,2-dioleoyl-GPE (18:1/18:1)	LC/MS pos late	52609			9546757		1.19	1.09	0.9	0.31	0.92	0.76	0.26	0.82	0.29	0.35		0.0366	0.0104	0.802	0.1923	0.2378	0.0495	2.9124e-07	2.3008e-06	0.4455	0.9046	0.01	0.1019	2.2134e-08	6.5126e-07	0.398	0.8891	0.001	0.0054	6.7211e-06	5.6624e-05	0.1104	0.0255	Lipid	Phosphatidylethanolamine (PE)	100008906	4004-05-01	2485	744.554
	2162			1-oleoyl-2-linoleoyl-GPE (18:1/18:2)*	LC/MS pos late	52687		HMDB05349	9546753		1.21	1.16	0.86	0.32	0.96	0.71	0.27	0.75	0.28	0.38		0.0385	0.0105	0.5133	0.1316	0.1309	0.0302	1.1237e-06	3.7384e-06	0.5915	0.9046	0.0026	0.0526	3.7589e-08	7.8999e-07	0.1564	0.6024	0.0005	0.0042	2.7116e-06	3.7123e-05	0.6896	0.117	Lipid	Phosphatidylethanolamine (PE)	100009078		2270	742.538
	2216		Phosphatidylserine (PS)	1-palmitoyl-2-oleoyl-GPS (16:0/18:1)	LC/MS pos late	19261	C13880	HMDB12357	5283499		1.09	0.99	0.9	0.45	0.91	0.83	0.41	0.91	0.45	0.5		0.4721	0.0811	0.8426	0.1991	0.4053	0.077	7.9724e-05	8.5338e-05	0.4769	0.9046	0.1869	0.4826	0.0001	0.0002	0.6149	0.9545	0.0027	0.0091	0.0026	0.0023	0.1854	0.0388	Lipid	Phosphatidylserine (PS)	1531	40290-44-6	2660	762.528
	2227			1,2-dioleoyl-GPS (18:1/18:1)	LC/MS pos late	19191			6438639		0.96	0.87	0.62	0.29	0.91	0.65	0.3	0.71	0.33	0.46		0.6679	0.1103	0.3738	0.1009	0.0741	0.0191	9.8611e-06	1.5563e-05	0.49	0.9046	0.0928	0.3433	9.9949e-06	3.501e-05	0.2883	0.7902	0.0048	0.0115	0.0448	0.0155	0.1722	0.0364	Lipid	Phosphatidylserine (PS)	1533	6811-55-8	2800	788.544
	2230		Phosphatidylglycerol (PG)	1,2-dipalmitoyl-GPG (16:0/16:0)	LC/MS pos late	52625		HMDB10570	11846227		1.8	2.85	7.33	2.04	1.58	4.07	1.13	2.57	0.72	0.28		0.0706	0.017	0.0283	0.0176	9.9548e-06	3.3334e-05	0.0276	0.0092	0.2723	0.8947	0.0012	0.0415	0.6402	0.15	0.0153	0.2006	0.4446	0.203	0.0012	0.0013	0.0093	0.0039	Lipid	Phosphatidylglycerol (PG)	100000652	200880-41-7	3157	740.544
	2234			1-palmitoyl-2-oleoyl-GPG (16:0/18:1)	LC/MS pos late	52448			5283509		1.95	1.99	1.89	1.04	1.02	0.97	0.53	0.95	0.52	0.55		0.0001	0.0002	0.0108	0.0108	4.6655e-06	2.3094e-05	0.6851	0.1294	0.8909	0.951	0.7539	0.6876	0.0002	0.0003	0.986	0.9974	0.0113	0.0191	0.0003	0.0005	0.0002	0.0003	Lipid	Phosphatidylglycerol (PG)	100000641		3206	766.559
	2241			1-stearoyl-2-oleoyl-GPG (18:0/18:1)	LC/MS pos late	52623					4.36	2.68	2.51	1.5	0.62	0.57	0.34	0.93	0.56	0.6		0.0029	0.0018	0.1282	0.0449	0.1308	0.0302	0.405	0.0854	0.2485	0.8903	0.2054	0.4933	0.0243	0.0112	0.9453	0.9957	0.3708	0.1782	0.3945	0.0753	0.0044	0.0023	Lipid	Phosphatidylglycerol (PG)	100001866	322647-48-3	3714	794.591
	2248		Phosphatidylinositol (PI)	1-palmitoyl-2-oleoyl-GPI (16:0/18:1)*	LC/MS polar	52669		HMDB09783			1.28	1.42	1.16	0.64	1.11	0.91	0.5	0.82	0.45	0.55		0.0211	0.0069	0.2698	0.0778	0.223	0.0472	0.0012	0.0007	0.9429	0.951	0.3173	0.5677	7.4929e-06	3.1495e-05	0.6056	0.9485	0.0222	0.0281	0.0007	0.001	0.4422	0.0807	Lipid	Phosphatidylinositol (PI)	100009066		893	835.534
	2255			1-stearoyl-2-oleoyl-GPI (18:0/18:1)*	LC/MS pos late	52726					1.5	1.31	1.31	0.6	0.88	0.87	0.4	1	0.46	0.46		0.0011	0.0009	0.1463	0.0492	0.0095	0.004	0.0003	0.0002	0.2921	0.8947	0.0851	0.3305	9.753e-07	7.9712e-06	0.8435	0.9929	0.0029	0.0093	2.102e-06	3.7123e-05	0.2081	0.0426	Lipid	Phosphatidylinositol (PI)	100009181		3711	882.607
	2257			1,2-dioleoyl-GPI (18:1/18:1)	LC/MS polar	52619		HMDB09837			1.34	1.61	1.19	0.57	1.19	0.89	0.42	0.74	0.35	0.48		0.0068	0.0032	0.1713	0.0541	0.0942	0.0232	0.0002	0.0002	0.7813	0.9216	0.1429	0.4383	6.2249e-07	5.387e-06	0.4407	0.9232	0.012	0.0196	2.9698e-05	0.0002	0.0885	0.0216	Lipid	Phosphatidylinositol (PI)	100008908		913	861.55
	2290		Lysophospholipid	1-palmitoyl-GPA (16:0)	LC/MS pos late	34428	C04036	HMDB00327	6419701		1.87	1.22	1.1	1	0.66	0.59	0.53	0.9	0.81	0.9		0.136	0.0283	0.9039	0.2107	0.9682	0.1588	0.6241	0.1198	0.2739	0.8947	0.1979	0.4921	0.1176	0.0383	0.8865	0.9929	0.83	0.3266	0.6721	0.114	0.5679	0.0993	Lipid	Lysophospholipid	100001445	17618-08-5	1625	393.24
	2291			1-palmitoleoyl-GPA (16:1)*	LC/MS polar	52691					1.59	0.96	0.76	0.73	0.6	0.48	0.46	0.8	0.77	0.97		0.5893	0.0989	0.8545	0.201	0.2276	0.0478	0.1779	0.0431	0.5206	0.9046	0.2719	0.5313	0.2439	0.0687	0.2763	0.7902	0.211	0.1162	0.3739	0.072	0.9559	0.1539	Lipid	Lysophospholipid	100009085		1467	407.22
	2305			1-palmitoyl-GPC (16:0)	LC/MS pos late	33955		HMDB10382	86554		1.81	1.86	2.17	1.98	1.02	1.2	1.09	1.17	1.07	0.91		0.0103	0.0041	0.0252	0.0168	0.0007	0.0006	0.0007	0.0004	0.9936	0.9548	0.2899	0.5465	0.4801	0.1195	0.3595	0.8731	0.5529	0.241	0.549	0.0973	0.0153	0.0056	Lipid	Lysophospholipid	100001263	17364-16-8	1525	496.34
	2306			2-palmitoyl-GPC (16:0)*	LC/MS pos late	35253		HMDB61702	15061532		3.14	3.15	3.28	3.26	1	1.04	1.04	1.04	1.04	1		1.0413e-05	4.9329e-05	5.2318e-05	0.0005	6.923e-06	2.758e-05	2.5868e-05	3.4612e-05	0.9664	0.951	0.7272	0.6856	0.804	0.1771	0.7228	0.9726	0.7905	0.3144	0.9406	0.1482	5.5195e-06	2.9243e-05	Lipid	Lysophospholipid	100001562		1505	496.34
	2307			1-palmitoleoyl-GPC (16:1)*	LC/MS pos late	33230		HMDB10383	24779461		1.74	1.61	1.61	1.08	0.93	0.93	0.62	1	0.67	0.67		0.0123	0.0046	0.0434	0.0224	0.0106	0.0043	0.6231	0.1198	0.6649	0.9144	0.7211	0.6856	0.0256	0.0116	0.8851	0.9929	0.082	0.0618	0.0272	0.0109	0.0444	0.0128	Lipid	Lysophospholipid	100001511		1450	494.324
	2308			2-palmitoleoyl-GPC (16:1)*	LC/MS pos late	35819		HMDB10383			1.81	1.73	1.45	1	0.95	0.8	0.55	0.84	0.58	0.69		0.0116	0.0045	0.0289	0.0177	0.0736	0.019	0.9629	0.1705	0.6948	0.9206	0.1689	0.4704	0.0109	0.0063	0.405	0.8944	0.027	0.0315	0.0685	0.0196	0.0488	0.0137	Lipid	Lysophospholipid	100001561		1425	494.324
	2314			1-stearoyl-GPC (18:0)	LC/MS pos late	33961		HMDB10384	497299		2.88	3.03	4.11	3.57	1.05	1.43	1.24	1.36	1.18	0.87		0.0007	0.0006	0.0009	0.0024	9.4114e-05	0.0001	3.0071e-06	7.1186e-06	0.845	0.9483	0.1028	0.3658	0.1792	0.0543	0.1603	0.608	0.2873	0.1452	0.4912	0.0892	2.9694e-05	8.6941e-05	Lipid	Lysophospholipid	100001271	19420-57-6	1606	524.371
	2316			1-oleoyl-GPC (18:1)	LC/MS pos late	48258		HMDB02815	16081932		1.69	1.55	1.52	1.14	0.92	0.9	0.68	0.98	0.74	0.75		0.0068	0.0032	0.079	0.0317	0.0281	0.0088	0.3423	0.075	0.5566	0.9046	0.4972	0.6372	0.0248	0.0113	0.962	0.9957	0.2106	0.1162	0.1034	0.0265	0.1095	0.0253	Lipid	Lysophospholipid	100001272	19420-56-5	1540	522.355
	2319			1-linoleoyl-GPC (18:2)	LC/MS pos late	34419	C04100	HMDB10386	11988421		1.81	2.01	1.75	1.49	1.11	0.97	0.82	0.87	0.74	0.85		0.001	0.0008	0.013	0.0118	0.0034	0.0019	0.0311	0.01	0.7601	0.9206	0.7698	0.6885	0.174	0.0531	0.6337	0.9583	0.2256	0.1229	0.2969	0.0602	0.0051	0.0026	Lipid	Lysophospholipid	100001395		1465	520.34
	2321			1-linolenoyl-GPC (18:3)*	LC/MS pos late	45951		HMDB10388			1.86	1.89	1.65	1.39	1.02	0.89	0.75	0.87	0.74	0.84		0.0042	0.0023	0.0132	0.0119	0.0088	0.0038	0.0687	0.0194	0.9754	0.951	0.4892	0.6372	0.1068	0.0355	0.5866	0.9407	0.1752	0.1016	0.2687	0.0554	0.0142	0.0053	Lipid	Lysophospholipid	100005350		1410	518.324
	2337			1-arachidonoyl-GPC (20:4n6)*	LC/MS pos late	33228	C05208	HMDB10395			2.33	1.07	2.34	1.13	0.46	1.01	0.49	2.18	1.05	0.48		0.0948	0.0211	0.2705	0.0778	0.0098	0.004	0.3739	0.0802	0.122	0.7431	0.6649	0.6701	0.1438	0.0455	0.0108	0.1848	0.763	0.3087	0.0115	0.006	0.2829	0.0552	Lipid	Lysophospholipid	100001551		1460	544.34
	2359			1-palmitoyl-GPE (16:0)	LC/MS pos late	35631		HMDB11503	9547069		2.04	2.57	1.89	1.62	1.26	0.92	0.79	0.73	0.63	0.85		0.0087	0.0037	0.007	0.0083	0.0055	0.0027	0.0176	0.0062	0.4593	0.9046	0.7913	0.6916	0.3158	0.0857	0.3164	0.8346	0.1222	0.0815	0.3809	0.0729	0.0024	0.0016	Lipid	Lysophospholipid	100001567	53862-35-4	1544	454.293
	2366			1-stearoyl-GPE (18:0)	LC/MS pos late	42398		HMDB11130	9547068		2.94	3.74	3.61	2.91	1.27	1.23	0.99	0.97	0.78	0.81		0.0002	0.0003	0.0007	0.002	3.7147e-05	7.0486e-05	6.1138e-05	6.9684e-05	0.395	0.9046	0.246	0.5202	0.9387	0.1981	0.9493	0.9957	0.3823	0.1821	0.1909	0.0421	0.0002	0.0003	Lipid	Lysophospholipid	100001461	69747-55-3	1626	482.324
	2367			2-stearoyl-GPE (18:0)*	LC/MS neg	41220		HMDB11129			6.51	7.15	8.12	6.92	1.1	1.25	1.06	1.14	0.97	0.85		0.0026	0.0016	0.0011	0.0025	0.0011	0.0008	0.0011	0.0007	0.7304	0.9206	0.3271	0.57	0.7291	0.1666	0.4287	0.9194	0.9929	0.3679	0.3935	0.0752	0.003	0.0018	Lipid	Lysophospholipid	100003901		6350	480.31
	2368			1-oleoyl-GPE (18:1)	LC/MS pos late	35628		HMDB11506	9547071		1.88	1.94	1.57	1.11	1.03	0.83	0.59	0.81	0.57	0.71		0.0051	0.0027	0.0252	0.0168	0.0094	0.0039	0.4236	0.0887	0.9656	0.951	0.3281	0.57	0.0128	0.0071	0.4776	0.9353	0.0504	0.0448	0.0302	0.0116	0.0108	0.0044	Lipid	Lysophospholipid	100001569	89576-29-4	1554	480.308
	2370			1-linoleoyl-GPE (18:2)*	LC/MS pos late	36600		HMDB11507	52925130		2.18	2.53	1.9	1.27	1.16	0.87	0.58	0.75	0.5	0.67		0.001	0.0008	0.0048	0.0064	0.0009	0.0007	0.1056	0.0279	0.6158	0.9046	0.4322	0.6347	0.0092	0.0055	0.28	0.7902	0.0177	0.0249	0.0181	0.0081	0.0003	0.0004	Lipid	Lysophospholipid	100001570		1482	478.293
	2396			1-palmitoyl-GPS (16:0)*	LC/MS neg	46130			9547100		4.72	2.34	7.61	4.31	0.5	1.61	0.91	3.25	1.84	0.57		0.0385	0.0105	0.059	0.0264	0.0025	0.0016	0.0123	0.0046	0.39	0.9046	0.2015	0.493	0.8499	0.184	0.0035	0.1439	0.1272	0.0837	0.1073	0.0271	0.0822	0.0205	Lipid	Lysophospholipid	100005805		5572	496.268
	2397			1-stearoyl-GPS (18:0)*	LC/MS neg	45966			9547101		5.97	2.96	11.73	6.39	0.49	1.97	1.07	3.97	2.16	0.54		0.066	0.016	0.1149	0.0415	0.0029	0.0017	0.0034	0.0016	0.5208	0.9046	0.2942	0.5505	0.6004	0.1436	0.0643	0.3866	0.1515	0.0905	0.4014	0.0761	0.2322	0.0465	Lipid	Lysophospholipid	100004327		5800	524.299
	2398			1-oleoyl-GPS (18:1)	LC/MS neg	19260		HMDB61694	9547099		2.44	1.53	2.24	2.35	0.63	0.92	0.96	1.46	1.54	1.05		0.1416	0.0294	0.3114	0.0875	0.2353	0.0491	0.188	0.0452	0.4872	0.9046	0.784	0.6916	0.8894	0.1896	0.7033	0.9726	0.5956	0.2565	0.8936	0.1427	0.4425	0.0807	Lipid	Lysophospholipid	100000630	326589-90-6	5607	522.284
	2400			1-linoleoyl-GPS (18:2)*	LC/MS neg	43676					3.14	1.3	2.55	2.49	0.41	0.81	0.79	1.97	1.92	0.97		0.126	0.0266	0.7029	0.1725	0.3043	0.061	0.0452	0.0137	0.2333	0.8903	0.6564	0.6677	0.9975	0.209	0.4865	0.9353	0.1293	0.0841	0.5854	0.1023	0.4324	0.0793	Lipid	Lysophospholipid	100004606		5500	520.268
	2403			1-palmitoyl-GPG (16:0)*	LC/MS neg	45970			3300276		7.16	5.74	8.81	5.95	0.8	1.23	0.83	1.53	1.04	0.68		0.0081	0.0036	0.0025	0.0043	0.001	0.0008	0.0024	0.0012	0.9353	0.951	0.2873	0.5435	0.9354	0.1977	0.0832	0.4295	0.9952	0.3679	0.1431	0.034	0.0053	0.0027	Lipid	Lysophospholipid	100005717		5570	483.273
	2405			1-stearoyl-GPG (18:0)	LC/MS neg	34437					8.52	7.26	12.19	8.73	0.85	1.43	1.03	1.68	1.2	0.72		0.0104	0.0041	0.0007	0.002	5.9223e-05	9.2364e-05	0.0021	0.0011	0.9353	0.951	0.2173	0.5016	0.759	0.1705	0.0507	0.3624	0.7398	0.3043	0.2058	0.0445	0.0005	0.0006	Lipid	Lysophospholipid	100001462		5816	511.304
	2407			1-oleoyl-GPG (18:1)*	LC/MS neg	45968					4.9	3.31	5.15	4.17	0.68	1.05	0.85	1.56	1.26	0.81		0.0045	0.0024	0.0076	0.0087	0.002	0.0013	0.0038	0.0017	0.3928	0.9046	0.7921	0.6916	0.7831	0.1743	0.195	0.6905	0.4748	0.2145	0.5309	0.0949	0.0138	0.0052	Lipid	Lysophospholipid	100005716		5610	509.288
	2409			1-linoleoyl-GPG (18:2)*	LC/MS neg	54885					5.71	4.2	7.43	5.13	0.74	1.3	0.9	1.77	1.22	0.69		0.003	0.0018	0.0033	0.0049	0.0009	0.0007	0.0024	0.0012	0.5791	0.9046	0.4973	0.6372	0.8646	0.1857	0.1681	0.6264	0.6715	0.2818	0.36	0.0705	0.0061	0.0029	Lipid	Lysophospholipid	100009227		5516	507.273
	2410			1-palmitoyl-GPI (16:0)	LC/MS neg	35305		HMDB61695			4.32	2.98	6.05	4.43	0.69	1.4	1.02	2.03	1.49	0.73		0.0101	0.0041	0.0099	0.0102	0.0012	0.0009	0.0036	0.0016	0.5174	0.9046	0.1996	0.493	0.8038	0.1771	0.0054	0.1439	0.267	0.1375	0.1924	0.0422	0.0205	0.007	Lipid	Lysophospholipid	100001655		5564	571.289
	2413			1-stearoyl-GPI (18:0)	LC/MS neg	19324		HMDB61696			9.16	6.71	12.48	6.65	0.73	1.36	0.73	1.86	0.99	0.53		0.0003	0.0003	0.0004	0.0015	0.0001	0.0001	0.0009	0.0006	0.4177	0.9046	0.2226	0.506	0.3779	0.0998	0.0118	0.1848	0.7857	0.314	0.0489	0.0162	0.0018	0.0014	Lipid	Lysophospholipid	100000656	796963-93-4	5794	599.32
	2415			1-oleoyl-GPI (18:1)	LC/MS neg	36602					4.27	3.05	3.47	1.98	0.71	0.81	0.46	1.14	0.65	0.57		0.0139	0.0051	0.0292	0.0177	0.0054	0.0027	0.0687	0.0194	0.4835	0.9046	0.8319	0.6919	0.148	0.0465	0.5046	0.9353	0.3925	0.1844	0.0785	0.0217	0.0453	0.013	Lipid	Lysophospholipid	100001777		5599	597.305
	2417			1-linoleoyl-GPI (18:2)*	LC/MS neg	36594					4.82	3.42	3.58	2.19	0.71	0.74	0.45	1.05	0.64	0.61		0.0181	0.0062	0.022	0.0158	0.0068	0.0031	0.0315	0.0101	0.5909	0.9046	0.7763	0.6889	0.2287	0.0652	0.7195	0.9726	0.4285	0.1974	0.167	0.038	0.0345	0.0104	Lipid	Lysophospholipid	100001778		5494	595.289
	2531		Glycerolipid Metabolism	glycerol	LC/MS neg	15122	C00116	HMDB00131	753		3.54	4.08	3.42	3.1	1.15	0.97	0.88	0.84	0.76	0.91		1.4379e-05	5.5397e-05	0.0006	0.0018	5.2563e-06	2.3937e-05	1.22e-06	3.8507e-06	0.6406	0.9046	0.8214	0.6916	0.325	0.0878	0.531	0.9353	0.2799	0.1431	0.4077	0.0768	4.6968e-06	2.7504e-05	Lipid	Glycerolipid Metabolism	1254	56-81-5	758	91.0401
	2532			glycerol 3-phosphate	LC/MS pos early	43847	C00093	HMDB00126	754		1.45	1.64	1.32	1.5	1.13	0.91	1.03	0.81	0.91	1.13		0.0762	0.0177	0.1381	0.0473	0.286	0.0579	0.0382	0.0118	0.8323	0.9438	0.5869	0.662	0.7878	0.1745	0.5418	0.9353	0.9668	0.3612	0.4348	0.0813	0.2718	0.0532	Lipid	Glycerolipid Metabolism	100000258	29849-82-9	580	173.021
	2537			glycerophosphoglycerol	LC/MS polar	48857	C03274		439964		2.49	3.11	3.11	3.01	1.25	1.25	1.21	1	0.97	0.97		9.9012e-06	4.9329e-05	0.0015	0.0031	1.2943e-05	3.9827e-05	1.3558e-06	3.8814e-06	0.3854	0.9046	0.0911	0.3409	0.0567	0.0215	0.8151	0.9927	0.8986	0.345	0.8342	0.1344	1.0643e-05	4.3858e-05	Lipid	Glycerolipid Metabolism	100001619		2430	245.043
	2542		Monoacylglycerol	1-palmitoleoylglycerol (16:1)*	LC/MS neg	52431		HMDB11565			4.23	3.18	5.37	4.64	0.75	1.27	1.1	1.69	1.46	0.86		0.0264	0.0081	0.031	0.0185	0.0058	0.0028	0.0084	0.0033	0.6941	0.9206	0.3191	0.5677	0.6782	0.1571	0.0945	0.4707	0.3454	0.1684	0.4426	0.0822	0.0602	0.0161	Lipid	Monoacylglycerol	100008952		6094	253.217
	2545			1-oleoylglycerol (18:1)	LC/MS neg	21184		HMDB11567	5283468		3.4	3.2	3.28	4.42	0.94	0.96	1.3	1.03	1.38	1.35		0.0417	0.0112	0.0647	0.0281	0.0119	0.0046	0.0073	0.0029	0.8871	0.951	0.6335	0.6662	0.4408	0.1126	0.5408	0.9353	0.3828	0.1821	0.5664	0.0997	0.1512	0.0325	Lipid	Monoacylglycerol	100000924	111-03-5	6650	281.249
	2546			1-linoleoylglycerol (18:2)	LC/MS neg	27447			5283469		3.2	3.5	4.12	4.93	1.09	1.29	1.54	1.18	1.41	1.2		0.0174	0.006	0.0189	0.0142	0.0041	0.0023	0.0028	0.0013	0.9044	0.951	0.2655	0.5279	0.2531	0.0712	0.3805	0.8752	0.3386	0.1654	0.7461	0.122	0.0458	0.0131	Lipid	Monoacylglycerol	100001040	2277-28-3	6477	279.233
	2557			2-palmitoylglycerol (16:0)	LC/MS neg	33419		HMDB11533	123409		3.39	3.86	1.3	2.34	1.14	0.38	0.69	0.34	0.61	1.81		0.3385	0.0614	0.0694	0.0294	0.4877	0.0904	0.4873	0.0996	0.4984	0.9046	0.649	0.6677	0.7634	0.1709	0.1824	0.662	0.298	0.15	0.8978	0.1429	0.1554	0.0332	Lipid	Monoacylglycerol	100001048	23470-00-0	6400	255.233
	2560			2-oleoylglycerol (18:1)	LC/MS neg	21232		HMDB11537	5319879		2.77	2.96	2.21	2.46	1.07	0.8	0.89	0.75	0.83	1.11		0.0417	0.0112	0.2006	0.0611	0.0427	0.012	0.1594	0.0395	0.7774	0.9216	0.7939	0.6916	0.652	0.1523	0.8632	0.9929	0.9344	0.3548	0.7295	0.1202	0.3856	0.0722	Lipid	Monoacylglycerol	100000943	3443-84-3	6500	281.249
	2574		Diacylglycerol	diacylglycerol (12:0/18:1, 14:0/16:1, 16:0/14:1) [1]*	LC/MS pos late	55002					2	1.4	2.33	5.86	0.7	1.17	2.94	1.67	4.2	2.52		0.0005	0.0005	0.0634	0.0278	4.9723e-05	8.2043e-05	4.6368e-07	3.06e-06	0.0405	0.5915	0.1499	0.4514	2.9005e-05	7.3572e-05	0.008	0.1801	1.7838e-05	0.0005	0.0001	0.0003	0.067	0.0175	Lipid	Diacylglycerol	100010958		2636	556.494
	2575			diacylglycerol (12:0/18:1, 14:0/16:1, 16:0/14:1) [2]*	LC/MS pos late	55001					1.89	1.43	1.99	3.24	0.76	1.06	1.71	1.39	2.26	1.62		6.6751e-05	0.0001	0.1478	0.0493	1.9676e-06	1.4652e-05	2.7048e-06	6.6124e-06	0.1173	0.7345	0.4591	0.6372	0.0003	0.0003	0.0774	0.4151	0.0042	0.011	0.0004	0.0007	0.0474	0.0135	Lipid	Diacylglycerol	100010959		2716	556.494
	2576			diacylglycerol (14:0/18:1, 16:0/16:1) [1]*	LC/MS pos late	54953					1.71	1.51	1.99	3.01	0.88	1.16	1.76	1.32	2	1.52		0.003	0.0018	0.0452	0.0229	0.0004	0.0004	5.2973e-06	9.7326e-06	0.3909	0.9046	0.1645	0.4673	0.0017	0.0014	0.0755	0.4111	0.0029	0.0093	0.0023	0.0021	0.0275	0.0087	Lipid	Diacylglycerol	100010934		3057	584.525
	2577			diacylglycerol (14:0/18:1, 16:0/16:1) [2]*	LC/MS pos late	54954					1.73	1.5	1.79	1.7	0.87	1.04	0.98	1.19	1.13	0.95		0.0004	0.0005	0.1011	0.038	5.1209e-05	8.3289e-05	0.0001	0.0001	0.3314	0.9046	0.5816	0.6616	0.9029	0.1917	0.225	0.7431	0.3488	0.1697	0.4016	0.0761	0.033	0.0101	Lipid	Diacylglycerol	100010935		3183	584.525
	2578			diacylglycerol (16:1/18:2 [2], 16:0/18:3 [1])*	LC/MS pos late	54966					1.34	1.53	1.56	0.93	1.14	1.16	0.69	1.02	0.61	0.59		0.0529	0.0135	0.0765	0.031	0.0082	0.0036	0.645	0.1229	0.629	0.9046	0.1296	0.4119	0.0088	0.0053	0.6865	0.9694	0.0419	0.0412	0.0004	0.0007	0.0887	0.0216	Lipid	Diacylglycerol	100010940		2733	608.525
	2585			palmitoyl-myristoyl-glycerol (16:0/14:0) [1]*	LC/MS pos late	61709					3.45	2.53	7.03	7.74	0.73	2.03	2.24	2.78	3.06	1.1		2.6381e-05	7.9054e-05	0.0002	0.0009	2.1313e-05	5.1627e-05	7.1511e-07	3.3267e-06	0.047	0.6018	0.0011	0.0415	0.0002	0.0003	0.0001	0.0325	1.4354e-05	0.0005	0.3349	0.0667	0.0003	0.0005	Lipid	Diacylglycerol	100015682		3054	558.509
	2586			palmitoyl-myristoyl-glycerol (16:0/14:0) [2]	LC/MS pos late	57364		HMDB07095			2.75	2.35	5.09	3.54	0.86	1.85	1.29	2.16	1.5	0.7		8.8782e-06	4.7888e-05	0.007	0.0083	2.6069e-10	1.484e-08	4.2087e-06	8.4707e-06	0.2835	0.8947	0.0002	0.0145	0.024	0.0112	0.0064	0.1533	0.0442	0.0425	0.0031	0.0027	0.0002	0.0003	Lipid	Diacylglycerol	100015610		3180	558.509
	2587			myristoyl-linoleoyl-glycerol (14:0/18:2) [1]*	LC/MS pos late	57407					1	1	1	23.62	1	1	23.62	1	23.62	23.62								2.7083e-06	6.6124e-06					2.7083e-06	1.5938e-05			2.7083e-06	0.0002	2.7083e-06	3.7123e-05			Lipid	Diacylglycerol	100015683		2679	582.509
	2588			myristoyl-linoleoyl-glycerol (14:0/18:2) [2]*	LC/MS pos late	57408					1.89	1.98	2.2	5.71	1.05	1.16	3.02	1.11	2.89	2.6		0.0006	0.0006	0.0122	0.0117	3.4902e-05	6.8073e-05	9.7477e-08	1.0278e-06	0.988	0.9536	0.1618	0.4626	1.4431e-05	4.4231e-05	0.389	0.881	0.0011	0.0058	2.6915e-06	3.7123e-05	0.0017	0.0013	Lipid	Diacylglycerol	100015684		2720	582.509
	2589			palmitoyl-palmitoyl-glycerol (16:0/16:0) [1]*	LC/MS pos late	54991		HMDB07098			3.98	3.24	5.46	1.95	0.81	1.37	0.49	1.69	0.6	0.36		0.0117	0.0045	0.0185	0.0141	0.0058	0.0028	0.0847	0.0233	0.1787	0.8489	0.014	0.1204	0.0011	0.001	0.0128	0.192	0.0272	0.0316	0.0001	0.0003	0.029	0.009	Lipid	Diacylglycerol	100010947		3568	586.541
	2590			palmitoyl-palmitoyl-glycerol (16:0/16:0) [2]*	LC/MS pos late	54990		HMDB07098			4.25	3.42	6.38	1.69	0.8	1.5	0.4	1.87	0.49	0.26		2.8289e-06	2.7743e-05	0.001	0.0025	1.5149e-10	1.484e-08	0.0094	0.0036	0.1702	0.8489	0.0025	0.0526	0.0002	0.0003	0.0099	0.1848	0.0075	0.0141	0.0002	0.0004	4.2694e-07	4.9197e-06	Lipid	Diacylglycerol	100010948		3734	586.541
	2591			palmitoleoyl-palmitoleoyl-glycerol (16:1/16:1) [1]*	LC/MS pos late	57410					1.31	1.32	1.85	0.95	1	1.41	0.72	1.41	0.72	0.51		0.119	0.0256	0.1239	0.0439	0.0042	0.0023	0.7989	0.1448	0.9934	0.9548	0.0237	0.1571	0.0538	0.0205	0.0257	0.2599	0.0576	0.0485	0.0008	0.0011	0.2282	0.0458	Lipid	Diacylglycerol	100015685		2635	582.509
	2592			palmitoleoyl-palmitoleoyl-glycerol (16:1/16:1) [2]*	LC/MS pos late	57409					1.35	1.3	1.5	0.66	0.97	1.12	0.49	1.16	0.51	0.44		0.019	0.0064	0.312	0.0875	0.0028	0.0017	0.0042	0.0018	0.6498	0.9073	0.3018	0.5561	0.0002	0.0003	0.3195	0.8346	0.0178	0.0249	5.9487e-05	0.0002	0.6545	0.1124	Lipid	Diacylglycerol	100015686		2708	582.509
	2593			palmitoyl-oleoyl-glycerol (16:0/18:1) [1]*	LC/MS pos late	54943	C13861	HMDB07102			1.47	1.27	1.5	1.44	0.87	1.02	0.98	1.18	1.13	0.96		0.0173	0.006	0.2848	0.0807	0.0059	0.0029	0.0109	0.0041	0.3565	0.9046	0.735	0.6857	0.9194	0.1946	0.2343	0.7492	0.3684	0.1775	0.5645	0.0996	0.585	0.1017	Lipid	Diacylglycerol	100010916		3562	612.556
	2594			palmitoyl-oleoyl-glycerol (16:0/18:1) [2]*	LC/MS pos late	54942	C13861	HMDB07102			1.5	1.29	1.29	0.86	0.86	0.86	0.57	1	0.66	0.66		0.0023	0.0015	0.344	0.0946	0.0134	0.0051	0.1394	0.0352	0.3028	0.8947	0.0866	0.3338	0.0003	0.0004	0.7226	0.9726	0.117	0.0786	0.0021	0.002	0.7782	0.1292	Lipid	Diacylglycerol	100010917		3695	612.556
	2595			palmitoyl-linoleoyl-glycerol (16:0/18:2) [1]*	LC/MS pos late	52633		HMDB07103	9543695		2.26	2.23	1.04	2.44	0.99	0.46	1.08	0.46	1.1	2.36		0.0934	0.0209	0.0854	0.0335	0.4692	0.0876	0.0325	0.0103	0.9702	0.951	0.1142	0.3823	0.4791	0.1195	0.099	0.4718	0.4945	0.2218	3.4391e-05	0.0002	0.1079	0.0251	Lipid	Diacylglycerol	100009052		3080	610.541
	2596			palmitoyl-linoleoyl-glycerol (16:0/18:2) [2]*	LC/MS pos late	52634		HMDB07103			1.49	1.6	1.49	1.42	1.07	1	0.95	0.93	0.89	0.96		0.0052	0.0027	0.0748	0.0307	0.0016	0.0011	0.0034	0.0016	0.9343	0.951	0.9461	0.7123	0.688	0.1588	0.9566	0.9957	0.769	0.3096	0.5032	0.0908	0.0315	0.0097	Lipid	Diacylglycerol	100009055		3197	610.541
	2598			palmitoleoyl-oleoyl-glycerol (16:1/18:1) [1]*	LC/MS pos late	52632		HMDB07131	9543694		1.22	1.13	1.4	0.99	0.93	1.15	0.81	1.24	0.88	0.71		0.2232	0.0431	0.5477	0.1396	0.0273	0.0086	0.9751	0.1722	0.6016	0.9046	0.2316	0.5147	0.1886	0.0564	0.1386	0.5583	0.5328	0.2342	0.0104	0.0057	0.8611	0.1405	Lipid	Diacylglycerol	100009053		3035	610.541
	2599			palmitoleoyl-oleoyl-glycerol (16:1/18:1) [2]*	LC/MS pos late	52631					1.29	1.16	1.04	0.42	0.9	0.81	0.32	0.9	0.36	0.4		0.0646	0.0158	0.4765	0.1236	0.5752	0.1036	5.089e-05	6.0235e-05	0.4786	0.9046	0.091	0.3409	1.5343e-05	4.555e-05	0.6453	0.9652	0.0007	0.0046	8.1298e-05	0.0003	0.9667	0.1552	Lipid	Diacylglycerol	100009054		3154	610.541
	2600			palmitoleoyl-linoleoyl-glycerol (16:1/18:2) [1]*	LC/MS pos late	54967		HMDB07132			1.31	1.49	1.76	1.49	1.14	1.34	1.14	1.18	1	0.85		0.1287	0.027	0.0565	0.0259	0.0034	0.002	0.0234	0.0079	0.525	0.9046	0.0509	0.2375	0.3874	0.1019	0.2247	0.7431	0.9045	0.3465	0.1546	0.0358	0.0777	0.0196	Lipid	Diacylglycerol	100010930		2664	608.525
	2609			stearoyl-linoleoyl-glycerol (18:0/18:2) [2]*	LC/MS pos late	54947					2.01	1.9	1.85	1.73	0.95	0.92	0.86	0.97	0.91	0.94		0.0001	0.0002	0.0161	0.0132	0.0002	0.0002	0.0009	0.0005	0.5856	0.9046	0.3712	0.6028	0.1905	0.0566	0.8995	0.9929	0.7931	0.3149	0.4561	0.0836	0.0043	0.0023	Lipid	Diacylglycerol	100010921		3762	638.572
	2611			oleoyl-oleoyl-glycerol (18:1/18:1) [1]*	LC/MS pos late	54945		HMDB07218			1.12	1.05	1.17	1.08	0.93	1.04	0.96	1.12	1.04	0.93		0.4454	0.0775	0.9047	0.2107	0.129	0.0301	0.5678	0.1118	0.6161	0.9046	0.6067	0.6655	0.8238	0.1809	0.3381	0.85	0.7405	0.3043	0.3998	0.076	0.3252	0.0623	Lipid	Diacylglycerol	100010918		3571	638.572
	2612			oleoyl-oleoyl-glycerol (18:1/18:1) [2]*	LC/MS pos late	54946		HMDB07218			1.15	1.1	1.05	0.47	0.95	0.91	0.41	0.96	0.43	0.44		0.219	0.0425	0.815	0.1949	0.4453	0.0834	0.0005	0.0004	0.6231	0.9046	0.3874	0.6104	0.0002	0.0002	0.9355	0.9929	0.0041	0.0108	0.0009	0.0012	0.2027	0.0417	Lipid	Diacylglycerol	100010919		3695	638.572
	2614			oleoyl-linoleoyl-glycerol (18:1/18:2) [1]	LC/MS pos late	46798		HMDB07219			1.22	1.37	1.44	1.41	1.12	1.18	1.16	1.05	1.03	0.98		0.2046	0.0401	0.128	0.0449	0.013	0.005	0.0347	0.011	0.6058	0.9046	0.1536	0.4519	0.3318	0.0894	0.5461	0.9353	0.7557	0.3071	0.7281	0.1202	0.1986	0.0412	Lipid	Diacylglycerol	100002989	106292-55-1	3115	636.556
	2615			oleoyl-linoleoyl-glycerol (18:1/18:2) [2]	LC/MS pos late	46799		HMDB07219			1.23	1.44	1.25	0.84	1.17	1.02	0.68	0.87	0.58	0.67		0.1422	0.0294	0.1262	0.0445	0.0272	0.0086	0.123	0.0316	0.5425	0.9046	0.7357	0.6857	0.0163	0.0084	0.6338	0.9583	0.0332	0.035	0.0033	0.0028	0.1245	0.0277	Lipid	Diacylglycerol	100002990	104346-53-4	3223	636.556
	2619			linoleoyl-linoleoyl-glycerol (18:2/18:2) [1]*	LC/MS pos late	54968		HMDB07248			1.25	1.81	1.63	1.71	1.45	1.31	1.37	0.9	0.94	1.05		0.1987	0.039	0.0162	0.0133	0.0105	0.0043	0.0074	0.003	0.0951	0.6887	0.0566	0.2526	0.0567	0.0215	0.7099	0.9726	0.8691	0.3369	0.7684	0.1249	0.0179	0.0063	Lipid	Diacylglycerol	100010941		2720	634.541
	2620			linoleoyl-linoleoyl-glycerol (18:2/18:2) [2]*	LC/MS pos late	54969		HMDB07248			1.3	1.54	1.34	1.05	1.19	1.03	0.81	0.87	0.68	0.78		0.0857	0.0194	0.059	0.0264	0.0453	0.0126	0.7553	0.1388	0.4487	0.9046	0.7139	0.6856	0.1359	0.0435	0.5537	0.9353	0.0853	0.0634	0.0689	0.0196	0.0747	0.019	Lipid	Diacylglycerol	100010942		2790	634.541
	2621			linoleoyl-linolenoyl-glycerol (18:2/18:3) [1]*	LC/MS pos late	54963		HMDB07249			1.32	1.78	1.61	1.74	1.34	1.22	1.31	0.91	0.98	1.08		0.1162	0.0252	0.0231	0.0161	0.0081	0.0036	0.0053	0.0022	0.2065	0.8842	0.1478	0.4505	0.0922	0.0315	0.771	0.9895	0.9378	0.3555	0.5726	0.1007	0.0211	0.0071	Lipid	Diacylglycerol	100010926		2426	632.525
	2622			linoleoyl-linolenoyl-glycerol (18:2/18:3) [2]*	LC/MS pos late	54964		HMDB07250			1.51	1.98	1.62	1.05	1.31	1.08	0.7	0.82	0.53	0.65		0.0425	0.0114	0.0186	0.0141	0.0232	0.0077	0.5801	0.1135	0.2787	0.8947	0.4458	0.6347	0.0123	0.0069	0.4574	0.9268	0.0231	0.0284	0.0011	0.0013	0.0257	0.0083	Lipid	Diacylglycerol	100010927		2478	632.525
	2624			linolenoyl-linolenoyl-glycerol (18:3/18:3) [2]*	LC/MS pos late	54952		HMDB07278			1.41	1.8	1.37	0.98	1.27	0.97	0.7	0.76	0.55	0.72		0.0563	0.0141	0.0332	0.0192	0.0578	0.0156	0.9405	0.1678	0.3567	0.9046	0.839	0.6919	0.0169	0.0086	0.2828	0.7902	0.0283	0.0321	0.0063	0.0042	0.0386	0.0113	Lipid	Diacylglycerol	100010933		2268	630.509
	2627			oleoyl-arachidonoyl-glycerol (18:1/20:4) [1]*	LC/MS pos late	54960		HMDB07228			3.49	1	5.5	2.74	0.29	1.57	0.79	5.5	2.74	0.5		0.0018	0.0013			0.0004	0.0004	0.0508	0.015	0.0018	0.1755	0.0704	0.2914	0.3125	0.0851	0.0004	0.0664	0.0508	0.045	0.0468	0.0158			Lipid	Diacylglycerol	100010936		2907	660.556
	2628			oleoyl-arachidonoyl-glycerol (18:1/20:4) [2]*	LC/MS pos late	54961		HMDB07228			9.05	4.92	9.5	2.81	0.54	1.05	0.31	1.93	0.57	0.3		1.8146e-06	1.9575e-05	0.0259	0.0168	2.3577e-05	5.416e-05	0.0051	0.0022	0.0895	0.6887	0.7613	0.6885	0.0014	0.0012	0.0802	0.4232	0.4264	0.1967	0.0006	0.0009	0.0606	0.0162	Lipid	Diacylglycerol	100010937		2990	660.556
	2683		Sphingolipid Synthesis	3-ketosphinganine	LC/MS pos late	34381	C02934	HMDB01480	631		1.23	1.43	2.33	0.64	1.17	1.89	0.52	1.62	0.45	0.28		0.0777	0.0179	0.1561	0.051	0.0005	0.0005	0.0304	0.0099	0.6028	0.9046	0.0012	0.0415	0.007	0.0045	0.0344	0.2993	0.0091	0.0161	0.0002	0.0004	0.2342	0.0467	Lipid	Sphingolipid Synthesis	100001436	18944-28-0	1400	300.29
	2684			sphinganine	LC/MS pos late	17769	C00836	HMDB00269	3126		3.74	9.19	26.34	40.23	2.46	7.05	10.76	2.86	4.38	1.53		2.0622e-05	6.5431e-05	2.8445e-09	4.5229e-07	2.1346e-09	8.101e-08	6.1779e-10	6.8463e-08	0.0001	0.0301	5.011e-07	0.0003	4.9292e-06	2.62e-05	5.6908e-06	0.004	5.6249e-07	7.2932e-05	0.0025	0.0023	9.1152e-09	1.0142e-06	Lipid	Sphingolipid Synthesis	313	3102-56-5	1413	302.305
	2685			sphinganine-1-phosphate	LC/MS pos late	52605		HMDB01383	520		1	1	1	1	1	1	1	1	1	1																								Lipid	Sphingolipid Synthesis	100001876	19794-97-9	1431	382.272
	2687			phytosphingosine	LC/MS pos late	1510	C12144	HMDB04610	122121		1.29	2.08	4.44	4.22	1.61	3.43	3.26	2.14	2.03	0.95		0.0161	0.0056	0.0028	0.0045	3.9614e-05	7.3936e-05	1.1123e-09	6.8463e-08	0.0116	0.4004	7.7659e-06	0.002	5.699e-06	2.62e-05	0.0008	0.0856	0.0021	0.0077	0.7068	0.118	0.0014	0.0012	Lipid	Sphingolipid Synthesis	469	554-62-1	1367	318.3
	2690		Dihydroceramides	N-palmitoyl-sphinganine (d18:0/16:0)	LC/MS pos late	52604		HMDB11760	5283572		4.37	3.92	7.23	7.77	0.9	1.65	1.78	1.84	1.98	1.07		4.5881e-06	3.0935e-05	0.0001	0.0008	2.4653e-05	5.416e-05	8.538e-06	1.3829e-05	0.461	0.9046	0.0033	0.0594	0.0013	0.0011	0.0118	0.1848	0.0074	0.0141	0.1115	0.0279	0.0011	0.0009	Lipid	Dihydroceramides	100009028	5966-29-0	3090	540.535
	2835		Sphingosines	sphingosine	LC/MS pos late	17747	C00319	HMDB00252	5353955		1.2	1.66	3.43	3.65	1.38	2.85	3.04	2.07	2.2	1.06		0.2738	0.0511	0.0411	0.0217	6.507e-06	2.758e-05	5.8833e-07	3.3267e-06	0.1788	0.8489	0.0002	0.0145	0.0002	0.0003	0.0052	0.1439	0.0043	0.011	0.5254	0.094	0.0655	0.0173	Lipid	Sphingosines	297	123-78-4	1393	300.29
	2851		Mevalonate Metabolism	3-hydroxy-3-methylglutaryl CoA	LC/MS neg	48010	C00356	HMDB01375	84		2.41	3.05	7.93	9.97	1.27	3.29	4.14	2.6	3.26	1.26		0.0198	0.0066	0.1098	0.0405	6.7855e-05	0.0001	2.6863e-05	3.5556e-05	0.9548	0.951	0.0029	0.055	0.0008	0.0008	0.0476	0.3569	0.0247	0.0297	0.3134	0.063	0.2494	0.0496	Lipid	Mevalonate Metabolism	37	103476-21-7	1465.1	454.571
	2853			3-hydroxy-3-methylglutarate	LC/MS polar	531	C03761	HMDB00355	1662		1.06	1.19	0.95	0.74	1.12	0.89	0.69	0.8	0.62	0.78		0.7598	0.1225	0.6679	0.1652	0.3697	0.0717	0.0279	0.0092	0.8218	0.9417	0.4804	0.6372	0.0431	0.0171	0.5017	0.9353	0.1073	0.0742	0.0527	0.0171	0.1181	0.0268	Lipid	Mevalonate Metabolism	112	503-49-1	2850	161.046
	2854			mevalonate	LC/MS polar	39583	C02104	HMDB00227	439230		2.01	3.3	2.9	2.64	1.64	1.44	1.31	0.88	0.8	0.91		0.0004	0.0004	0.001	0.0024	6.415e-05	9.738e-05	5.3764e-06	9.7326e-06	0.0485	0.6018	0.0297	0.1799	0.0319	0.0136	0.6563	0.9691	0.3642	0.1759	0.5066	0.0911	7.9385e-06	3.4639e-05	Lipid	Mevalonate Metabolism	30	96949-03-0	1462	147.066
	2855			mevalonolactone	LC/MS pos early	48118		HMDB06024	10428		2.14	3.49	2.87	2.49	1.63	1.34	1.16	0.82	0.71	0.87		0.0002	0.0003	0.0059	0.0075	0.002	0.0013	1.7375e-05	2.4584e-05	0.18	0.8489	0.2284	0.5098	0.2135	0.0617	0.6647	0.9694	0.3938	0.1847	0.614	0.1056	0.0002	0.0003	Lipid	Mevalonate Metabolism	100000772	674-26-0	1375	131.07
	2899		Sterol	fucosterol	LC/MS pos late	21187	C08817	HMDB02374	5281328		2.55	1.04	0.95	0.95	0.41	0.37	0.37	0.92	0.92	1		0.0058	0.0028	0.6567	0.1634	0.3739	0.0722	0.3739	0.0802	0.0061	0.4004	0.006	0.0846	0.006	0.0038	0.2447	0.7648	0.2447	0.1298			0.5471	0.0962	Lipid	Sterol	100000930	17605-67-3	2688	395.367
	2900			ergosterol	LC/MS pos late	27553	C01694	HMDB00878	444679		1.25	1.33	1.01	0.66	1.07	0.81	0.53	0.76	0.49	0.65		0.035	0.01	0.2092	0.0632	0.9163	0.1516	0.0003	0.0003	0.9173	0.951	0.0621	0.27	0.0001	0.0002	0.2335	0.7492	0.0116	0.0193	0.0015	0.0016	0.2505	0.0497	Lipid	Sterol	100001020	57-87-4	2420	379.336
	3074		Primary Bile Acid Metabolism	cholate	LC/MS neg	22842	C00695	HMDB00619	221493		1.35	1.53	1.47	1.03	1.13	1.08	0.76	0.96	0.67	0.7		0.0375	0.0105	0.041	0.0217	0.0248	0.0081	0.7494	0.1381	0.5638	0.9046	0.6264	0.6655	0.0517	0.0199	0.8797	0.9929	0.0528	0.0457	0.0334	0.0125	0.0172	0.0062	Lipid	Primary Bile Acid Metabolism	136	81-25-4	5165	407.28
	3075			glycocholate	LC/MS neg	18476	C01921	HMDB00138	10140		1.39	1.54	1.49	0.94	1.11	1.07	0.68	0.96	0.61	0.63		0.0346	0.0099	0.0463	0.0232	0.0308	0.0095	0.5457	0.1088	0.651	0.9073	0.7033	0.6843	0.015	0.008	0.9133	0.9929	0.0279	0.0319	0.0164	0.0076	0.0208	0.007	Lipid	Primary Bile Acid Metabolism	342	475-31-0;863-57-0	5163	464.302
	3076			taurocholate	LC/MS neg	18497	C05122	HMDB00036	6675		1.41	1.63	1.52	0.97	1.15	1.08	0.68	0.94	0.6	0.64		0.0216	0.007	0.0408	0.0217	0.016	0.0058	0.7653	0.14	0.5774	0.9046	0.6374	0.6677	0.0131	0.0072	0.8567	0.9929	0.0323	0.0349	0.0111	0.0059	0.0119	0.0047	Lipid	Primary Bile Acid Metabolism	1648	145-42-6	5150	514.284
	3077			chenodeoxycholate	LC/MS neg	1563	C02528	HMDB00518	10133		0.81	0.96	0.95	0.78	1.18	1.17	0.96	1	0.82	0.82		0.0609	0.015	0.6111	0.1528	0.5431	0.0983	0.0502	0.0149	0.3695	0.9046	0.161	0.4626	0.7364	0.1669	0.8947	0.9929	0.2695	0.1384	0.1149	0.0283	0.1422	0.0309	Lipid	Primary Bile Acid Metabolism	1123	474-24-9;474-25-9	5264	391.285
	3082			glycochenodeoxycholate	LC/MS neg	32346	C05466	HMDB00637	12544		1.44	1.47	1.47	0.92	1.02	1.02	0.64	1	0.63	0.63		0.0383	0.0105	0.0391	0.0211	0.0146	0.0054	0.4716	0.0972	0.9217	0.951	0.8226	0.6916	0.0147	0.0079	0.9134	0.9929	0.0165	0.0237	0.0043	0.0033	0.0346	0.0104	Lipid	Primary Bile Acid Metabolism	1628	16564-43-5	5236.1	448.307
	3083			taurochenodeoxycholate	LC/MS neg	18494	C05465	HMDB00951	387316		1.42	1.53	1.44	0.9	1.08	1.02	0.63	0.94	0.59	0.62		0.0481	0.0125	0.0487	0.0238	0.0462	0.0128	0.3132	0.0699	0.7553	0.9206	0.9246	0.7055	0.0166	0.0085	0.8249	0.9929	0.022	0.0281	0.0172	0.0078	0.0271	0.0086	Lipid	Primary Bile Acid Metabolism	1629	6009-98-9	5250	498.289
	3099		Secondary Bile Acid Metabolism	deoxycholate	LC/MS neg	1114	C04483	HMDB00626	222528		0.95	1.11	1.03	0.86	1.17	1.08	0.9	0.93	0.77	0.83		0.5473	0.0921	0.5653	0.1436	0.8678	0.1448	0.1703	0.0416	0.3657	0.9046	0.5381	0.6459	0.3873	0.1019	0.6913	0.9694	0.1448	0.088	0.1919	0.0422	0.8258	0.1356	Lipid	Secondary Bile Acid Metabolism	302	83-44-3	5294	391.285
	3105			glycodeoxycholate	LC/MS neg	18477	C05464	HMDB00631	3035026		1.43	1.66	1.56	1.03	1.16	1.09	0.72	0.94	0.62	0.66		0.0147	0.0053	0.0195	0.0144	0.012	0.0046	0.7748	0.1413	0.4589	0.9046	0.5692	0.6616	0.0239	0.0112	0.8101	0.9927	0.0249	0.0299	0.0168	0.0077	0.0044	0.0023	Lipid	Secondary Bile Acid Metabolism	100000436	360-65-6	5281	448.307
	3106			taurodeoxycholate	LC/MS neg	12261	C05463	HMDB00896	2733768		1.42	1.61	1.57	1.06	1.13	1.1	0.74	0.98	0.66	0.67		0.014	0.0051	0.0183	0.0141	0.0063	0.003	0.5725	0.1124	0.519	0.9046	0.48	0.6372	0.0288	0.0124	0.9634	0.9957	0.0301	0.0336	0.0117	0.0061	0.0053	0.0027	Lipid	Secondary Bile Acid Metabolism	1668	207737-97-1	5257.4	498.289
	3109			6-beta-hydroxylithocholate	LC/MS neg	36807	C15515	HMDB00811	5283821		0.67	0.56	0.56	0.68	0.82	0.82	1.02	1	1.23	1.23		0.1027	0.0225	0.0267	0.0169	0.0267	0.0085	0.1059	0.0279	0.3739	0.9046	0.3739	0.6028	0.8422	0.1835			0.1779	0.1027	0.1779	0.0398	0.0267	0.0085	Lipid	Secondary Bile Acid Metabolism	100001625	668-49-5	4830	391.285
	3110			lithocholate	LC/MS neg	1483	C03990	HMDB00761	9903		3.11	2.42	4.15	1.49	0.78	1.33	0.48	1.72	0.62	0.36		0.0196	0.0065	0.0261	0.0168	7.2674e-06	2.758e-05	0.2126	0.0502	0.5426	0.9046	0.2462	0.5202	0.0753	0.0269	0.0567	0.3726	0.1616	0.0947	0.0035	0.0028	0.0012	0.001	Lipid	Secondary Bile Acid Metabolism	405	434-13-9	5372	375.29
	3112			12-ketolithocholate	LC/MS neg	63118		HMDB00328	3080612		0.86	1.14	1.08	0.91	1.32	1.25	1.06	0.95	0.8	0.84		0.2408	0.046	0.3968	0.1062	0.5901	0.1055	0.4412	0.0919	0.0881	0.6887	0.1303	0.4119	0.674	0.1564	0.7404	0.9811	0.1593	0.0941	0.2395	0.0502	0.7301	0.1225	Lipid	Secondary Bile Acid Metabolism	100020859	5130-29-0	5130	389.27
	3115			glycolithocholate	LC/MS neg	31912	C15557	HMDB00698	115245		1.33	1.21	1.67	1.4	0.91	1.26	1.05	1.37	1.15	0.84		0.0892	0.0202	0.3516	0.0959	0.0009	0.0007	0.0353	0.0111	0.5857	0.9046	0.1216	0.3991	0.7264	0.1665	0.0745	0.4087	0.3921	0.1844	0.1875	0.0416	0.7522	0.1253	Lipid	Secondary Bile Acid Metabolism	100001064	474-74-8	5357.1	432.312
	3117			taurolithocholate	LC/MS neg	31889	C02592	HMDB00722	10595		2.88	2.76	2.77	1.99	0.96	0.96	0.69	1	0.72	0.72		0.0002	0.0002	0.0012	0.0026	0.0002	0.0002	0.0006	0.0004	0.7607	0.9206	0.8196	0.6916	0.0457	0.0179	0.9132	0.9929	0.1375	0.0861	0.0659	0.0192	0.0062	0.0029	Lipid	Secondary Bile Acid Metabolism	100001065	516-90-5	5345	482.295
	3120			ursodeoxycholate	LC/MS neg	1605	C07880	HMDB00946	31401		0.83	0.92	1.1	0.86	1.1	1.32	1.03	1.2	0.94	0.78		0.1286	0.027	0.4312	0.1133	0.3771	0.0725	0.1368	0.0348	0.6372	0.9046	0.0564	0.2526	0.7877	0.1745	0.215	0.7407	0.7806	0.3129	0.0581	0.018	0.0111	0.0045	Lipid	Secondary Bile Acid Metabolism	1135	128-13-2	5055	391.285
	3129			glycoursodeoxycholate	LC/MS neg	39379		HMDB00708	12310288		1.4	1.4	1.27	0.79	1	0.9	0.56	0.9	0.57	0.63		0.1958	0.0386	0.0788	0.0317	0.1424	0.0324	0.11	0.0287	0.8814	0.951	0.7885	0.6916	0.0397	0.0161	0.5928	0.9407	0.008	0.0149	0.0075	0.0046	0.1194	0.0269	Lipid	Secondary Bile Acid Metabolism	100002911	64480-66-6	5033	448.307
	3132			tauroursodeoxycholate	LC/MS neg	39378		HMDB00874	9848818		1.24	1.27	1.35	0.73	1.03	1.09	0.59	1.06	0.58	0.54		0.2758	0.0514	0.0471	0.0235	0.0756	0.0194	0.0232	0.0079	0.7025	0.9206	0.57	0.6616	0.017	0.0086	0.7494	0.9855	0.0007	0.0046	0.0034	0.0028	0.0843	0.0208	Lipid	Secondary Bile Acid Metabolism	100002912	14605-22-2	5025	498.289
	3137			6-oxolithocholate	LC/MS neg	46336			164960		1	1	1	1.05	1	1	1.05	1	1.05	1.05								0.3739	0.0802					0.3739	0.0989			0.3739	0.1789	0.3739	0.072			Lipid	Secondary Bile Acid Metabolism	100001068	2393-61-5	5033	389.27
	3138			7-ketolithocholate	LC/MS neg	43830		HMDB00467	444262		0.84	0.86	1.02	0.78	1.02	1.21	0.92	1.19	0.9	0.76		0.2241	0.0432	0.1253	0.0443	0.7808	0.1327	0.0438	0.0133	0.7376	0.9206	0.1828	0.4772	0.7528	0.1699	0.0733	0.4086	0.3639	0.1759	0.0309	0.0118	0.0721	0.0185	Lipid	Secondary Bile Acid Metabolism	100001069	4651-67-6	5082	389.27
	3139			hyocholate	LC/MS neg	34093	C17649	HMDB00760	92805		1.19	0.94	0.9	0.9	0.78	0.75	0.75	0.96	0.96	1		0.6578	0.1088	0.452	0.1178	0.2086	0.0447	0.2086	0.0495	0.4695	0.9046	0.3739	0.6028	0.3739	0.0989	0.3739	0.8731	0.3739	0.1789			0.5471	0.0962	Lipid	Secondary Bile Acid Metabolism	100001279	547-75-1	5046	407.28
	3151			7-ketodeoxycholate	LC/MS neg	31904		HMDB00391	188292		1.34	1.51	1.47	1	1.13	1.1	0.75	0.97	0.66	0.68		0.0395	0.0107	0.0265	0.0169	0.0242	0.0079	0.971	0.1717	0.4932	0.9046	0.5638	0.6607	0.0378	0.0155	0.892	0.9929	0.0267	0.0315	0.024	0.0099	0.0131	0.005	Lipid	Secondary Bile Acid Metabolism	100001063	911-40-0	4821	405.265
	3160			ursocholate	LC/MS neg	57573					1.29	1.42	1.43	0.97	1.1	1.11	0.75	1	0.68	0.68		0.1222	0.0261	0.0738	0.0304	0.0518	0.0142	0.7938	0.1441	0.6373	0.9046	0.5743	0.6616	0.087	0.0302	0.9485	0.9957	0.0563	0.0477	0.0384	0.0138	0.0525	0.0145	Lipid	Secondary Bile Acid Metabolism	100002913	2955-27-3	4648	407.28
	3728	Nucleotide	Purine Metabolism, (Hypo)Xanthine/Inosine containing	inosine 5'-monophosphate (IMP)	LC/MS pos early	2133	C00130	HMDB00175	8582		1.11	2.96	1.26	1.71	2.67	1.14	1.54	0.43	0.58	1.35		0.6744	0.1107	0.1464	0.0492	0.616	0.1087	0.178	0.0431	0.188	0.8558	0.873	0.6969	0.1882	0.0564	0.2587	0.7753	0.5975	0.2569	0.3506	0.0692	0.2715	0.0532	Nucleotide	Purine Metabolism, (Hypo)Xanthine/Inosine containing	362	4691-65-0	650	349.054
	3729			inosine	LC/MS neg	1123	C00294	HMDB00195	6021		2.07	3.28	2.92	3.97	1.58	1.41	1.91	0.89	1.21	1.36		0.0034	0.002	0.0006	0.0019	0.0002	0.0002	1.3363e-05	1.9819e-05	0.0609	0.6693	0.0883	0.338	0.0053	0.0035	0.6254	0.9551	0.2867	0.1452	0.0834	0.0225	0.0025	0.0016	Nucleotide	Purine Metabolism, (Hypo)Xanthine/Inosine containing	361	58-63-9	1602.1	267.073
	3730			hypoxanthine	LC/MS neg	3127	C00262	HMDB00157	790		2.21	3.05	2.57	1.77	1.38	1.16	0.8	0.84	0.58	0.69		0.0001	0.0002	0.0001	0.0008	0.0002	0.0002	0.0003	0.0002	0.0718	0.6873	0.3359	0.5759	0.065	0.024	0.3307	0.85	0.009	0.0161	0.0272	0.0109	0.0002	0.0003	Nucleotide	Purine Metabolism, (Hypo)Xanthine/Inosine containing	171	68-94-0	1291.2	135.031
	3731			xanthine	LC/MS polar	3147	C00385	HMDB00292	1188		1.35	1.68	1.33	1.09	1.24	0.99	0.81	0.79	0.65	0.82		0.0091	0.0039	0.0723	0.0299	0.0358	0.0106	0.3121	0.0697	0.4917	0.9046	0.8	0.6916	0.0085	0.0052	0.4436	0.9232	0.1274	0.0837	0.0935	0.0245	0.0194	0.0067	Nucleotide	Purine Metabolism, (Hypo)Xanthine/Inosine containing	1004	69-89-6	2023	151.026
	3733			xanthosine	LC/MS neg	15136	C01762	HMDB00299	64959		1.4	1.56	1.36	1.07	1.12	0.97	0.76	0.87	0.68	0.78		0.0784	0.0181	0.1074	0.0399	0.0957	0.0234	0.7075	0.1326	0.771	0.9206	0.8944	0.7019	0.162	0.0506	0.6899	0.9694	0.1684	0.0979	0.1966	0.0429	0.0695	0.018	Nucleotide	Purine Metabolism, (Hypo)Xanthine/Inosine containing	100000299	146-80-5	1075	283.068
	3736			N1-methylinosine	LC/MS pos early	48351		HMDB02721	65095		2.07	3.28	4.68	2.08	1.58	2.26	1	1.43	0.63	0.44		0.0191	0.0064	0.0143	0.0124	5.2117e-05	8.357e-05	0.0199	0.0069	0.2597	0.8947	0.0051	0.0823	0.9855	0.2071	0.1313	0.5448	0.2551	0.1336	0.0052	0.0037	0.0118	0.0047	Nucleotide	Purine Metabolism, (Hypo)Xanthine/Inosine containing	100001409	20245-33-4	1430	283.104
	3737			2'-deoxyinosine	LC/MS neg	15076	C05512	HMDB00071	65058		0.85	1.48	1.47	0.85	1.75	1.74	1	0.99	0.57	0.57		0.4585	0.0793	0.1215	0.0433	0.1844	0.0406	0.5355	0.1077	0.0732	0.6887	0.0962	0.3522	0.6561	0.153	0.9151	0.9929	0.0326	0.035	0.0678	0.0196	0.2333	0.0466	Nucleotide	Purine Metabolism, (Hypo)Xanthine/Inosine containing	100000135	890-38-0	1688	251.079
	3741			allantoin	LC/MS polar	1107	C02350	HMDB00462	204		0.91	0.9	0.8	0.38	0.99	0.88	0.42	0.89	0.43	0.48		0.346	0.0625	0.3696	0.1003	0.0615	0.0163	8.6709e-06	1.3862e-05	0.817	0.9403	0.3595	0.5953	0.0001	0.0002	0.6278	0.9551	0.0027	0.0091	0.0003	0.0006	0.0015	0.0012	Nucleotide	Purine Metabolism, (Hypo)Xanthine/Inosine containing	1002	97-59-6	1672	157.037
	3746		Purine Metabolism, Adenine containing	adenosine 5'-diphosphate (ADP)	LC/MS polar	3108	C00008	HMDB01341	6022		3.7	3.57	1.87	0.69	0.96	0.51	0.19	0.53	0.19	0.37		0.0031	0.0018	0.066	0.0285	0.1212	0.0285	0.0788	0.0219	0.5202	0.9046	0.077	0.3162	0.0008	0.0008	0.4011	0.8928	0.0227	0.0282	0.0226	0.0095	0.0094	0.0039	Nucleotide	Purine Metabolism, Adenine containing	208	20398-34-9	4393	426.022
	3747			adenosine 5'-monophosphate (AMP)	LC/MS neg	32342	C00020	HMDB00045	6083		0.78	0.75	0.26	0.11	0.96	0.34	0.15	0.35	0.15	0.43		0.2557	0.0481	0.1689	0.0537	0.0017	0.0012	4.0636e-05	5.0473e-05	0.8982	0.951	0.0122	0.1127	0.0004	0.0005	0.0111	0.1848	0.0002	0.0027	0.0225	0.0095	0.0129	0.005	Nucleotide	Purine Metabolism, Adenine containing	209	149022-20-8	822	346.056
	3748			adenosine 3'-monophosphate (3'-AMP)	LC/MS neg	35142	C01367	HMDB03540	41211		1.18	1.44	1.3	0.74	1.22	1.1	0.63	0.9	0.51	0.57		0.2291	0.044	0.1592	0.0519	0.1846	0.0406	0.0318	0.0102	0.4787	0.9046	0.6599	0.6677	0.0055	0.0036	0.7544	0.9891	0.0206	0.0271	0.0136	0.0069	0.1961	0.0407	Nucleotide	Purine Metabolism, Adenine containing	100001449	84-21-9	1245	346.056
	3749			adenosine 2'-monophosphate (2'-AMP)	LC/MS neg	36815	C00946	HMDB11617	94136		1.5	1.59	1.29	0.71	1.06	0.86	0.48	0.81	0.45	0.55		0.1926	0.0382	0.0442	0.0227	0.4127	0.0781	0.1112	0.0289	0.6979	0.9206	0.6335	0.6662	0.0282	0.0124	0.3547	0.8669	0.0064	0.0132	0.0601	0.0182	0.061	0.0163	Nucleotide	Purine Metabolism, Adenine containing	100001694	130-49-4	1497.7	346.056
	3750			adenosine 3',5'-cyclic monophosphate (cAMP)	LC/MS neg	2831	C00575	HMDB00058	6076		1.32	1.44	1.17	1.01	1.1	0.89	0.77	0.81	0.7	0.86		0.5323	0.09	0.1135	0.0411	0.2607	0.0532	0.9106	0.1629	0.5782	0.9046	0.9986	0.7302	0.5167	0.1273	0.3207	0.8346	0.1598	0.0942	0.3459	0.0684	0.2264	0.0455	Nucleotide	Purine Metabolism, Adenine containing	207	60-92-4	1952.2	328.045
	3752			adenosine 3',5'-diphosphate	LC/MS neg	15691	C00054	HMDB00061	159296		4.16	3.28	3.62	1.79	0.79	0.87	0.43	1.1	0.54	0.49		0.0055	0.0027	0.031	0.0185	0.0306	0.0095	0.1442	0.0362	0.3543	0.9046	0.509	0.6372	0.0282	0.0124	0.8585	0.9929	0.2344	0.1269	0.2071	0.0447	0.0529	0.0145	Nucleotide	Purine Metabolism, Adenine containing	1214	75431-54-8	575	426.022
	3753			adenylosuccinate	LC/MS neg	18360	C03794	HMDB00536	195		1.29	0.97	0.71	0.52	0.76	0.55	0.4	0.73	0.53	0.73		0.9315	0.1456	0.6786	0.1672	0.2385	0.0495	0.08	0.0221	0.6874	0.9206	0.2766	0.5313	0.1233	0.0399	0.4196	0.9033	0.1925	0.1088	0.6985	0.1168	0.133	0.0292	Nucleotide	Purine Metabolism, Adenine containing	1303	19046-78-7	560	230.53
	3754			adenosine	LC/MS pos early	555	C00212	HMDB00050	60961		0.75	1.17	0.44	0.31	1.58	0.59	0.42	0.38	0.27	0.71		0.672	0.1105	0.9865	0.2257	0.1345	0.0308	0.0348	0.011	0.7496	0.9206	0.1718	0.4705	0.0366	0.015	0.2843	0.7902	0.1118	0.0765	0.2212	0.0471	0.7409	0.1236	Nucleotide	Purine Metabolism, Adenine containing	798	58-61-7	2169	268.104
	3755			adenine	LC/MS pos early	554	C00147	HMDB00034	190		1.47	2.09	2.41	3.16	1.42	1.64	2.15	1.15	1.51	1.31		0.016	0.0056	0.0668	0.0287	0.0026	0.0016	4.3593e-05	5.313e-05	0.4476	0.9046	0.0407	0.2179	5.3563e-05	0.0001	0.4429	0.9232	0.0907	0.0659	0.1223	0.0295	0.0244	0.0079	Nucleotide	Purine Metabolism, Adenine containing	880	73-24-5	2221	136.062
	3756			1-methyladenine	LC/MS pos early	1527	C02216	HMDB11599	78821		1.46	1.42	1.44	0.75	0.97	0.99	0.51	1.01	0.53	0.52		0.0265	0.0081	0.119	0.0428	0.0029	0.0017	0.0296	0.0096	0.7815	0.9216	0.9974	0.7302	0.0019	0.0016	0.7555	0.9891	0.0133	0.0208	0.0006	0.0009	0.1332	0.0292	Nucleotide	Purine Metabolism, Adenine containing	54	5142-22-3	2133	150.077
	3760			N1-methyladenosine	LC/MS pos early	15650	C02494	HMDB03331	27476		1.66	2.75	2.55	1.74	1.66	1.54	1.05	0.93	0.63	0.68		0.0053	0.0027	0.0025	0.0043	0.0003	0.0003	0.0037	0.0017	0.061	0.6693	0.0146	0.1229	0.5255	0.1293	0.8804	0.9929	0.0887	0.0646	0.0242	0.0099	0.0007	0.0007	Nucleotide	Purine Metabolism, Adenine containing	1242	15763-06-1	2120	282.12
	3763			2'-O-methyladenosine	LC/MS pos early	42607			102213		1.85	1.94	1.45	0.97	1.05	0.79	0.53	0.75	0.5	0.67		5.2709e-05	0.0001	0.0645	0.0281	0.0199	0.0069	0.7484	0.1381	0.8022	0.9344	0.0665	0.2819	2.4994e-05	6.4509e-05	0.4535	0.9268	0.0579	0.0486	0.0157	0.0073	0.0029	0.0017	Nucleotide	Purine Metabolism, Adenine containing	100004047	2140-79-6	2375	282.12
	3771			N6-carbamoylthreonyladenosine	LC/MS neg	35157		HMDB41623	161466		1.28	0.82	1.07	0.48	0.64	0.84	0.38	1.32	0.59	0.45		0.031	0.0092	0.1777	0.0557	0.6719	0.1168	4.1002e-05	5.0473e-05	0.0299	0.5138	0.191	0.486	1.1749e-05	3.8438e-05	0.1481	0.5927	0.033	0.035	0.0005	0.0008	0.0048	0.0025	Nucleotide	Purine Metabolism, Adenine containing	100001415	24719-82-2	2164	411.127
	3773			2'-deoxyadenosine 5'-diphosphate	LC/MS neg	15116	C00206	HMDB01508	188966		1.22	0.32	0.96	0.44	0.27	0.79	0.37	2.97	1.38	0.46		0.8876	0.1402	5.0551e-05	0.0005	0.7036	0.1216	0.0072	0.0029	0.0152	0.4004	0.7413	0.6857	0.0412	0.0165	0.0006	0.0856	0.2644	0.1368	0.0125	0.0064	0.0006	0.0006	Nucleotide	Purine Metabolism, Adenine containing	1228	72003-83-9	1050	410.027
	3774			2'-deoxyadenosine 5'-monophosphate	LC/MS neg	46333	C00360	HMDB00905	12599		1.15	0.99	0.85	0.21	0.87	0.74	0.18	0.85	0.21	0.25		0.6779	0.1111	0.4961	0.1277	0.3148	0.0627	0.0025	0.0013	0.4132	0.9046	0.2647	0.5279	0.0008	0.0008	0.7306	0.9793	0.0083	0.0151	0.0217	0.0094	0.0312	0.0096	Nucleotide	Purine Metabolism, Adenine containing	100000485	653-63-4	1315	330.061
	3776			2'-deoxyadenosine	LC/MS pos early	1553	C00559	HMDB00101	13730		0.96	0.79	0.96	0.47	0.82	0.99	0.49	1.21	0.59	0.49		0.7762	0.1248	0.2002	0.0611	0.692	0.1199	0.0001	0.0001	0.227	0.8903	0.8132	0.6916	8.3962e-05	0.0002	0.3129	0.8346	0.0868	0.0637	0.0019	0.0018	0.0045	0.0024	Nucleotide	Purine Metabolism, Adenine containing	211	16373-93-6	2252	252.109
	3781			N6-succinyladenosine	LC/MS neg	48130		HMDB00912	165243		1.14	1.38	0.83	0.49	1.21	0.73	0.43	0.6	0.36	0.59		0.8382	0.1332	0.2602	0.0761	0.3221	0.0638	0.0162	0.0059	0.4909	0.9046	0.355	0.5943	0.0279	0.0123	0.1002	0.4718	0.006	0.013	0.1046	0.0266	0.5216	0.0923	Nucleotide	Purine Metabolism, Adenine containing	100001664	4542-23-8	940	382.1
	3784		Purine Metabolism, Guanine containing	guanosine 5'- monophosphate (5'-GMP)	LC/MS pos early	2849	C00144	HMDB01397	6804		1.03	1.06	0.86	0.48	1.03	0.84	0.47	0.81	0.45	0.56		0.9569	0.149	0.6667	0.1651	0.3685	0.0716	0.0012	0.0007	0.7078	0.9206	0.4727	0.6372	0.0089	0.0054	0.9103	0.9929	0.139	0.0864	0.0343	0.0127	0.0647	0.0171	Nucleotide	Purine Metabolism, Guanine containing	347	5550-12-09	800	364.065
	3785			guanosine 3'-monophosphate (3'-GMP)	LC/MS neg	39786			3522		1.24	1.5	1.37	0.66	1.21	1.11	0.53	0.91	0.44	0.48		0.1253	0.0266	0.2634	0.0767	0.2035	0.044	0.0042	0.0018	0.7215	0.9206	0.7628	0.6885	0.0007	0.0007	0.9171	0.9929	0.0307	0.034	0.0125	0.0064	0.4258	0.0782	Nucleotide	Purine Metabolism, Guanine containing	100002704	117-68-0	773.9	362.051
	3789			guanosine	LC/MS neg	1573	C00387	HMDB00133	6802		1.46	1.45	1.73	0.72	1	1.18	0.49	1.19	0.49	0.41		0.0925	0.0208	0.0555	0.0257	0.0367	0.0107	0.0867	0.0238	0.9546	0.951	0.4972	0.6372	0.0085	0.0052	0.4969	0.9353	0.0049	0.0117	0.0043	0.0033	0.0897	0.0218	Nucleotide	Purine Metabolism, Guanine containing	1099	118-00-3	1662	282.084
	3790			guanine	LC/MS pos early	32352	C00242	HMDB00132	764		1.23	1.15	1.62	0.44	0.93	1.32	0.36	1.41	0.38	0.27		0.0836	0.0192	0.6013	0.1506	0.0237	0.0078	0.0003	0.0002	0.5169	0.9046	0.1495	0.4514	7.8047e-05	0.0002	0.1179	0.5236	0.0018	0.0074	8.4766e-05	0.0003	0.7131	0.1202	Nucleotide	Purine Metabolism, Guanine containing	172	73-40-5	2032	152.057
	3792			7-methylguanine	LC/MS pos early	35114	C02242	HMDB00897	11361		1.63	1.8	1.82	1.32	1.1	1.12	0.81	1.01	0.74	0.72		0.0007	0.0007	0.0253	0.0168	0.0043	0.0023	0.009	0.0035	0.7894	0.926	0.5096	0.6372	0.0469	0.0183	0.8271	0.9929	0.1919	0.1088	0.0591	0.0181	0.0014	0.0012	Nucleotide	Purine Metabolism, Guanine containing	100001456	578-76-7	2175	166.072
	3797			N2-methylguanosine	LC/MS neg	35133		HMDB05862	3035422		1.43	2.66	2.5	1.74	1.86	1.74	1.22	0.94	0.65	0.7		0.0713	0.0171	0.0026	0.0043	0.0002	0.0002	0.0027	0.0013	0.0262	0.4747	0.0082	0.0931	0.1686	0.0519	0.9362	0.9929	0.099	0.0711	0.0177	0.008	0.0016	0.0013	Nucleotide	Purine Metabolism, Guanine containing	100001467	2140-77-4	1988	296.1
	3798			N2,N2-dimethylguanosine	LC/MS pos early	35137		HMDB04824	92919		1.08	1.37	1	0.62	1.27	0.93	0.58	0.73	0.45	0.62		0.437	0.0765	0.3251	0.0902	0.8628	0.1445	0.0002	0.0002	0.498	0.9046	0.5239	0.6372	0.0005	0.0005	0.3213	0.8346	0.0219	0.0281	0.0149	0.0072	0.6515	0.112	Nucleotide	Purine Metabolism, Guanine containing	100001412	2140-67-2	2210	312.13
	3806			2'-deoxyguanosine	LC/MS neg	1411	C00330	HMDB00085	187790		0.76	0.59	0.86	0.24	0.78	1.13	0.32	1.46	0.41	0.28		0.0582	0.0145	0.0304	0.0183	0.3216	0.0638	1.8775e-05	2.5967e-05	0.1735	0.8489	0.5583	0.6607	8.186e-05	0.0002	0.1116	0.5021	0.0072	0.0138	0.0001	0.0003	0.0004	0.0005	Nucleotide	Purine Metabolism, Guanine containing	348	961-07-9	1700	266.089
	3807			guanosine 2'-monophosphate (2'-GMP)*	LC/MS neg	52442			444571		1.75	1.74	1.5	0.81	0.99	0.86	0.47	0.87	0.47	0.54		0.0737	0.0175	0.0431	0.0223	0.1645	0.0367	0.2944	0.066	0.9528	0.951	0.6335	0.6662	0.0233	0.0109	0.5678	0.9371	0.0133	0.0208	0.05	0.0165	0.0461	0.0131	Nucleotide	Purine Metabolism, Guanine containing	100002733		1150	362.051
	3809		Pyrimidine Metabolism, Orotate containing	N-carbamoylaspartate	LC/MS polar	1594	C00438	HMDB00828	93072		2.27	153	12.53	1	67.44	5.52	0.44	0.08	0.01	0.08		0.2826	0.0525	1.5915e-06	6.3266e-05	0.0032	0.0018			0.0001	0.0301	0.0081	0.0931	0.2826	0.0783	0.0009	0.0856	1.5915e-06	0.0001	0.0032	0.0027	5.503e-05	0.0001	Nucleotide	Pyrimidine Metabolism, Orotate containing	1108	923-37-5	3800	175.036
	3810			dihydroorotate	LC/MS polar	601	C00337	HMDB03349	648		11.82	548.81	70.02	1.38	46.45	5.93	0.12	0.13	0	0.02		0.0121	0.0046	7.2085e-06	0.0001	1.0832e-05	3.5234e-05	0.5075	0.1031	0.0011	0.1485	0.0131	0.1173	0.0206	0.01	0.0019	0.1185	1.6174e-05	0.0005	1.7913e-05	0.0001	6.7417e-06	3.2613e-05	Nucleotide	Pyrimidine Metabolism, Orotate containing	923	155-54-4	1910	157.025
	3811			orotate	LC/MS polar	1505	C00295	HMDB00226	967		28.08	103.82	54.63	1.18	3.7	1.95	0.04	0.53	0.01	0.02		7.5671e-05	0.0002	4.8891e-06	0.0001	5.1896e-06	2.3937e-05	0.4506	0.0934	0.0093	0.4004	0.083	0.3274	0.0003	0.0004	0.0158	0.2006	9.9155e-09	2.5713e-06	1.8142e-07	9.935e-06	2.0131e-05	6.7875e-05	Nucleotide	Pyrimidine Metabolism, Orotate containing	445	50887-69-9	1638.1	155.01
	3813			orotidine	LC/MS polar	35172		HMDB00788	92751		2	2.19	2.07	1.15	1.09	1.04	0.58	0.95	0.53	0.56		9.1314e-05	0.0002	0.0314	0.0186	0.0003	0.0003	0.1381	0.035	0.9638	0.951	0.8119	0.6916	0.0003	0.0003	0.8752	0.9929	0.0665	0.0529	0.0012	0.0014	0.0015	0.0013	Nucleotide	Pyrimidine Metabolism, Orotate containing	100001416	314-50-1	2250	287.052
	3816		Pyrimidine Metabolism, Uracil containing	uridine 5'-triphosphate (UTP)	LC/MS neg	33448	C00075	HMDB00285	6133		2.53	3.76	5.61	2.94	1.49	2.22	1.16	1.49	0.78	0.52		0.0262	0.0081	0.0479	0.0236	0.0042	0.0023	0.0111	0.0042	0.7437	0.9206	0.1097	0.3758	0.5681	0.1379	0.2972	0.803	0.952	0.358	0.2038	0.0442	0.0539	0.0148	Nucleotide	Pyrimidine Metabolism, Uracil containing	871	19817-92-6	572	482.961
	3818			uridine 5'-monophosphate (UMP)	LC/MS pos early	2856	C00105	HMDB00288	6030		1.07	1.36	1.1	0.59	1.27	1.03	0.55	0.81	0.44	0.54		0.7325	0.1195	0.3494	0.0956	0.983	0.1608	0.0003	0.0002	0.4849	0.9046	0.8727	0.6969	0.0045	0.0031	0.4883	0.9353	0.0187	0.0253	0.0656	0.0192	0.7871	0.1301	Nucleotide	Pyrimidine Metabolism, Uracil containing	869	3387-36-8	590	325.043
	3820			uridine 3'-monophosphate (3'-UMP)	LC/MS neg	39764	C01368		101543		1.19	1.53	1.39	0.76	1.29	1.17	0.64	0.91	0.5	0.55		0.169	0.0343	0.1498	0.0496	0.0923	0.0229	0.0166	0.0059	0.4256	0.9046	0.4186	0.6339	0.0036	0.0026	0.8566	0.9929	0.031	0.0342	0.0106	0.0058	0.0996	0.0236	Nucleotide	Pyrimidine Metabolism, Uracil containing	106	35170-0-7;35170-03-7	750	323.029
	3822			uridine-2',3'-cyclic monophosphate	LC/MS neg	37137	C02355	HMDB11640	439715		2.5	3.08	2.34	1.07	1.23	0.94	0.43	0.76	0.35	0.46		0.0679	0.0164	0.0012	0.0026	0.0449	0.0126	0.7475	0.1381	0.3293	0.9046	0.9909	0.7286	0.0893	0.0307	0.2687	0.7902	0.0013	0.006	0.0607	0.0182	0.0022	0.0015	Nucleotide	Pyrimidine Metabolism, Uracil containing	75	40632-52-8	1090	305.018
	3823			uridine	LC/MS neg	606	C00299	HMDB00296	6029		0.81	0.83	2.02	1.05	1.02	2.48	1.29	2.42	1.26	0.52		0.2766	0.0514	0.1955	0.0599	0.0034	0.002	0.6004	0.1166	0.7491	0.9206	0.0076	0.0931	0.2014	0.0594	0.001	0.0856	0.0959	0.0691	0.006	0.0041	0.0193	0.0067	Nucleotide	Pyrimidine Metabolism, Uracil containing	535	58-96-8	1457.6	243.062
	3824			uracil	LC/MS polar	605	C00106	HMDB00300	1174		0.79	1.39	1.51	1.32	1.75	1.91	1.66	1.09	0.95	0.87		0.0363	0.0103	0.1105	0.0405	0.0012	0.0009	0.0042	0.0019	0.0159	0.4004	0.0002	0.0145	0.0011	0.001	0.46	0.9285	0.9506	0.358	0.1076	0.0272	0.0546	0.0149	Nucleotide	Pyrimidine Metabolism, Uracil containing	825	66-22-8	1089.7	111.02
	3825			pseudouridine	LC/MS neg	33442	C02067	HMDB00767	15047		1.19	1.77	1.33	1.15	1.49	1.11	0.97	0.75	0.65	0.87		0.146	0.0301	0.0606	0.0269	0.052	0.0142	0.1003	0.0268	0.1775	0.8489	0.4583	0.6372	0.8169	0.1796	0.342	0.85	0.1447	0.088	0.302	0.0609	0.0038	0.0021	Nucleotide	Pyrimidine Metabolism, Uracil containing	821	1445-07-4	1100	243.062
	3826			5,6-dihydrouridine	LC/MS neg	61833			94312		1.18	0.9	1.06	0.49	0.77	0.89	0.42	1.17	0.54	0.47		0.1163	0.0252	0.4157	0.11	0.6979	0.1208	2.933e-05	3.7609e-05	0.156	0.8428	0.336	0.5759	2.2942e-05	6.2503e-05	0.3356	0.85	0.0543	0.0465	0.0005	0.0007	0.003	0.0018	Nucleotide	Pyrimidine Metabolism, Uracil containing	100001425	5627-05-04	1119	245.078
	3827			2'-O-methyluridine	LC/MS neg	57655			102212		1.3	1.46	1.32	0.95	1.12	1.02	0.73	0.91	0.65	0.72		0.0421	0.0113	0.144	0.049	0.0419	0.0118	0.4366	0.0911	0.7616	0.9206	0.9077	0.7029	0.0227	0.0107	0.8207	0.9929	0.1016	0.0727	0.0226	0.0095	0.0176	0.0063	Nucleotide	Pyrimidine Metabolism, Uracil containing	100010896	2140-76-3	1831	257.078
	3828			5-methyluridine (ribothymidine)	LC/MS neg	35136		HMDB00884	445408		1.36	1.34	1.63	0.87	0.99	1.2	0.64	1.21	0.65	0.54		0.0385	0.0105	0.2235	0.0669	0.009	0.0038	0.2576	0.0593	0.7704	0.9206	0.2585	0.5257	0.0059	0.0038	0.2784	0.7902	0.0813	0.0615	0.0024	0.0022	0.3655	0.0693	Nucleotide	Pyrimidine Metabolism, Uracil containing	100001446	1463-10-1	1778.1	257.078
	3839			2'-deoxyuridine	LC/MS neg	52602	C00526	HMDB00012	13712		1.06	1.65	1.02	0.54	1.56	0.96	0.5	0.62	0.32	0.52		0.5043	0.0861	0.0699	0.0294	0.9261	0.153	0.0001	0.0001	0.106	0.7045	0.6723	0.6722	5.3509e-05	0.0001	0.0808	0.4232	0.0035	0.0101	0.0018	0.0018	0.0144	0.0054	Nucleotide	Pyrimidine Metabolism, Uracil containing	536	951-78-0	1586	227.067
	3842			3-ureidopropionate	LC/MS polar	3155	C02642	HMDB00026	111		1.3	1.4	1.33	0.51	1.07	1.02	0.39	0.96	0.37	0.38		0.2474	0.0469	0.0139	0.0122	0.0402	0.0114	8.469e-05	8.8348e-05	0.5777	0.9046	0.7686	0.6885	0.0028	0.0022	0.7011	0.9726	1.5678e-05	0.0005	5.2092e-05	0.0002	0.0227	0.0075	Nucleotide	Pyrimidine Metabolism, Uracil containing	1053	462-88-4	2230	131.046
	3843			beta-alanine	LC/MS pos early	55	C00099	HMDB00056	239		1.02	1.04	0.88	0.33	1.02	0.87	0.33	0.85	0.32	0.38		0.7339	0.1196	0.8619	0.2024	0.3333	0.0655	1.4417e-06	4.0335e-06	0.7692	0.9206	0.2568	0.5257	2.7501e-08	6.7431e-07	0.6262	0.9551	0.0047	0.0115	0.0016	0.0016	0.0225	0.0075	Nucleotide	Pyrimidine Metabolism, Uracil containing	244	56-41-7;107-95-9	1905	90.055
	3846			uridine 2'-monophosphate (2'-UMP)*	LC/MS neg	52444					1.57	1.72	1.5	0.91	1.1	0.96	0.58	0.87	0.53	0.6		0.0639	0.0157	0.023	0.0161	0.0959	0.0234	0.5325	0.1075	0.6541	0.9073	0.8549	0.6919	0.0346	0.0145	0.5324	0.9353	0.0132	0.0208	0.0514	0.0168	0.0193	0.0067	Nucleotide	Pyrimidine Metabolism, Uracil containing	100008975		824	323.029
	3848		Pyrimidine Metabolism, Cytidine containing	cytidine triphosphate	LC/MS neg	2844	C00063	HMDB00082	6176		2.93	2.83	2.94	2.16	0.96	1	0.74	1.04	0.76	0.74		0.001	0.0008	0.1222	0.0434	0.0152	0.0056	0.0054	0.0023	0.4277	0.9046	0.7761	0.6889	0.172	0.0526	0.5926	0.9407	0.9062	0.3466	0.5092	0.0914	0.0893	0.0217	Nucleotide	Pyrimidine Metabolism, Cytidine containing	281	36051-68-0	575	481.977
	3849			cytidine diphosphate	LC/MS neg	2841	C00112	HMDB01546	6132		2.4	2.25	1.69	1.12	0.94	0.71	0.47	0.75	0.5	0.66		0.0071	0.0032	0.1693	0.0537	0.1785	0.0396	0.693	0.1304	0.4943	0.9046	0.2251	0.5068	0.0166	0.0085	0.7487	0.9855	0.2433	0.1297	0.2936	0.0597	0.1268	0.028	Nucleotide	Pyrimidine Metabolism, Cytidine containing	280	34393-59-4	580	402.011
	3850			cytidine 5'-monophosphate (5'-CMP)	LC/MS pos early	2372	C00055	HMDB00095	6131		0.82	0.8	0.3	0.12	0.97	0.36	0.15	0.37	0.15	0.4		0.3986	0.0706	0.2715	0.0778	0.0054	0.0027	6.4575e-06	1.1356e-05	0.7689	0.9206	0.0401	0.217	0.0029	0.0022	0.0805	0.4232	0.0063	0.0132	0.0536	0.0172	0.0117	0.0047	Nucleotide	Pyrimidine Metabolism, Cytidine containing	282	63-37-6	835	324.059
	3852			cytidine 2' or 3'-monophosphate (2' or 3'-CMP)	LC/MS pos early	61705					1.22	1.34	1.3	0.67	1.1	1.07	0.55	0.98	0.51	0.52		0.2112	0.0413	0.275	0.0786	0.283	0.0574	0.0151	0.0055	0.8328	0.9438	0.8736	0.6969	0.0035	0.0026	0.9612	0.9957	0.0185	0.0251	0.017	0.0078	0.5445	0.096	Nucleotide	Pyrimidine Metabolism, Cytidine containing	100019915		847	324.059
	3854			cytidine	LC/MS pos early	514	C00475	HMDB00089	6175		1.81	2.49	1.51	0.33	1.38	0.83	0.18	0.61	0.13	0.22		0.1915	0.038	0.029	0.0177	0.2946	0.0594	0.0195	0.0068	0.274	0.8947	0.7095	0.6856	0.0023	0.0018	0.1312	0.5448	0.0002	0.0024	0.002	0.0019	0.0548	0.0149	Nucleotide	Pyrimidine Metabolism, Cytidine containing	827	65-46-3	2124	244.093
	3855			cytosine	LC/MS pos early	573	C00380	HMDB00630	597		1	1	1	1	1	1	1	1	1	1																								Nucleotide	Pyrimidine Metabolism, Cytidine containing	881	71-30-7	2060	112.051
	3857			5-methylcytidine	LC/MS pos early	22119		HMDB00982	92918		2.18	3.05	1.85	1.85	1.4	0.85	0.85	0.61	0.61	1		0.0033	0.002	0.006	0.0076	0.0457	0.0127	0.1589	0.0395	0.3223	0.9046	0.4454	0.6347	0.3995	0.1046	0.1531	0.593	0.1557	0.0923	0.8105	0.1313	0.0151	0.0056	Nucleotide	Pyrimidine Metabolism, Cytidine containing	100000763	2140-61-6	2227	258.108
	3862			2'-deoxycytidine 5'-monophosphate	LC/MS pos early	533	C00239	HMDB01202	13945		1.39	1.51	1.42	0.44	1.09	1.02	0.31	0.94	0.29	0.31		0.024	0.0076	0.3668	0.0999	0.2955	0.0594	0.003	0.0014	0.8425	0.9483	0.8202	0.6916	0.0005	0.0005	0.9979	0.999	0.0075	0.0141	0.0034	0.0028	0.8867	0.1444	Nucleotide	Pyrimidine Metabolism, Cytidine containing	298	1032-65-1	975	308.064
	3863			2'-deoxycytidine 3'-monophosphate	LC/MS pos early	40453			3274948		1.23	1.01	1.45	2.5	0.82	1.18	2.04	1.43	2.47	1.73		0.4767	0.0818	0.9778	0.2243	0.0917	0.0228	0.0028	0.0013	0.4743	0.9046	0.3917	0.6144	0.0127	0.0071	0.1009	0.4718	0.0038	0.0104	0.0074	0.0046	0.3665	0.0694	Nucleotide	Pyrimidine Metabolism, Cytidine containing	100003421	6220-63-9	919	308.064
	3864			2'-deoxycytidine	LC/MS pos early	15949	C00881	HMDB00014	13711		1	1	1.12	2.45	1	1.12	2.45	1.12	2.45	2.18						0.3739	0.0722	0.001	0.0006			0.3739	0.6028	0.001	0.0009	0.3739	0.8731	0.001	0.0054	0.0005	0.0009			Nucleotide	Pyrimidine Metabolism, Cytidine containing	100000125	951-77-9	2193	228.098
	3871		Pyrimidine Metabolism, Thymine containing	thymidine 5'-monophosphate	LC/MS neg	12023	C00364	HMDB01227	9700		0.97	1.05	1.36	0.24	1.08	1.4	0.25	1.3	0.23	0.18		0.6807	0.1114	0.7765	0.1868	0.2891	0.0585	8.4464e-05	8.8348e-05	0.9758	0.951	0.2374	0.5154	9.0422e-05	0.0002	0.3375	0.85	0.0022	0.008	0.0002	0.0004	0.0792	0.0199	Nucleotide	Pyrimidine Metabolism, Thymine containing	1248	33430-62-5	883	321.049
	3872			thymidine 3'-monophosphate	LC/MS neg	37122			5463		1.33	1.63	1.4	0.83	1.23	1.06	0.63	0.86	0.51	0.59		0.1288	0.027	0.0659	0.0285	0.1412	0.0322	0.2517	0.058	0.4343	0.9046	0.8491	0.6919	0.023	0.0108	0.574	0.9391	0.0184	0.0251	0.0335	0.0125	0.1056	0.0247	Nucleotide	Pyrimidine Metabolism, Thymine containing	100001938	40705-89-3	1015	321.049
	3875			thymidine	LC/MS neg	2183	C00214	HMDB00273	5789		1.26	1.35	1.29	0.87	1.07	1.02	0.69	0.96	0.65	0.68		0.0563	0.0141	0.2712	0.0778	0.1173	0.0277	0.1	0.0268	0.9755	0.951	0.9578	0.7135	0.0074	0.0047	0.995	0.999	0.1063	0.0737	0.0274	0.0109	0.3972	0.074	Nucleotide	Pyrimidine Metabolism, Thymine containing	872	50-89-5	1963.7	241.083
	3878			thymine	LC/MS neg	604	C00178	HMDB00262	1135		1.48	1.64	1.56	1.2	1.11	1.05	0.81	0.95	0.73	0.77		0.0119	0.0045	0.0338	0.0195	0.0063	0.003	0.0497	0.0148	0.701	0.9206	0.6996	0.6834	0.1115	0.0367	0.9267	0.9929	0.1442	0.088	0.0549	0.0174	0.0055	0.0027	Nucleotide	Pyrimidine Metabolism, Thymine containing	882	65-71-4	1654	125.036
	3881			3-aminoisobutyrate	LC/MS pos early	1566	C05145	HMDB03911	64956		1.21	1.66	0.81	0.65	1.37	0.67	0.54	0.49	0.39	0.8		0.6685	0.1103	0.1908	0.0586	0.2341	0.0489	0.054	0.0158	0.3043	0.8947	0.9289	0.7056	0.7281	0.1666	0.0713	0.4011	0.0236	0.0288	0.2151	0.0459	0.4079	0.0754	Nucleotide	Pyrimidine Metabolism, Thymine containing	1114	10569-72-9;214139-20-5	2190	104.071
	3882		Purine and Pyrimidine Metabolism	methylphosphate	LC/MS pos early	37070		HMDB61711	13130		1.2	1.48	1.31	0.79	1.23	1.09	0.66	0.89	0.53	0.6		0.4697	0.0808	0.2651	0.0769	0.2467	0.0508	0.5462	0.1088	0.5869	0.9046	0.6	0.6655	0.138	0.044	0.8808	0.9929	0.0745	0.0577	0.0435	0.0152	0.3218	0.0617	Nucleotide	Purine and Pyrimidine Metabolism	100001805	7023-27-0	544	113
	3883		Dinucleotide	(3'-5')-adenylylcytidine	LC/MS neg	52753			10875494		1.61	1.81	1.6	1.31	1.13	0.99	0.81	0.88	0.72	0.82		0.0552	0.0139	0.0029	0.0046	0.0396	0.0113	0.0992	0.0267	0.4697	0.9046	0.9921	0.7286	0.401	0.1048	0.4446	0.9232	0.0643	0.0521	0.3629	0.071	0.0049	0.0025	Nucleotide	Dinucleotide	100009062	4833-63-0	1920	571.131
	3884			(3'-5')-adenylylguanosine*	LC/MS neg	62760			444337		1.51	1.99	1.7	1.38	1.32	1.13	0.91	0.86	0.69	0.81		0.0371	0.0104	0.0023	0.004	0.0264	0.0085	0.047	0.0141	0.127	0.7431	0.5913	0.6629	0.633	0.149	0.3848	0.8772	0.0395	0.0394	0.3326	0.0663	0.0037	0.0021	Nucleotide	Dinucleotide	100020724		1980	611.137
	3885			(3'-5')-adenylyluridine	LC/MS neg	52740			112074		1.65	2.06	1.58	1.45	1.25	0.96	0.88	0.77	0.71	0.92		0.0212	0.0069	0.0096	0.0101	0.0119	0.0046	0.0291	0.0095	0.3733	0.9046	0.8576	0.6919	0.5311	0.1302	0.2701	0.7902	0.1512	0.0905	0.5996	0.1041	0.0023	0.0015	Nucleotide	Dinucleotide	100009060	3051-84-1	2002	572.115
	3886			(3'-5')-adenylyladenosine*	LC/MS neg	62396			94231		1.55	1.93	1.37	0.93	1.24	0.88	0.6	0.71	0.48	0.68		0.0769	0.0178	0.0053	0.0069	0.1472	0.0332	0.6389	0.1221	0.2826	0.8947	0.6201	0.6655	0.0432	0.0171	0.1062	0.4877	0.0029	0.0093	0.0789	0.0218	0.0068	0.0031	Nucleotide	Dinucleotide	100020723		2173	595.142
	3887			(3'-5')-cytidylyladenosine	LC/MS neg	52744			91519		1.24	1.39	1.08	0.5	1.12	0.87	0.4	0.78	0.36	0.46		0.3752	0.067	0.0994	0.0374	0.7576	0.1297	0.0036	0.0016	0.5503	0.9046	0.5824	0.6616	0.0031	0.0023	0.2292	0.7431	0.0006	0.0046	0.0048	0.0035	0.1537	0.0329	Nucleotide	Dinucleotide	100009061	2382-66-3	1754	571.131
	3888			(3'-5')-cytidylylcytidine*	LC/MS neg	62397			94237		1.42	1.54	1.35	0.92	1.08	0.95	0.64	0.87	0.6	0.68		0.0586	0.0146	0.0381	0.0207	0.1361	0.0311	0.5308	0.1073	0.7009	0.9206	0.7387	0.6857	0.0286	0.0124	0.4992	0.9353	0.0194	0.0261	0.0676	0.0196	0.0338	0.0103	Nucleotide	Dinucleotide	100020727		1472	547.12
	3889			(3'-5')-cytidylylguanosine	LC/MS neg	52745			65101		1.54	1.72	1.75	1.02	1.12	1.13	0.66	1.01	0.59	0.58		0.0383	0.0105	0.008	0.0089	0.0201	0.0069	0.8511	0.1532	0.5302	0.9046	0.5796	0.6616	0.0423	0.0169	0.9945	0.999	0.0085	0.0153	0.023	0.0096	0.0078	0.0035	Nucleotide	Dinucleotide	100009063	2382-65-2	1537	587.126
	3890			(3'-5')-cytidylyluridine*	LC/MS neg	62399					1.46	1.65	1.54	1.07	1.13	1.05	0.73	0.93	0.65	0.7		0.0124	0.0047	0.0169	0.0136	0.0227	0.0076	0.591	0.1153	0.5268	0.9046	0.806	0.6916	0.0379	0.0155	0.7128	0.9726	0.0302	0.0336	0.0464	0.0157	0.0028	0.0017	Nucleotide	Dinucleotide	100020728		1522	548.104
	3891			(3'-5')-guanylyladenosine*	LC/MS neg	62761					1.33	1.54	1.27	0.63	1.15	0.95	0.47	0.83	0.41	0.5		0.327	0.0598	0.0268	0.0169	0.3276	0.0646	0.0247	0.0083	0.4463	0.9046	0.9198	0.7029	0.0194	0.0096	0.3397	0.85	0.0015	0.0066	0.0146	0.0071	0.0266	0.0085	Nucleotide	Dinucleotide	100020725		1950	611.137
	3892			(3'-5')-guanylylcytidine	LC/MS neg	52746			107595		1.47	1.61	1.47	0.99	1.1	1	0.67	0.91	0.61	0.67		0.0394	0.0107	0.0378	0.0207	0.0711	0.0184	0.866	0.1556	0.706	0.9206	0.9554	0.713	0.0361	0.0149	0.6877	0.9694	0.0336	0.035	0.0641	0.0189	0.0114	0.0046	Nucleotide	Dinucleotide	100009064	4785-04-0	1670	587.126
	3893			(3'-5')-guanylyluridine	LC/MS neg	52743					1.45	1.69	1.55	1.16	1.16	1.07	0.8	0.92	0.69	0.75		0.0475	0.0124	0.0219	0.0158	0.0266	0.0085	0.2284	0.0534	0.4865	0.9046	0.7198	0.6856	0.2065	0.0602	0.7153	0.9726	0.0769	0.0588	0.1133	0.0282	0.0084	0.0036	Nucleotide	Dinucleotide	100009056	4785-07-03	1772	588.11
	3894			(3'-5')-uridylylcytidine*	LC/MS neg	62398					1.41	1.54	1.4	0.94	1.09	0.99	0.66	0.91	0.61	0.67		0.0357	0.0102	0.0374	0.0207	0.0518	0.0142	0.5431	0.1087	0.6948	0.9206	0.9337	0.7062	0.0225	0.0107	0.6497	0.9657	0.0225	0.0281	0.0315	0.012	0.0135	0.0052	Nucleotide	Dinucleotide	100020729		1591	548.104
	3895			(3'-5')-uridylylguanosine	LC/MS neg	52742			107394		1.61	1.83	1.7	1.1	1.14	1.06	0.68	0.93	0.6	0.64		0.011	0.0043	0.0139	0.0122	0.0117	0.0046	0.435	0.0909	0.5797	0.9046	0.7829	0.6916	0.0297	0.0128	0.7697	0.9895	0.0278	0.0319	0.0273	0.0109	0.0028	0.0017	Nucleotide	Dinucleotide	100009057	3474-04-02	1637	588.11
	3896			(3'-5')-uridylyluridine	LC/MS neg	52741			102258		1.53	1.67	1.53	1.1	1.09	1	0.72	0.92	0.66	0.72		0.0054	0.0027	0.033	0.0192	0.0171	0.0061	0.3308	0.073	0.7779	0.9216	0.951	0.713	0.0204	0.0099	0.7564	0.9891	0.0661	0.0527	0.0469	0.0158	0.0019	0.0014	Nucleotide	Dinucleotide	100009058	2415-43-2	1688	549.088
	3897			(3'-5')-uridylyladenosine	LC/MS neg	52739			273124		1.34	1.51	1.27	0.67	1.12	0.95	0.5	0.85	0.45	0.53		0.2139	0.0416	0.0257	0.0168	0.2438	0.0505	0.035	0.011	0.4949	0.9046	0.8571	0.6919	0.0127	0.0071	0.3481	0.8574	0.0017	0.007	0.0117	0.0061	0.0299	0.0093	Nucleotide	Dinucleotide	100009059	3256-24-4	1871	572.115
	3898	Cofactors and Vitamins	Nicotinate and Nicotinamide Metabolism	quinolinate	LC/MS polar	1899	C03722	HMDB00232	1066		2.09	2.92	2.71	1.67	1.39	1.3	0.8	0.93	0.57	0.62		0.007	0.0032	0.0017	0.0033	0.0009	0.0007	0.06	0.0172	0.2059	0.8842	0.237	0.5154	0.3252	0.0878	0.8159	0.9927	0.0521	0.0454	0.0544	0.0173	0.0083	0.0036	Cofactors and Vitamins	Nicotinate and Nicotinamide Metabolism	182	89-00-9	3000	166.015
	3899			nicotinate	LC/MS pos early	1504	C00253	HMDB01488	938		1.51	1.68	1.37	0.73	1.11	0.91	0.49	0.82	0.44	0.54		0.0298	0.0089	0.054	0.0254	0.1906	0.0418	0.0468	0.0141	0.7519	0.9206	0.5656	0.6607	0.0022	0.0017	0.4456	0.9232	0.0071	0.0138	0.0203	0.0089	0.0485	0.0136	Cofactors and Vitamins	Nicotinate and Nicotinamide Metabolism	567	59-67-6	1673	124.039
	3900			nicotinate ribonucleoside	LC/MS pos early	33471	C05841	HMDB06809	161234		5.6	5.58	5.34	1.91	1	0.95	0.34	0.96	0.34	0.36		1.3742e-06	1.6472e-05	0.0002	0.0009	1.2838e-05	3.9827e-05	0.0005	0.0004	0.8135	0.9379	0.7192	0.6856	4.2951e-05	9.8731e-05	0.9643	0.9957	0.0021	0.0077	0.0003	0.0005	8.0945e-06	3.4639e-05	Cofactors and Vitamins	Nicotinate and Nicotinamide Metabolism	100001316	2625-49-2	1536	256.082
	3901			nicotinic acid mononucleotide (NaMN)	LC/MS pos early	32461	C01185	HMDB01132	5288991		1.11	0.8	0.81	0.69	0.71	0.72	0.62	1.01	0.87	0.86		0.3739	0.0669	0.213	0.0642	0.1021	0.0246	0.0007	0.0004	0.1393	0.7912	0.0488	0.2302	0.0035	0.0026	0.6209	0.9545	0.9623	0.3605	0.3165	0.0635	0.0004	0.0005	Cofactors and Vitamins	Nicotinate and Nicotinamide Metabolism	100001058	321-02-8	648	336.048
	3902			nicotinamide	LC/MS pos early	594	C00153	HMDB01406	936		1.17	1.27	1.16	1.22	1.09	0.99	1.05	0.91	0.96	1.05		0.1711	0.0346	0.4114	0.1092	0.3931	0.0751	0.0932	0.0253	0.9443	0.951	0.8363	0.6919	0.6289	0.1487	0.8479	0.9929	0.8819	0.3408	0.6069	0.1049	0.9769	0.1563	Cofactors and Vitamins	Nicotinate and Nicotinamide Metabolism	432	98-92-0	1942	123.055
	3904			nicotinamide ribonucleotide (NMN)	LC/MS pos early	22152	C00455	HMDB00229	14180		1.37	1.5	1.25	1	1.09	0.91	0.73	0.84	0.67	0.8		0.0161	0.0056	0.2501	0.0735	0.2253	0.0475	0.9509	0.1692	0.9415	0.951	0.455	0.6372	0.0097	0.0057	0.7111	0.9726	0.2547	0.1336	0.2239	0.0475	0.4147	0.0764	Cofactors and Vitamins	Nicotinate and Nicotinamide Metabolism	1312	1094-61-7	766	335.064
	3905			nicotinamide riboside	LC/MS pos early	33013	C03150	HMDB00855	439924		0.7	0.68	0.28	0.41	0.98	0.4	0.59	0.41	0.6	1.46		0.3619	0.0653	0.301	0.0849	0.0077	0.0034	0.0388	0.012	0.5923	0.9046	0.0208	0.1481	0.1177	0.0383	0.2477	0.7674	0.5858	0.2527	0.3543	0.0698	0.2001	0.0413	Cofactors and Vitamins	Nicotinate and Nicotinamide Metabolism	100001310	1341-23-7	2040	255.098
	3906			nicotinamide adenine dinucleotide (NAD+)	LC/MS neg	5278	C00003	HMDB00902	5893		1.73	1.65	1.91	1.64	0.95	1.11	0.95	1.16	0.99	0.86		0.0032	0.0019	0.0356	0.02	0.0014	0.001	0.0036	0.0017	0.6507	0.9073	0.4685	0.6372	0.6889	0.1588	0.3427	0.85	0.8144	0.3209	0.2389	0.0501	0.0288	0.009	Cofactors and Vitamins	Nicotinate and Nicotinamide Metabolism	1310	53-84-9	1434	662.102
	3907			nicotinamide adenine dinucleotide reduced (NADH)	LC/MS neg	31475	C00004	HMDB01487	439153		0.71	0.58	0.6	0.76	0.81	0.84	1.06	1.04	1.3	1.26		0.0369	0.0104	0.0146	0.0125	0.0017	0.0012	0.0308	0.0099	0.2546	0.8903	0.2593	0.5257	0.5461	0.1334	0.6437	0.9649	0.113	0.0769	0.0161	0.0075	0.0007	0.0007	Cofactors and Vitamins	Nicotinate and Nicotinamide Metabolism	428	58-68-4;606-68-8	1540	664.117
	3919			trigonelline (N'-methylnicotinate)	LC/MS pos early	32401	C01004	HMDB00875	5570		1.23	1.46	1.39	0.95	1.18	1.13	0.77	0.95	0.65	0.68		0.1594	0.0326	0.0516	0.0247	0.094	0.0232	0.5855	0.1144	0.3801	0.9046	0.5603	0.6607	0.0874	0.0303	0.7934	0.9927	0.0314	0.0344	0.0578	0.0179	0.0246	0.008	Cofactors and Vitamins	Nicotinate and Nicotinamide Metabolism	100001092	535-83-1	1388	138.055
	3923			adenosine 5'-diphosphoribose (ADP-ribose)	LC/MS neg	558	C00301	HMDB01178	192		1.82	1.36	2.08	2.43	0.75	1.14	1.33	1.53	1.79	1.17		0.0099	0.004	0.1212	0.0433	0.0025	0.0016	0.0003	0.0002	0.1588	0.843	0.4734	0.6372	0.0826	0.0288	0.0458	0.3506	0.0063	0.0132	0.2648	0.0547	0.253	0.0501	Cofactors and Vitamins	Nicotinate and Nicotinamide Metabolism	215	68414-18-6	920	558.064
	3927		Riboflavin Metabolism	riboflavin (Vitamin B2)	LC/MS pos early	1827	C00255	HMDB00244	493570		1.98	1.79	1.69	1.2	0.91	0.86	0.61	0.94	0.67	0.71		0.0067	0.0032	0.0711	0.0296	0.0313	0.0096	0.3297	0.073	0.4519	0.9046	0.2913	0.5471	0.0096	0.0057	0.9986	0.999	0.2046	0.1141	0.1015	0.0263	0.101	0.0239	Cofactors and Vitamins	Riboflavin Metabolism	500	83-88-5	2292	377.146
	3928			flavin adenine dinucleotide (FAD)	LC/MS neg	2134	C00016	HMDB01248	643975		1.45	1.15	1.14	0.95	0.79	0.79	0.65	0.99	0.82	0.83		0.0749	0.0176	0.689	0.1693	0.3778	0.0725	0.8971	0.1607	0.2311	0.8903	0.1215	0.3991	0.0195	0.0096	0.7668	0.9895	0.5766	0.2496	0.1776	0.0398	0.7053	0.1191	Cofactors and Vitamins	Riboflavin Metabolism	327	146-14-5;84366-81-4	2425	784.15
	3929			flavin mononucleotide (FMN)	LC/MS neg	15797	C00061	HMDB01520	710		1.97	1.86	1.7	1.32	0.94	0.87	0.67	0.92	0.71	0.77		0.0144	0.0052	0.0924	0.0352	0.0325	0.0099	0.1629	0.0401	0.5264	0.9046	0.2532	0.5231	0.0108	0.0063	0.9395	0.9929	0.3845	0.1823	0.0818	0.0223	0.1552	0.0332	Cofactors and Vitamins	Riboflavin Metabolism	100000251	130-40-5	2390	455.097
	3930		Pantothenate and CoA Metabolism	pantoate	LC/MS neg	63061	C00522		439251		1.76	1.65	1.62	1.64	0.93	0.92	0.93	0.99	0.99	1.01		0.0173	0.006	0.0731	0.0302	0.0107	0.0043	0.0035	0.0016	0.6871	0.9206	0.7453	0.6857	0.8018	0.1771	0.8753	0.9929	0.8067	0.3194	0.9102	0.1445	0.0222	0.0074	Cofactors and Vitamins	Pantothenate and CoA Metabolism	100002613	470-29-1	1143	147.066
	3931			pantothenate	LC/MS neg	1508	C00864	HMDB00210	6613		0.77	0.94	0.69	0.51	1.22	0.9	0.66	0.73	0.54	0.74		0.0246	0.0077	0.5292	0.1353	0.0209	0.0071	6.2774e-05	7.0893e-05	0.3809	0.9046	0.3967	0.6174	0.0035	0.0026	0.1762	0.643	0.0163	0.0237	0.0664	0.0193	0.0157	0.0057	Cofactors and Vitamins	Pantothenate and CoA Metabolism	1024	137-08-6	1498.7	218.103
	3933			pantetheine	LC/MS neg	57555	C00831		439322		0.92	1.38	0.65	0.17	1.5	0.71	0.19	0.47	0.13	0.26		0.9723	0.1507	0.3517	0.0959	0.3169	0.063	0.0012	0.0007	0.2848	0.8947	0.2026	0.4933	0.0001	0.0002	0.0532	0.3632	0.0002	0.0024	0.001	0.0012	0.6594	0.1127	Cofactors and Vitamins	Pantothenate and CoA Metabolism	100001495	496-65-1	2765	277.123
	3934			phosphopantetheine	LC/MS neg	15504	C01134	HMDB01416	987		0.83	0.85	0.75	0.34	1.03	0.9	0.41	0.88	0.4	0.45		0.1726	0.0347	0.3358	0.0928	0.0874	0.022	7.2581e-05	7.9773e-05	0.9153	0.951	0.4572	0.6372	0.0002	0.0003	0.6706	0.9694	0.0046	0.0114	0.0016	0.0016	0.0284	0.0089	Cofactors and Vitamins	Pantothenate and CoA Metabolism	100000328	NA	1597	357.089
	3935			3'-dephosphocoenzyme A	LC/MS neg	18289	C00882	HMDB01373	444485		1.18	1.02	0.56	0.19	0.86	0.47	0.16	0.54	0.19	0.34		0.4655	0.0803	0.6795	0.1672	0.1551	0.0348	0.0014	0.0008	0.3792	0.9046	0.0341	0.2016	0.0003	0.0003	0.5529	0.9353	0.0332	0.035	0.0109	0.0058	0.2601	0.0514	Cofactors and Vitamins	Pantothenate and CoA Metabolism	100000138	3633-59-8	2013	686.142
	3936			3'-dephospho-acetyl-CoA	LC/MS neg	54675			193680		4.5	4.52	2.43	0.52	1	0.54	0.12	0.54	0.12	0.21		0.015	0.0053	0.0501	0.0242	0.0328	0.0099	0.1043	0.0277	0.7813	0.9216	0.2766	0.5313	0.0019	0.0015	0.5276	0.9353	0.0086	0.0155	0.0014	0.0015	0.0875	0.0215	Cofactors and Vitamins	Pantothenate and CoA Metabolism	100010805		2313	728.152
	3937			coenzyme A	LC/MS neg	46322	C00010	HMDB01423	317		0.71	0.72	0.57	0.57	1.02	0.8	0.81	0.78	0.79	1.01		0.1172	0.0253	0.1736	0.0546	0.031	0.0095	0.0246	0.0082	0.9297	0.951	0.2645	0.5279	0.2646	0.0739	0.3825	0.877	0.41	0.1909	0.8968	0.1429	0.0379	0.0112	Cofactors and Vitamins	Pantothenate and CoA Metabolism	270	85-61-0;18439-24-2	1448	382.55
	3946		Ascorbate and Aldarate Metabolism	threonate	LC/MS polar	27738	C01620	HMDB00943	151152		1.53	2.36	1.5	1.64	1.55	0.98	1.07	0.64	0.69	1.09		0.0133	0.0049	5.4219e-05	0.0005	0.0808	0.0206	0.1253	0.0321	0.0109	0.4004	0.8122	0.6916	0.9972	0.209	0.0327	0.2944	0.109	0.0752	0.8628	0.1381	0.0006	0.0006	Cofactors and Vitamins	Ascorbate and Aldarate Metabolism	100001022	70753-61-6	2384	135.03
	3950			gulonate*	LC/MS polar	46957	C00257	HMDB03290	152304		1.1	1.78	1.04	1.01	1.62	0.94	0.92	0.58	0.57	0.97		0.4512	0.0783	0.0134	0.012	0.734	0.1259	0.8173	0.1477	0.0291	0.5125	0.6561	0.6677	0.515	0.1272	0.0173	0.2117	0.0278	0.0319	0.6876	0.1155	0.0419	0.0122	Cofactors and Vitamins	Ascorbate and Aldarate Metabolism	100001586	20246-53-1	2750	195.051
	3976		Biotin Metabolism	biotin	LC/MS pos early	568	C00120	HMDB00030	171548		0.84	0.66	1.49	0.88	0.79	1.77	1.04	2.24	1.32	0.59		0.2576	0.0483	0.0599	0.0267	0.0378	0.0109	0.2777	0.0633	0.2415	0.8903	0.0103	0.1028	0.6018	0.1437	0.0054	0.1439	0.1241	0.0821	0.0135	0.0068	0.0068	0.0031	Cofactors and Vitamins	Biotin Metabolism	251	58-85-5	2253	245.095
	3977			biocytin	LC/MS pos early	42971			7098660;83814		1.28	1.47	1.44	1.17	1.15	1.12	0.91	0.97	0.79	0.81		0.047	0.0123	0.1635	0.0528	0.0185	0.0065	0.2295	0.0535	0.7199	0.9206	0.402	0.6238	0.4523	0.1147	0.8763	0.9929	0.4385	0.2009	0.1594	0.0366	0.1876	0.0392	Cofactors and Vitamins	Biotin Metabolism	100004272	576-19-2	2625	373.19
	3985		Pterin Metabolism	pterin	LC/MS neg	43023	C00715	HMDB00802	73000		1.34	1.34	1.47	1.2	1	1.1	0.89	1.1	0.9	0.81		0.0509	0.013	0.3818	0.1027	0.0884	0.0221	0.2312	0.0537	0.7404	0.9206	0.7328	0.6856	0.4529	0.1147	0.5901	0.9407	0.8791	0.3403	0.3697	0.0718	0.9395	0.1517	Cofactors and Vitamins	Pterin Metabolism	100004216	22363-60-4	1370	162.042
	3990		Hemoglobin and Porphyrin Metabolism	5-aminolevulinate	LC/MS pos early	2290	C00430	HMDB01149	137		0.83	1.76	1.33	0.56	2.13	1.61	0.67	0.76	0.32	0.42		0.29	0.0537	0.1545	0.0506	0.1573	0.0352	0.0065	0.0027	0.0629	0.6788	0.0251	0.1614	0.0147	0.0079	0.5701	0.9371	0.0115	0.0192	0.0011	0.0013	0.2014	0.0415	Cofactors and Vitamins	Hemoglobin and Porphyrin Metabolism	1306	5451-09-02	2049	132.066
	3997			bilirubin (Z,Z)	LC/MS pos late	43807	C00486	HMDB00054	5280352		0.97	1.33	1.12	0.66	1.37	1.15	0.67	0.84	0.49	0.59		0.7392	0.1201	0.2702	0.0778	0.6384	0.1122	0.0011	0.0007	0.2267	0.8903	0.5178	0.6372	0.0256	0.0116	0.5245	0.9353	0.0179	0.0249	0.023	0.0096	0.4749	0.0854	Cofactors and Vitamins	Hemoglobin and Porphyrin Metabolism	1090	635-65-4	1840	585.271
	4000			biliverdin	LC/MS pos late	2137	C00500	HMDB01008	5353439		1.05	1.11	0.95	0.32	1.05	0.9	0.31	0.86	0.29	0.34		0.7853	0.1261	0.708	0.1735	0.5924	0.1057	3.1596e-06	7.3386e-06	0.8837	0.951	0.5271	0.6372	4.1192e-05	9.6191e-05	0.5041	0.9353	0.0004	0.0037	4.6758e-05	0.0002	0.2808	0.0549	Cofactors and Vitamins	Hemoglobin and Porphyrin Metabolism	250	55482-27-4;55482-27-4	1016	583.255
	4009		Thiamine Metabolism	thiamin (Vitamin B1)	LC/MS pos early	5341	C00378	HMDB00235	1130		1.3	1.71	1.41	1.13	1.32	1.09	0.87	0.82	0.66	0.8		0.0219	0.007	0.0494	0.0239	0.0278	0.0087	0.186	0.0449	0.2975	0.8947	0.5635	0.6607	0.1361	0.0435	0.4983	0.9353	0.1165	0.0785	0.1175	0.0287	0.0085	0.0036	Cofactors and Vitamins	Thiamine Metabolism	873	59-43-8	3050	265.112
	4010			thiamin monophosphate	LC/MS pos early	15798	C01081	HMDB02666	3382778		1.46	1.31	1.03	0.57	0.9	0.71	0.39	0.79	0.44	0.55		0.015	0.0053	0.4274	0.1127	0.8011	0.1355	0.0027	0.0013	0.4134	0.9046	0.0206	0.1481	1.915e-05	5.3156e-05	0.5124	0.9353	0.0182	0.025	0.0016	0.0016	0.9776	0.1563	Cofactors and Vitamins	Thiamine Metabolism	523	532-40-1	2378	345.078
	4011			thiamin diphosphate	LC/MS neg	35670	C00068	HMDB01372	1132		1.62	1.23	1.45	1.11	0.76	0.89	0.68	1.18	0.9	0.76		0.0222	0.0071	0.5907	0.1486	0.0989	0.024	0.3997	0.0845	0.2006	0.8738	0.5468	0.6517	0.044	0.0174	0.4149	0.901	0.9527	0.358	0.2085	0.0449	0.6288	0.1088	Cofactors and Vitamins	Thiamine Metabolism	522	154-87-0	1195.1	423.03
	4012			5-(2-Hydroxyethyl)-4-methylthiazole	LC/MS pos early	27673	C04294		1136		1.8	2.06	2.02	1.58	1.14	1.12	0.87	0.98	0.76	0.78		0.0025	0.0016	0.003	0.0047	0.0014	0.001	0.0012	0.0007	0.4985	0.9046	0.4955	0.6372	0.3496	0.0938	0.9613	0.9957	0.1478	0.0891	0.1183	0.0287	0.0004	0.0005	Cofactors and Vitamins	Thiamine Metabolism	100000098	137-00-8	2310	144.048
	4013			hydroxymethylpyrimidine	LC/MS pos early	57565	C01279		777		1.99	2.33	2.27	1.57	1.17	1.14	0.79	0.98	0.67	0.69		0.0002	0.0002	0.0015	0.0031	0.0002	0.0002	0.0008	0.0005	0.4196	0.9046	0.324	0.57	0.0395	0.016	0.9849	0.9974	0.0472	0.0434	0.0142	0.007	0.0002	0.0003	Cofactors and Vitamins	Thiamine Metabolism	100003365	73-67-6	2207	140.082
	4031		Vitamin B6 Metabolism	pyridoxine (Vitamin B6)	LC/MS pos early	608	C00314	HMDB02075	1054		1.86	2.21	2.17	1.58	1.19	1.16	0.85	0.98	0.72	0.73		0.0001	0.0002	0.054	0.0254	0.0088	0.0038	0.0044	0.0019	0.903	0.951	0.5892	0.662	0.1662	0.0514	0.8218	0.9929	0.4718	0.2135	0.1963	0.0429	0.0013	0.0011	Cofactors and Vitamins	Vitamin B6 Metabolism	936	58-56-0	2442	170.081
	4033			pyridoxamine	LC/MS pos early	2150	C00534	HMDB01431	1052		0.91	0.99	0.83	0.63	1.09	0.91	0.69	0.84	0.64	0.76		0.536	0.0905	0.7511	0.1818	0.2519	0.0517	0.0104	0.0039	0.9838	0.9523	0.4074	0.627	0.0074	0.0047	0.6181	0.9545	0.13	0.0841	0.1079	0.0272	0.0843	0.0208	Cofactors and Vitamins	Vitamin B6 Metabolism	568	58052-48-5	2975	169.097
	4034			pyridoxamine phosphate	LC/MS pos early	3138	C00647	HMDB01555	1053		1.22	1.17	1.08	1	0.96	0.89	0.82	0.93	0.85	0.92		0.0379	0.0105	0.7548	0.1824	0.6429	0.1126	0.9861	0.1739	0.5631	0.9046	0.3154	0.5677	0.02	0.0098	0.9754	0.9974	0.7467	0.3064	0.6202	0.1065	0.1354	0.0296	Cofactors and Vitamins	Vitamin B6 Metabolism	493	529-96-4	1932	249.063
	4035			pyridoxal phosphate	LC/MS neg	5331	C00018	HMDB01491	1051		2	1.65	1.36	0.76	0.82	0.68	0.38	0.82	0.46	0.56		0.0011	0.0009	0.1484	0.0494	0.0939	0.0232	0.0894	0.0245	0.2462	0.8903	0.0209	0.1481	8.9777e-06	3.3033e-05	0.6873	0.9694	0.0358	0.0363	0.0051	0.0036	0.169	0.0359	Cofactors and Vitamins	Vitamin B6 Metabolism	492	41468-25-1	943	246.017
	4036			pyridoxal	LC/MS pos early	1651	C00250	HMDB01545	1050		1.33	1.56	1.08	0.72	1.17	0.81	0.54	0.69	0.46	0.67		0.0944	0.0211	0.1653	0.053	0.8044	0.1359	0.1393	0.0352	0.7633	0.9206	0.208	0.4937	0.0012	0.001	0.2523	0.7713	0.0256	0.0304	0.1236	0.0297	0.3057	0.059	Cofactors and Vitamins	Vitamin B6 Metabolism	491	65-22-5	2343	168.066
	4037			pyridoxate	LC/MS neg	31555	C00847	HMDB00017	6723		1.9	1.85	1.69	1.08	0.97	0.89	0.57	0.91	0.58	0.64		0.0084	0.0037	0.027	0.017	0.0162	0.0058	0.6289	0.1204	0.7734	0.9216	0.4864	0.6372	0.0083	0.0052	0.8087	0.9927	0.0397	0.0395	0.0151	0.0072	0.0385	0.0113	Cofactors and Vitamins	Vitamin B6 Metabolism	100001121	82-82-6	2185	182.046
	4039	Xenobiotics	Benzoate Metabolism	hippurate	LC/MS neg	15753	C01586	HMDB00714	464		1.48	1.58	1.45	0.94	1.07	0.98	0.63	0.92	0.6	0.65		0.0258	0.0081	0.0706	0.0295	0.0241	0.0079	0.5548	0.1102	0.8967	0.951	0.9101	0.7029	0.0136	0.0073	0.8262	0.9929	0.0471	0.0434	0.0114	0.006	0.0326	0.01	Xenobiotics	Benzoate Metabolism	100000014	495-69-2	2106.9	178.051
	4053			benzoate	LC/MS neg	15778	C00180	HMDB01870	243		1.65	2.4	1.89	2.34	1.46	1.15	1.42	0.79	0.97	1.24		0.008	0.0035	0.0025	0.0043	0.0007	0.0006	0.0028	0.0013	0.1013	0.6887	0.2808	0.5353	0.1229	0.0398	0.2801	0.7902	0.8982	0.345	0.3404	0.0677	0.0142	0.0053	Xenobiotics	Benzoate Metabolism	100000008	65-85-0	1750	121.029
	4063			4-hydroxybenzoate	LC/MS neg	21133	C00156	HMDB00500	135		6.52	6.99	1.51	1.44	1.07	0.23	0.22	0.22	0.21	0.96		9.8074e-08	5.29e-06	0.0009	0.0024	0.0853	0.0215	0.2918	0.0657	0.8524	0.951	0.0002	0.0145	0.001	0.0009	0.0012	0.0856	0.0012	0.0058	0.7363	0.1211	0.006	0.0028	Xenobiotics	Benzoate Metabolism	100000862	99-96-7	820	137.024
	4116			p-cresol sulfate	LC/MS neg	36103		HMDB11635	4615423		1.95	1.36	1.86	1.13	0.7	0.96	0.58	1.37	0.83	0.61		0.0727	0.0173	0.1611	0.0523	0.0201	0.0069	0.3433	0.075	0.3406	0.9046	0.9484	0.713	0.1388	0.0442	0.2096	0.7305	0.4086	0.1907	0.0486	0.0161	0.3006	0.0582	Xenobiotics	Benzoate Metabolism	100001315	3233-57-7	2890	187.007
	4131			3-(4-hydroxyphenyl)propionate	LC/MS neg	39587	C01744	HMDB02199	10394		1.36	1.85	1.57	1.08	1.36	1.16	0.79	0.85	0.58	0.68		0.02	0.0066	0.1278	0.0449	0.0046	0.0024	0.6798	0.1285	0.5479	0.9046	0.178	0.4743	0.1006	0.0339	0.9233	0.9929	0.1812	0.1037	0.0264	0.0107	0.1019	0.024	Xenobiotics	Benzoate Metabolism	100002914	501-97-3	1670	165.056
	4132			3-phenylpropionate (hydrocinnamate)	LC/MS neg	15749	C05629	HMDB00764	107		1.94	2.38	2.19	1.71	1.23	1.13	0.88	0.92	0.72	0.78		0.0003	0.0003	0.0086	0.0093	4.0403e-05	7.4191e-05	0.0008	0.0005	0.4712	0.9046	0.2718	0.5313	0.3018	0.0827	0.9101	0.9929	0.2108	0.1162	0.0458	0.0157	0.0002	0.0003	Xenobiotics	Benzoate Metabolism	100000010	501-52-0	2860	149.061
	4168		Food Component/Plant	2-piperidinone	LC/MS pos early	43400		HMDB11749	12665		1	1.37	0.82	1.1	1.37	0.82	1.1	0.6	0.8	1.34		0.9106	0.1426	0.2949	0.0833	0.3779	0.0725	0.5631	0.1113	0.301	0.8947	0.4521	0.6369	0.5509	0.134	0.1305	0.5448	0.5034	0.2243	0.2217	0.0471	0.5159	0.0915	Xenobiotics	Food Component/Plant	100004295	675-20-7	1675	100.076
	4223			1-methyl-beta-carboline-3-carboxylic acid	LC/MS neg	43449			5406157		1.44	1.69	1.56	1.15	1.18	1.09	0.8	0.92	0.68	0.74		0.0502	0.0129	0.0016	0.0032	0.0193	0.0067	0.2869	0.0647	0.2612	0.8947	0.6251	0.6655	0.2251	0.0643	0.5303	0.9353	0.0172	0.0245	0.0928	0.0244	0.0027	0.0016	Xenobiotics	Food Component/Plant	100004434	22329-38-0	3190	225.067
	4242			levulinate (4-oxovalerate)	LC/MS neg	22177		HMDB00720	11579		2.35	3.04	2.34	1.54	1.29	1	0.66	0.77	0.51	0.66		0.0016	0.0011	0.0003	0.0012	0.0042	0.0023	0.0584	0.0168	0.1163	0.7345	0.8064	0.6916	0.0275	0.0122	0.1906	0.6846	0.0053	0.0121	0.0897	0.024	0.0007	0.0007	Xenobiotics	Food Component/Plant	100000765	123-76-2	934.6	115.04
	4247			vanillate	LC/MS neg	35639	C06672	HMDB00484	8468		1.3	1.05	1.32	0.94	0.8	1.02	0.72	1.26	0.9	0.71		0.1107	0.0241	0.9907	0.226	0.4619	0.0863	0.6017	0.1166	0.2673	0.8947	0.8265	0.6916	0.0485	0.0188	0.5188	0.9353	0.7833	0.3135	0.3412	0.0677	0.4235	0.0779	Xenobiotics	Food Component/Plant	100001634	121-34-6	1100	167.035
	4255			2,3-dihydroxyisovalerate	LC/MS polar	38276	C04039	HMDB12141	677		2.99	2.45	2.02	2.58	0.82	0.68	0.86	0.82	1.05	1.28		4.5498e-06	3.0935e-05	0.0032	0.0049	0.0002	0.0002	1.3088e-05	1.9819e-05	0.2009	0.8738	0.0037	0.0643	0.117	0.0383	0.4353	0.923	0.562	0.2437	0.0291	0.0114	0.0002	0.0003	Xenobiotics	Food Component/Plant	100002417	1756-18-9	1050	133.051
	4263			2-isopropylmalate	LC/MS polar	15667	C02504	HMDB00402	77		5.06	2.82	2.2	3.41	0.56	0.43	0.67	0.78	1.21	1.55		1.2939e-06	1.6472e-05	0.0125	0.0118	0.0002	0.0002	6.0763e-05	6.9684e-05	0.0323	0.5276	6.7984e-05	0.0115	0.0113	0.0065	0.547	0.9353	0.287	0.1452	0.0092	0.0053	0.0023	0.0015	Xenobiotics	Food Component/Plant	100000409	3237-44-3	2605	175.061
	4268			3-formylindole	LC/MS neg	62863	C08493	HMDB29737	10256		1.14	1.85	1.14	1.42	1.63	1	1.24	0.62	0.76	1.24		0.3269	0.0598	0.0293	0.0177	0.2901	0.0586	0.1989	0.0473	0.0669	0.6833	0.9787	0.7229	0.4534	0.1147	0.0672	0.3935	0.2986	0.15	0.4578	0.0837	0.0949	0.0228	Xenobiotics	Food Component/Plant	100020219		3709	144.045
	4290			gluconate	LC/MS polar	587	C00257	HMDB00625	10690		2.5	2.66	2.16	0.84	1.06	0.86	0.33	0.81	0.31	0.39		0.0792	0.0182	0.0115	0.0113	0.0212	0.0072	0.4517	0.0934	0.7172	0.9206	0.9279	0.7056	0.0389	0.0158	0.5493	0.9353	0.0054	0.0121	0.0097	0.0055	0.0357	0.0107	Xenobiotics	Food Component/Plant	338	527-07-1	2922	195.051
	4313			beta-guanidinopropanoate	LC/MS pos early	35101	C03065	HMDB13222	67701		0.93	1.34	0.86	0.78	1.43	0.92	0.83	0.64	0.58	0.9		0.4504	0.0782	0.1732	0.0545	0.2087	0.0447	0.1298	0.0331	0.0979	0.6887	0.4888	0.6372	0.2387	0.0675	0.0537	0.3632	0.0334	0.035	0.4951	0.0896	0.3759	0.0707	Xenobiotics	Food Component/Plant	100001411	353-09-3	2145	132.077
	4337			cinnamoylglycine	LC/MS neg	38637		HMDB11621	709625		2.72	2.7	2.98	1.75	0.99	1.09	0.64	1.1	0.65	0.59		0.0005	0.0006	0.0065	0.0079	0.0001	0.0002	0.0031	0.0014	0.8077	0.9344	0.5879	0.662	0.0355	0.0148	0.5106	0.9353	0.1618	0.0947	0.008	0.0048	0.001	0.0009	Xenobiotics	Food Component/Plant	100002253	16534-24-0	3127	204.067
	4362			dihydroferulate	LC/MS neg	40481			14340		1.19	1.38	1.49	1	1.17	1.26	0.84	1.08	0.72	0.67		0.2703	0.0505	0.2806	0.08	0.0362	0.0106	0.9948	0.1747	0.6837	0.9206	0.212	0.4948	0.2379	0.0674	0.6018	0.9473	0.2727	0.1397	0.0335	0.0125	0.5932	0.103	Xenobiotics	Food Component/Plant	100003432	1135-23-5	1928	195.066
	4372			ergothioneine	LC/MS pos early	37459	C05570	HMDB03045	3032311		1.48	1.97	1.91	2.38	1.34	1.29	1.61	0.97	1.21	1.25		0.0074	0.0033	0.034	0.0195	0.0019	0.0013	0.0013	0.0007	0.3537	0.9046	0.1108	0.3758	0.0218	0.0104	0.888	0.9929	0.331	0.1623	0.2482	0.0516	0.002	0.0014	Xenobiotics	Food Component/Plant	100002154	58511-63-0	850	230.096
	4374			erythritol	LC/MS polar	20699	C00503	HMDB02994	222285		1.21	1.26	1.26	1.04	1.03	1.03	0.85	1	0.82	0.82		0.0218	0.007	0.324	0.0901	0.1201	0.0283	0.5504	0.1095	0.9304	0.951	0.8878	0.7007	0.0503	0.0194	0.8672	0.9929	0.419	0.1937	0.1801	0.0401	0.6436	0.1108	Xenobiotics	Food Component/Plant	100000846	149-32-6	1491	167.056
	4380			ferulic acid 4-sulfate	LC/MS neg	47114		HMDB29200	6305574		1.29	1.27	1.07	0.96	0.98	0.83	0.75	0.85	0.76	0.9		0.3253	0.0597	0.3236	0.0901	0.5824	0.1046	0.3739	0.0802	0.9667	0.951	0.5065	0.6372	0.2539	0.0713	0.5185	0.9353	0.2485	0.1307	0.3717	0.0719	0.6946	0.1176	Xenobiotics	Food Component/Plant	100005389	86321-29-1	1200	273.007
	4383			quinate	LC/MS polar	18335	C00296	HMDB03072	6508		1.17	1.38	0.6	0.42	1.18	0.51	0.36	0.43	0.3	0.7		0.0984	0.0218	0.169	0.0537	0.0068	0.0031	0.0002	0.0001	0.5267	0.9046	0.0021	0.0502	7.1899e-05	0.0001	0.0043	0.1439	0.0005	0.0042	0.052	0.0169	0.1592	0.0339	Xenobiotics	Food Component/Plant	100000442	77-95-2	2432.9	191.056
	4409			histidinol	LC/MS pos early	15316	C00860	HMDB03431	165271		1.01	1.63	1.22	1.1	1.61	1.2	1.08	0.75	0.67	0.9		0.8987	0.1413	0.0163	0.0133	0.2095	0.0448	0.3988	0.0845	0.0153	0.4004	0.2188	0.5016	0.4278	0.1104	0.0992	0.4718	0.0284	0.0321	0.4427	0.0822	0.0238	0.0078	Xenobiotics	Food Component/Plant	100000260	1596-64-1	3041	142.097
	4410			homocitrate	LC/MS polar	39601	C01251	HMDB03518	439459		8.86	17.35	5	11.41	1.96	0.56	1.29	0.29	0.66	2.28		0.0001	0.0002	0.001	0.0024	0.0007	0.0006	6.2251e-07	3.3267e-06	0.2473	0.8903	0.0701	0.2914	0.2187	0.0628	0.0295	0.2818	0.6297	0.2677	0.0078	0.0047	2.8019e-07	4.9197e-06	Xenobiotics	Food Component/Plant	100002554	320573-06-6	4416	205.035
	4414			indolin-2-one	LC/MS pos early	43374	C12312		321710		1.04	4.53	0.96	2.61	4.37	0.93	2.51	0.21	0.58	2.7		0.9064	0.1423	0.1643	0.0528	0.8155	0.1373	0.3304	0.073	0.1833	0.8507	0.7318	0.6856	0.3711	0.0987	0.1361	0.5569	0.5804	0.2508	0.2698	0.0555	0.0496	0.0138	Xenobiotics	Food Component/Plant	100004318	59-48-3	2575	134.06
	4433			mannonate*	LC/MS polar	62864			3246006		1.23	2.32	1.22	1.43	1.89	1	1.17	0.53	0.62	1.17		0.0986	0.0218	0.0037	0.0053	0.234	0.0489	0.3709	0.0802	0.0108	0.4004	0.9072	0.7029	0.8604	0.1853	0.0119	0.1848	0.0856	0.0634	0.8164	0.1321	0.0201	0.0068	Xenobiotics	Food Component/Plant	100003695	642-99-9	2736	195.051
	4522			stachydrine	LC/MS pos early	34384	C10172	HMDB04827	115244		1.28	1.63	1.4	1.1	1.28	1.1	0.86	0.86	0.67	0.79		0.0325	0.0094	0.0529	0.0251	0.035	0.0104	0.1979	0.0471	0.3139	0.9046	0.5496	0.6536	0.135	0.0435	0.5625	0.9371	0.1049	0.0737	0.1014	0.0263	0.0079	0.0035	Xenobiotics	Food Component/Plant	100001296	4136-37-2	1440	144.102
	4540			trihydroxybutane	LC/MS neg	38636			20497		0.76	1.31	0.58	0.67	1.73	0.77	0.88	0.44	0.51	1.15		0.0618	0.0152	0.1344	0.0461	0.0038	0.0021	0.0181	0.0064	0.0107	0.4004	0.1107	0.3758	0.4151	0.1083	0.0012	0.0856	0.0039	0.0108	0.4063	0.0767	0.2037	0.0418	Xenobiotics	Food Component/Plant	100002193	4435-50-1	925	105.056
	4546			ethyl alpha-glucopyranoside	LC/MS neg	63152			428040		1.06	1.61	0.87	0.6	1.52	0.82	0.57	0.54	0.38	0.7		0.7571	0.1225	0.0224	0.0159	0.1631	0.0365	2.9259e-05	3.7609e-05	0.0437	0.5915	0.2064	0.4933	0.0054	0.0036	0.006	0.1496	0.001	0.0054	0.0121	0.0062	0.0006	0.0007	Xenobiotics	Food Component/Plant	100015965	34625-23-5	1576	207.087
	4563			harmane	LC/MS pos early	27536	C09209	HMDB35196	5281404		1.76	3.6	2.03	2.35	2.04	1.15	1.33	0.56	0.65	1.16		0.0055	0.0027	0.017	0.0136	0.0002	0.0002	0.0579	0.0167	0.1236	0.7431	0.3019	0.5561	0.6345	0.1491	0.2286	0.7431	0.3092	0.1545	0.9743	0.1529	0.0612	0.0163	Xenobiotics	Food Component/Plant	100000799	486-84-0	3234	183.092
	4575			pyrraline	LC/MS neg	48428		HMDB33143	122228		2.1	2.47	2.47	1.98	1.17	1.17	0.94	1	0.8	0.81		6.2455e-05	0.0001	0.008	0.0089	0.0002	0.0002	1.0463e-05	1.6303e-05	0.6415	0.9046	0.2483	0.5202	0.5714	0.1383	0.7936	0.9927	0.4666	0.2115	0.1119	0.0279	1.7508e-05	6.1849e-05	Xenobiotics	Food Component/Plant	100001767	74509-14-1	2304	253.119
	4584			2-keto-3-deoxy-gluconate	LC/MS polar	48141	C00204	HMDB01353	161227		2.08	2.56	2.18	2.41	1.23	1.05	1.16	0.85	0.94	1.11		0.0013	0.001	0.0005	0.0018	0.002	0.0013	0.0075	0.003	0.2542	0.8903	0.8214	0.6916	0.6102	0.1455	0.3762	0.8731	0.6896	0.2875	0.7464	0.122	0.0005	0.0006	Xenobiotics	Food Component/Plant	100005946	17510-99-5	1900	177.04
	4660			N-carboxymethylalanine	LC/MS pos early	63155			2764308		1.88	2.88	1.4	2.15	1.53	0.74	1.14	0.49	0.75	1.53		0.0272	0.0083	0.0072	0.0085	0.3062	0.0613	0.0563	0.0163	0.1914	0.8602	0.2096	0.4939	0.8431	0.1835	0.0413	0.3384	0.3711	0.1782	0.2478	0.0516	0.0099	0.0041	Xenobiotics	Food Component/Plant	100021194	106327-05-3	905	148.06
	4661			(S)-a-amino-omega-caprolactam	LC/MS pos early	63339	C05328		439823		1.68	1.98	2.16	1.55	1.17	1.28	0.92	1.09	0.78	0.72		0.0009	0.0008	0.0144	0.0124	0.001	0.0008	0.0008	0.0005	0.5543	0.9046	0.1313	0.4124	0.416	0.1083	0.5565	0.9353	0.3197	0.1577	0.0521	0.0169	0.0007	0.0007	Xenobiotics	Food Component/Plant	100021329	21568-87-6	2378	129.102
	4663			2-dimethylaminoethanol	LC/MS pos early	42562	D07777	HMDB32231			4.2	3.75	2.02	1.07	0.89	0.48	0.26	0.54	0.29	0.53		1.51e-05	5.617e-05	6.9807e-05	0.0005	0.001	0.0008	0.5003	0.102	0.4511	0.9046	0.0009	0.0415	8.511e-06	3.3033e-05	0.0041	0.1439	4.3874e-05	0.0008	0.0015	0.0016	6.3938e-06	3.2336e-05	Xenobiotics	Food Component/Plant	100001630	108-01-0	1983	90.0913
	4664			3-indoleglyoxylic acid	LC/MS neg	63583			73863		1.29	4.26	1.35	2.36	3.3	1.05	1.83	0.32	0.55	1.74		0.0353	0.0101	0.0554	0.0257	0.0653	0.0172	0.3149	0.0701	0.1086	0.7128	0.8121	0.6916	0.6288	0.1487	0.1204	0.5311	0.3046	0.1525	0.6878	0.1155	0.1153	0.0262	Xenobiotics	Food Component/Plant	100020372	1477-49-2	2140	188.035
	4671		Bacterial/Fungal	3-deoxyoctulosonate	LC/MS polar	43805			4636210		1.7	2.52	1.81	0.91	1.48	1.06	0.53	0.72	0.36	0.5		0.0003	0.0003	0.013	0.0118	0.0018	0.0012	0.3968	0.0844	0.2249	0.8903	0.6913	0.6794	0.0009	0.0009	0.3141	0.8346	0.007	0.0138	0.0011	0.0013	0.0005	0.0006	Xenobiotics	Bacterial/Fungal	100000095	103404-70-2	2706.7	237.062
	5108		Drug - Topical Agents	salicylate	LC/MS neg	1515	C00805	HMDB01895	338		1.22	1.39	1.35	0.99	1.14	1.11	0.81	0.97	0.71	0.73		0.2528	0.0476	0.1306	0.0451	0.1798	0.0398	0.8937	0.1604	0.5709	0.9046	0.6869	0.6794	0.2208	0.0633	0.8866	0.9929	0.1158	0.0783	0.1601	0.0367	0.1448	0.0314	Xenobiotics	Drug - Topical Agents	501	69-72-7	2195	137.024
	5136		Drug - Other	S-carboxymethyl-L-cysteine	LC/MS pos early	47897	C03727	HMDB29415	1080		0.93	1.01	0.95	0.88	1.1	1.03	0.95	0.94	0.87	0.92		0.444	0.0774	0.9252	0.2141	0.5978	0.1059	0.1927	0.0462	0.4439	0.9046	0.9366	0.7062	0.7754	0.1728	0.5821	0.9407	0.2202	0.1204	0.7459	0.122	0.3102	0.0598	Xenobiotics	Drug - Other	100002324	638-23-3	1490	180.033
	5182		Chemical	1,3-propanediol	LC/MS pos early	45434	C02457		10442		0.58	0.56	0.65	0.44	0.97	1.11	0.77	1.15	0.79	0.69		0.0506	0.013	0.0378	0.0207	0.1008	0.0244	0.0038	0.0017	0.9532	0.951	0.9195	0.7029	0.4795	0.1195	0.876	0.9929	0.5027	0.2243	0.4673	0.0853	0.1142	0.026	Xenobiotics	Chemical	100001175	504-63-2	832	77.0597
	5187			sulfate*	LC/MS neg	46960	C00059	HMDB01448	1118		1.48	1.72	1.41	0.67	1.16	0.96	0.45	0.82	0.39	0.47		0.0221	0.0071	0.0899	0.0346	0.1299	0.0302	0.0134	0.0049	0.7498	0.9206	0.7116	0.6856	0.0006	0.0006	0.5787	0.9407	0.0096	0.0166	0.0066	0.0043	0.0363	0.0108	Xenobiotics	Chemical	100002528	14808-79-8	616	96.9601
	5190			O-sulfo-L-tyrosine	LC/MS neg	45413			514186		1.29	1.36	1.36	1.04	1.05	1.05	0.81	1	0.77	0.77		0.0963	0.0214	0.1205	0.0432	0.1301	0.0302	0.7719	0.141	0.8443	0.9483	0.861	0.6934	0.1696	0.0521	0.9871	0.9974	0.1826	0.1042	0.1944	0.0426	0.1902	0.0396	Xenobiotics	Chemical	100005384		990	260.023
	5295			succinimide	LC/MS polar	41888	C07273		11439		2.67	1.71	1.94	1.3	0.64	0.73	0.49	1.13	0.76	0.67		0.0028	0.0018	0.3302	0.0915	0.0229	0.0076	0.276	0.063	0.1276	0.7431	0.0985	0.3542	0.0055	0.0036	0.457	0.9268	0.7711	0.3096	0.1024	0.0263	0.6751	0.1147	Xenobiotics	Chemical	100003696	123-56-8	2155	116.035
	5328			thioproline	LC/MS pos early	53231			93176		1.2	1.45	1.08	0.89	1.21	0.89	0.74	0.74	0.61	0.82		0.1835	0.0366	0.1835	0.0569	0.5977	0.1059	0.3985	0.0845	0.5657	0.9046	0.3942	0.6155	0.0212	0.0102	0.2954	0.803	0.0867	0.0637	0.1484	0.035	0.3431	0.0655	Xenobiotics	Chemical	100009232	34592-47-4	1250	134.027
	5329			p-toluic acid	LC/MS neg	37499	C01454	HMDB29635	7470		1.61	2.11	2	0.94	1.31	1.24	0.59	0.95	0.45	0.47		0.0389	0.0106	0.045	0.0229	0.0591	0.0158	0.7232	0.1349	0.5092	0.9046	0.6075	0.6655	0.0226	0.0107	0.9039	0.9929	0.0336	0.035	0.044	0.0154	0.0162	0.0059	Xenobiotics	Chemical	100002056	99-94-5	2463	135.045
	5336			2,2'-Methylenebis(6-tert-butyl-p-cresol)	LC/MS polar	62885			8398		1.99	3.04	2.59	1.95	1.53	1.3	0.98	0.85	0.64	0.75		0.002	0.0014	0.0127	0.0118	0.0002	0.0002	0.0044	0.0019	0.2486	0.8903	0.0521	0.2399	0.8472	0.184	0.8415	0.9929	0.2205	0.1204	0.0571	0.0178	0.0477	0.0135	Xenobiotics	Chemical	100020373	119-47-1	703	339.233
	5352			4-quinolinecarboxylic acid	LC/MS neg	63767	C06414		10243		1	91.77	1	19.03	91.77	1	19.03	0.01	0.21	19.03				0.1018	0.0382			0.1898	0.0455	0.1018	0.6887			0.1898	0.0565	0.1018	0.473	0.4402	0.2013	0.1898	0.0419	0.0946	0.0228	Xenobiotics	Chemical	100021550	486-74-8	1800	172.04
	5426	Partially Characterized Molecules	Partially Characterized Molecules	pentose acid*	LC/MS polar	63264					1.15	1.28	1.48	1.08	1.12	1.28	0.94	1.15	0.84	0.73		0.1028	0.0225	0.223	0.0669	0.0487	0.0135	0.4806	0.0989	0.652	0.9073	0.175	0.4739	0.4872	0.1209	0.4678	0.9337	0.4089	0.1907	0.0978	0.0255	0.4578	0.0831	Partially Characterized Molecules	Partially Characterized Molecules	100021467		2180	165.04
	5432			branched-chain, straight-chain, or cyclopropyl 10:1 fatty acid (1)*	LC/MS neg	63615					21.5	52.82	56.11	50.11	2.46	2.61	2.33	1.06	0.95	0.89		0.0003	0.0004	4.7778e-06	0.0001	3.5932e-06	2.0455e-05	7.7102e-07	3.3419e-06	0.0129	0.4004	0.01	0.1019	0.0165	0.0085	0.6983	0.9725	0.8084	0.3196	0.4782	0.087	5.0485e-05	0.0001	Partially Characterized Molecules	Partially Characterized Molecules	100021666		4805	169.123
	5434			branched-chain, straight-chain, or cyclopropyl 12:1 fatty acid*	LC/MS neg	63683					2.43	1.19	3.17	9.16	0.49	1.31	3.77	2.68	7.72	2.88		0.1208	0.026	0.4232	0.1118	0.0337	0.0101	4.0267e-06	8.2612e-06	0.2239	0.8903	0.5216	0.6372	0.0092	0.0055	0.0631	0.3866	6.7327e-06	0.0003	0.0184	0.0081	0.7294	0.1225	Partially Characterized Molecules	Partially Characterized Molecules	100021709		5261	197.155
